# Supplementary material for: Twofold rigidity activates ultralong organic high-temperature phosphorescence
Source: Nat Commun. 2024 Feb 10;15:1269. doi: 10.1038/s41467-024-45678-1 (PMC10858902; doi:10.1038/s41467-024-45678-1)
Supplement: Supplementary file 4 — Supplementary Data 1 [file 41467_2024_45678_MOESM4_ESM.xlsx]

## Sheet: Sheet1
BCZ						BCZ-Me						BCZ-nBu						BCZ-Be						BCZ-Ph						BCZ-TPA
1	C1	12.7769	6.7006	1.9569		1	C1	2.0579	2.6724	9.3737		1	N1	4.1311	3.0263	8.5727		1	C1	-2.6656	-0.115	-0.3402		1	C1	13.575	0.7351	15.1069		1	N1	5.5719	4.8018	5.6571
2	C2	12.2848	7.9785	2.1972		2	C2	1.3568	3.3294	8.3853		2	C1	2.8775	2.5286	8.5741		2	C2	-2.2927	-1.4202	-0.3656		2	C2	14.5655	-0.2483	15.2117		2	N2	6.3015	6.4202	0.2957
3	H2	11.6155	8.3305	1.6535		3	C3	0.9288	2.659	7.1775		3	C2	2.2329	1.7518	9.5301		3	C3	-1.0638	-1.7885	0.0764		3	H2	14.4529	-0.9436	15.8195		3	C1	4.9234	5.5888	6.608
4	C3	12.7892	8.7313	3.2505		4	C4	0.0927	3.2341	6.2144		4	H2	2.6887	1.4818	10.2939		4	C4	-0.2098	-0.8393	0.516		4	C3	15.6906	-0.2126	14.4478		4	C2	4.4935	6.8958	6.4892
5	H3	12.4595	9.5859	3.4112		5	H4	-0.2186	4.087	6.4173		5	C3	0.9078	1.3776	9.3425		5	C5	-0.5465	0.4691	0.4456		5	H3	16.3255	-0.8897	14.5223		5	H2	4.6464	7.3861	5.7022
6	C4	13.7881	8.2084	4.0628		6	C5	-0.3538	2.7062	4.9693		6	H3	0.4767	0.8577	9.9816		6	C6	-1.7975	0.8351	0.0899		6	C4	15.9011	0.8358	13.5512		6	C3	3.8401	7.4553	7.551
7	H4	14.1276	8.711	4.7678		7	H5	-0.979	3.0844	4.3934		7	C4	0.2263	1.7812	8.2007		7	C7	-2.2629	2.0949	0.2235		7	H4	16.6833	0.8698	13.0459		7	H3	3.5376	8.3441	7.4965
8	C5	14.2802	6.9305	3.823		8	C6	0.4146	1.3654	4.7653		8	H4	-0.6606	1.5313	8.075		8	C8	-3.4896	2.4774	-0.1521		8	C5	14.9545	1.8128	13.4138		8	C4	3.6203	6.7208	8.7107
9	H5	14.9469	6.5785	4.3667		9	H6	0.3405	0.9461	3.9382		9	C5	0.8709	2.559	7.2456		9	C9	-4.314	1.5609	-0.6617		9	H5	15.1031	2.514	12.8223		9	H4	3.1574	7.1222	9.4226
10	C6	13.7733	6.1777	2.7698		10	C7	1.1944	0.7565	5.7251		10	H5	0.4141	2.829	6.4808		10	C10	-3.8966	0.2901	-0.7298		10	C6	13.753	1.7742	14.1591		10	C5	4.0577	5.4276	8.8453
11	C7	14.1325	4.851	2.2218		11	H7	1.5752	-0.0728	5.543		11	C6	2.196	2.9322	7.4323		11	C11	-3.119	-2.3978	-0.8047		11	C7	12.6931	2.7231	13.9658		11	H5	3.9138	4.9561	9.6452
12	C8	13.237	4.617	1.1803		12	C8	1.4279	1.3562	6.968		12	C7	3.1184	3.7565	6.6747		12	C12	-2.7792	-3.6928	-0.8432		12	C8	11.5415	2.6457	14.7482		12	C6	4.7256	4.8167	7.7708
13	C9	13.2025	3.4754	0.415		13	C9	2.1465	0.5945	8.0079		13	C8	4.3541	3.8051	7.409		13	C13	-1.5577	-4.0467	-0.4407		13	C9	11.3973	1.7379	15.8474		13	C7	5.2686	3.5126	7.4931
14	C14	14.0833	2.4519	0.7408		14	C10	2.505	-0.7381	7.9092		14	C9	3.0146	4.5394	5.4708		14	C14	-0.7289	-3.0924	0.0006		14	C10	12.3928	0.7363	15.9848		14	C8	5.769	3.5374	6.1992
15	C13	14.0366	1.2473	0.0481		15	H10	2.2968	-1.2116	7.1347		15	C10	1.8072	4.5819	4.7825		15	C15	1.0296	-0.8961	1.0554		15	C11	12.2429	-0.2021	17.0374		15	C9	6.4144	2.3925	5.591
16	H13	14.6246	0.5616	0.266		16	C11	3.1391	-1.3685	8.8976		16	H10	1.0892	4.065	5.0716		16	C16	1.4501	0.3704	1.2109		16	H11	12.8692	-0.8833	17.1306		16	C10	7.0464	2.4301	4.3374
17	C12	13.1066	1.0662	-0.9704		17	H11	3.3594	-2.2675	8.7956		17	C11	1.6727	5.3951	3.6641		17	N1	0.5027	1.108	0.7994		17	C12	11.1955	-0.1283	17.9201		17	H10	7.0681	3.2368	3.8537
18	H12	13.0746	0.2605	-1.434		18	C12	3.4742	-0.7483	10.0264		18	H11	0.8646	5.4234	3.2045		18	C17	1.8528	-1.882	1.4554		18	H12	11.1061	-0.7737	18.5838		18	C11	7.6345	1.306	3.8048
19	C11	12.2257	2.0918	-1.2962		19	H12	3.9426	-1.2024	10.6879		19	C12	2.7448	6.1668	3.2332		19	C18	3.0656	-1.6038	1.9616		19	C13	10.2711	0.8909	17.8339		19	H11	8.0613	1.3505	2.969
20	H11	11.6032	1.9697	-1.9777		20	C13	3.1222	0.5781	10.2227		20	H12	2.6547	6.712	2.4846		20	C19	3.4723	-0.3341	2.0957		20	H13	9.5936	0.9565	18.4697		20	C12	7.5976	0.1048	4.502
21	C10	12.2725	3.2943	-0.6035		21	H13	3.3423	1.0025	11.0202		21	C13	3.9522	6.1253	3.9208		21	C20	2.6544	0.662	1.7272		21	C14	10.3465	1.8204	16.8046		21	H12	7.9768	-0.6713	4.1305
22	H10	11.682	3.9801	-0.822		22	C14	2.4359	1.2834	9.2245		22	H13	4.6702	6.6422	3.6318		22	C21	0.704	2.5781	0.7128		22	H14	9.7095	2.4958	16.737		22	C13	7.0036	0.0583	5.7359
23	C15	15.0995	2.6249	1.8485		23	C15	2.3271	3.6349	10.4037		23	C14	4.0866	5.3111	5.0393		23	C22	2.0276	2.9693	0.0726		23	C15	12.5104	3.8067	13.0273		23	H13	6.9867	-0.7583	6.2017
24	C20	16.0074	1.6177	2.154		24	C16	1.7838	4.8547	9.9529		24	C15	5.3328	5.2686	5.7574		24	C23	2.7856	3.9499	0.5978		24	C16	13.2744	4.4076	12.0096		24	C14	6.4197	1.1864	6.3292
25	H20	15.9975	0.82	1.6749		25	C17	1.892	6.0325	10.6571		25	C16	6.4586	5.9969	5.3283		25	C24	3.9522	4.2999	0.034		25	H16	14.13	4.1001	11.821		25	C15	5.8491	1.131	7.678
26	C19	16.9325	1.8008	3.1746		26	H17	1.54	6.83	10.3313		26	H16	6.3942	6.5279	4.5671		26	C25	4.3763	3.6753	-1.0747		26	C17	12.7406	5.449	11.2993		26	C16	5.8195	-0.0544	8.4298
27	H19	17.5402	1.1273	3.3792		27	C18	2.5429	5.9731	11.8671		27	C17	7.6333	5.9423	5.9997		27	C26	3.6252	2.7054	-1.6174		27	H17	13.2436	5.8368	10.6216		27	H16	6.1913	-0.8364	8.0633
28	C18	16.9497	2.9932	3.8903		28	H18	2.6363	6.748	12.3728		28	H17	8.3511	6.449	5.6963		28	C27	2.4597	2.3613	-1.0483		28	C18	11.4655	5.9481	11.5601		28	C17	5.2648	-0.1038	9.6845
29	H18	17.5697	3.1153	4.5734		29	C19	3.0576	4.7861	12.3443		29	C18	7.793	5.1756	7.0948		29	H1	-1.6984	2.897	0.7111		29	H18	11.1427	6.6674	11.0664		29	H17	5.2347	-0.9184	10.152
30	C17	16.0418	4.0004	3.5848		30	H19	3.4902	4.7768	13.167		30	H18	8.6205	5.1321	7.5167		30	H2	-3.8302	3.5183	-0.0197		30	C19	10.676	5.3805	12.5452		30	C18	4.7515	1.0391	10.2587
31	H17	16.0541	4.7981	4.0639		31	C20	2.9447	3.6349	11.6389		31	C19	6.7497	4.4696	7.5813		31	H3	-5.3341	1.8452	-0.9714		31	H19	9.8135	5.688	12.7152		31	H18	4.3799	1.0045	11.1217
32	C16	15.1167	3.8152	2.5642		32	H20	3.2865	2.8425	11.9867		32	H19	6.8647	3.9608	8.3497		32	H4	-4.6739	-0.3829	-1.1166		32	C20	11.227	4.3332	13.2741		32	C19	4.7802	2.2274	9.5743
33	N1	12.4152	5.7687	1.0415		33	C21	0.7686	5.7588	7.873		33	C20	5.4743	4.4848	6.9404		33	H5	-4.1383	-2.2237	-1.1754		33	C21	9.2289	3.6901	14.6015		33	H19	4.4426	3.0055	9.9807
34	H1	11.7853	5.8582	0.4641		34	H21A	1.1661	5.6656	7.0042		34	C21	4.9808	2.8836	9.7877		34	H6	-3.4814	-4.4573	-1.217		34	C22	8.3854	2.719	14.1428		34	C20	5.3103	2.2976	8.265
						35	H21B	1.0543	6.585	8.269		35	H21A	4.422	2.8766	10.5812		35	H7	-1.2403	-5.102	-0.4902		35	H22	8.7122	2.0102	13.6374		35	C21	5.7381	5.2339	4.2949
						36	H21C	-0.1894	5.7599	7.7885		36	H21B	5.591	3.6352	9.8523		36	H8	0.2604	-3.4733	0.2605		36	C23	7.0297	2.801	14.4385		36	C22	4.8714	4.7939	3.3053
						37	N1	1.1789	4.6487	8.7166		37	C22	5.7542	1.6062	9.6997		37	H9	1.6002	-2.9469	1.4325		37	H23	6.4525	2.1285	14.1521		37	H22	4.1611	4.2205	3.5271
												38	H22A	6.5288	1.7316	9.1306		38	H10	3.7281	-2.4218	2.2936		38	C24	6.5412	3.8453	15.1348		38	C23	5.0491	5.1943	1.991
												39	H22B	5.1993	0.9133	9.3083		39	H11	4.4601	-0.1114	2.533		39	H24	5.6316	3.8916	15.3235		39	H23	4.4556	4.8938	1.327
												40	C23	6.2119	1.1723	11.1197		40	H12	2.9969	1.692	1.8956		40	C25	7.3837	4.8481	15.5726		40	C24	6.1035	6.0406	1.645
												41	H23A	5.4483	1.2228	11.7158		41	H13	0.0472	3.0484	-0.0528		41	H25	7.0482	5.5685	16.057		41	C25	6.948	6.5013	2.6567
												42	H23B	6.4882	0.2427	11.0803		42	H14	0.5419	3.0516	1.7077		42	C26	8.7387	4.7643	15.2792		42	H25	7.6544	7.0836	2.4446
												43	C24	7.3151	1.9612	11.7068		43	H15	2.452	4.4759	1.5075		43	H26	9.3108	5.4449	15.5493		43	C26	6.7556	6.1078	3.9675
												44	H24A	8.084	1.9116	11.1359		44	H16	4.5627	5.102	0.4815		44	N1	10.6397	3.6169	14.3267		44	H26	7.3214	6.438	4.6417
												45	H24B	7.5355	1.6082	12.5721		45	H17	5.3341	3.9612	-1.5404								45	C27	5.9602	5.5156	-0.7551
												46	H24C	7.0408	2.8776	11.7966		46	H18	3.965	2.1929	-2.533								46	C28	6.3397	4.1839	-0.6982
																		47	H19	1.8521	1.5665	-1.5122								47	H28	6.8154	3.8636	0.0469
																														48	C29	6.0216	3.3297	-1.7298
																														49	H29	6.2699	2.4241	-1.6771
																														50	C30	5.3457	3.7835	-2.8342
																														51	H30	5.136	3.1953	-3.5373
																														52	C31	4.9778	5.1083	-2.907
																														53	H31	4.5255	5.4257	-3.6677
																														54	C32	5.2696	5.9783	-1.8675
																														55	H32	5.0003	6.878	-1.9159
																														56	C33	6.9736	7.6254	-0.0441
																														57	C34	7.9387	7.6264	-1.0432
																														58	H34	8.1534	6.8266	-1.4882
																														59	C35	8.5846	8.8009	-1.3839
																														60	H35	9.2328	8.7959	-2.0638
																														61	C36	8.2873	9.9734	-0.7382
																														62	H36	8.7398	10.7653	-0.9638
																														63	C37	7.3198	9.9823	0.2467
																														64	H37	7.1061	10.7861	0.687
																														65	C38	6.6627	8.8137	0.5887
																														66	H38	6.001	8.8286	1.2553
