# Supplementary material for: Twofold rigidity activates ultralong organic high-temperature phosphorescence
Source: Nat Commun. 2024 Feb 10;15:1269. doi: 10.1038/s41467-024-45678-1 (PMC10858902; doi:10.1038/s41467-024-45678-1)
Supplement: Supplementary file 5 — Supplementary Data 2 [file 41467_2024_45678_MOESM5_ESM.xlsx]

## Sheet: BCZ
293 K initial configurations					293 K final configurations					333 K					373K					403K					443K
C	-1.6844	1.0706	0		C	-0.6597	-6.9638	3.0649		C	-3.0831	-17.3436	3.7391		C	-8.2326	-24.3838	5.932		C	-1.7677	0.7463	-0.1225		C	-1.8224	0.7467	-0.2122
C	-2.1477	-0.3193	0		C	-1.8851	-6.6537	3.8131		C	-2.1243	-16.3024	3.7011		C	-7.6503	-24.8287	4.6707		C	-2.0233	-0.5963	-0.0493		C	-2.0584	-0.6549	-0.0968
C	-1.21	-1.3782	0		C	-3.1447	-6.852	3.2154		C	-2.6002	-14.9411	3.6673		C	-6.2837	-24.754	4.412		C	-1.0011	-1.4905	0.0077		C	-0.984	-1.5201	-0.0661
C	0.1794	-1.029	0		C	-3.0929	-7.6244	1.9927		C	-3.9752	-14.8133	3.8184		C	-5.5152	-24.159	5.4145		C	0.3506	-1.0203	-0.0992		C	0.3617	-1.0059	-0.1888
C	0.6477	0.2735	0		C	-1.9121	-8.0652	1.3888		C	-4.9295	-15.7975	3.7948		C	-6.0101	-23.7608	6.644		C	0.6014	0.3352	-0.0617		C	0.6409	0.3364	-0.1846
C	-0.2946	1.3644	0		C	-0.6372	-7.6327	1.8609		C	-4.4808	-17.0877	3.7337		C	-7.4156	-23.702	6.8948		C	-0.5107	1.2757	-0.0028		C	-0.5593	1.2662	-0.1097
C	2.4158	-1.1867	0		C	-3.7084	-8.8809	0.2365		C	-5.8764	-13.7013	4.1771		C	-3.7336	-23.4573	6.6759		C	2.5494	-0.849	-0.1479		C	2.5754	-0.8124	-0.086
C	3.7268	-1.6609	0		C	-4.4187	-9.7279	-0.5769		C	-6.7967	-12.7676	4.5885		C	-2.4883	-23.1306	7.2548		C	3.8996	-1.1134	-0.1238		C	3.9105	-1.0859	-0.0892
C	4.7459	-0.727	0		C	-3.742	-10.3354	-1.647		C	-7.9725	-13.1781	5.1086		C	-2.4587	-22.5723	8.5474		C	4.7865	-0.1005	0.0865		C	4.7692	-0.0151	0.1452
C	4.4614	0.6472	0		C	-2.3674	-10.1629	-1.782		C	-8.2818	-14.5275	5.1854		C	-3.6452	-22.396	9.2618		C	4.3448	1.1923	0.2705		C	4.3356	1.2578	0.2708
C	3.1579	1.1106	0		C	-1.6457	-9.4524	-0.8396		C	-7.4055	-15.5031	4.6774		C	-4.8626	-22.7633	8.7857		C	2.9982	1.5224	0.1151		C	3.004	1.6397	0.1168
C	2.0952	0.1935	0		C	-2.256	-8.8563	0.2186		C	-6.1626	-15.1122	4.1189		C	-4.9534	-23.3479	7.4796		C	2.0808	0.5145	-0.0281		C	2.1196	0.555	-0.0188
H	3.9366	-2.725	0		H	-5.5047	-9.8263	-0.547		H	-6.3187	-11.8002	4.6461		H	-1.599	-23.1528	6.6112		H	4.3534	-2.1764	-0.1117		H	4.333	-2.153	-0.124
H	5.7771	-1.061	0		H	-4.3505	-10.9678	-2.2823		H	-8.6478	-12.4574	5.5897		H	-1.4596	-22.2051	8.8086		H	5.7827	-0.3568	0.404		H	5.806	-0.2077	0.4421
H	5.2791	1.3582	0		H	-1.7975	-10.7019	-2.52		H	-9.2245	-14.7624	5.6234		H	-3.725	-21.9086	10.2268		H	5.0324	2.0803	0.5009		H	5.066	2.137	0.4308
H	2.9842	2.1778	0		H	-0.5879	-9.5646	-0.8815		H	-7.6361	-16.5307	4.8873		H	-5.7195	-22.6939	9.4367		H	2.7457	2.6303	0.1662		H	2.7933	2.7024	0.0725
N	1.2403	-1.9021	0		N	-4.1765	-8.0236	1.2118		N	-4.5485	-13.5624	4.0808		N	-4.1217	-23.8121	5.4138		N	1.514	-1.6812	-0.2472		N	1.5237	-1.6269	-0.339
H	1.1781	-2.9051	-0.0001		H	-5.154	-7.8268	1.4188		H	-4.0527	-12.6356	4.1355		H	-3.5584	-23.7282	4.6062		H	1.5788	-2.5256	-0.7329		H	1.6956	-2.5811	-0.1545
C	-2.1649	3.4573	0		C	1.771	-6.6458	2.8964		C	-3.5579	-19.7217	3.9154		C	-10.2945	-23.4285	7.0361		C	-2.6807	3.0979	-0.0555		C	-2.7884	3.0208	0.0484
C	-2.5917	2.1476	-0.0001		C	0.5689	-6.5636	3.6131		C	-2.6401	-18.7216	3.7315		C	-9.636	-24.1918	6.0746		C	-2.9084	1.6941	-0.1521		C	-2.9569	1.5996	-0.1519
C	0.1178	2.7108	0		C	0.5904	-7.8996	1.2243		C	-5.4194	-18.1643	3.8773		C	-8.0564	-22.8811	7.7967		C	-0.3185	2.7089	0.0158		C	-0.3492	2.7129	0.0466
C	-0.7948	3.7415	0		C	1.8079	-7.3649	1.7118		C	-4.944	-19.4516	4.0454		C	-9.4408	-22.7698	7.9307		C	-1.3278	3.544	-0.0162		C	-1.3668	3.5284	0.0592
H	-2.89	4.2629	-0.0001		H	2.6111	-6.1215	3.2475		H	-3.2645	-20.8049	3.903		H	-11.3489	-23.2213	7.1243		H	-3.5523	3.7333	-0.0678		H	-3.5959	3.7433	0.1449
H	-3.657	1.9584	-0.0001		H	0.5793	-6.1416	4.6102		H	-1.5599	-18.9058	3.6779		H	-10.3501	-24.5315	5.3054		H	-3.8621	1.3335	-0.3429		H	-3.9964	1.2808	-0.2707
H	1.1738	2.94	0.0001		H	0.5485	-8.5145	0.3313		H	-6.4993	-17.9137	3.9146		H	-7.4892	-22.2887	8.5073		H	0.745	2.9561	0.1162		H	0.7061	2.9665	0.2148
H	-0.4502	4.7696	0		H	2.6589	-7.4026	1.0935		H	-5.6574	-20.2889	4.1749		H	-9.838	-22.0616	8.5876		H	-1.1537	4.6179	-0.1335		H	-1.3076	4.5561	0.0755
C	-3.5141	-0.6658	0		C	-1.9299	-5.9792	5.0675		C	-0.7403	-16.505	3.6256		C	-8.4266	-25.5	3.7442		C	-3.2969	-1.0872	0.1581		C	-3.3154	-1.1562	0.1567
C	-3.9288	-1.98	0		C	-3.0641	-5.5802	5.6819		C	0.1366	-15.4407	3.3871		C	-7.9569	-26.0482	2.5644		C	-3.6271	-2.4055	0.3065		C	-3.5718	-2.4097	0.3437
C	-2.9891	-3.0187	0		C	-4.2981	-5.7841	5.0187		C	-0.3829	-14.144	3.3468		C	-6.548	-25.9716	2.3137		C	-2.5791	-3.3439	0.0917		C	-2.495	-3.3704	0.2115
C	-1.6471	-2.7157	0		C	-4.324	-6.4843	3.8321		C	-1.7188	-13.8941	3.5036		C	-5.7671	-25.2204	3.1723		C	-1.2903	-2.8656	0.0276		C	-1.1995	-2.9175	0.0296
H	-4.2702	0.1079	0		H	-1.0041	-5.7871	5.5175		H	-0.4326	-17.5116	3.8274		H	-9.4216	-25.5709	4.0926		H	-4.0501	-0.3301	0.1973		H	-4.0861	-0.4119	0.2053
H	-4.9885	-2.2081	0		H	-2.9438	-5.0784	6.671		H	1.2199	-15.7071	3.4334		H	-8.5941	-26.5925	1.8711		H	-4.6949	-2.6767	0.5701		H	-4.4995	-2.9048	0.5774
H	-3.3166	-4.0519	0		H	-5.2476	-5.4605	5.4891		H	0.2682	-13.2831	3.1377		H	-6.2653	-26.4003	1.3213		H	-2.8326	-4.413	0.2189		H	-2.6916	-4.4159	0.3532
H	-0.9224	-3.5233	0.0001		H	-5.3313	-6.7977	3.451		H	-2.0472	-12.8417	3.4683		H	-4.7281	-25.1018	2.9223		H	-0.4748	-3.5473	0.0202		H	-0.3844	-3.6189	0.0708

## Sheet: BCZ-Me
293 K initial configurations					293 K final configurations					333 K					373K					443K
C	0.5435	0.4767	-0.0364		C	2.6224	-7.2269	-6.081		C	5.9104	-16.5694	-11.8833		C	10.0564	-24.1151	-17.8432		C	12.6039	-30.8469	-23.9161
C	0.1847	-0.8751	0.0198		C	3.8744	-7.5197	-5.5596		C	5.7898	-15.1589	-11.9686		C	8.7544	-24.3695	-18.2419		C	13.0597	-32.1137	-23.5815
C	-1.1873	-1.3154	-0.0323		C	4.4994	-8.7714	-5.652		C	6.9371	-14.2696	-11.9018		C	7.6824	-23.4317	-18.2108		C	12.201	-33.3184	-23.7387
C	-1.5807	-2.6694	-0.1734		C	5.8506	-9.0676	-5.4445		C	6.875	-12.8714	-11.9149		C	6.3475	-23.652	-18.5683		C	12.6273	-34.618	-23.7373
H	-0.8332	-3.4408	-0.2903		H	6.5593	-8.2937	-5.4866		H	6.0263	-12.283	-11.672		H	6.172	-24.5959	-19.041		H	13.6123	-34.8598	-23.5496
C	-2.9123	-3.0391	-0.2085		C	6.2961	-10.3291	-5.387		C	8.0009	-12.1172	-11.9176		C	5.326	-22.6576	-18.4378		C	11.8043	-35.7424	-23.673
H	-3.1796	-4.0861	-0.322		H	7.3543	-10.3905	-5.1693		H	7.9329	-10.9941	-11.9364		H	4.3322	-22.8503	-18.7271		H	12.3805	-36.7055	-23.7644
C	-3.9089	-2.0579	-0.113		C	5.5234	-11.4468	-5.6569		C	9.246	-12.6907	-11.9813		C	5.6637	-21.3553	-18.0894		C	10.4788	-35.5422	-23.5753
H	-4.9587	-2.3369	-0.1345		H	5.9619	-12.4247	-5.7495		H	10.1337	-12.0784	-11.9313		H	4.8807	-20.6733	-18.0459		H	9.6726	-36.3511	-23.5432
C	-3.5516	-0.7254	-0.0185		C	4.2397	-11.1903	-6.1022		C	9.3835	-14.0776	-11.9028		C	6.9964	-21.0797	-17.7289		C	9.9983	-34.1978	-23.5968
H	-4.3433	0.0132	0.0187		H	3.6075	-12.0286	-6.3455		H	10.3355	-14.4975	-12.1171		H	7.2157	-20.1094	-17.302		H	8.8927	-34.2098	-23.4762
C	-2.2021	-0.3055	0.0104		C	3.7018	-9.8814	-6.1104		C	8.2518	-14.9382	-11.8987		C	8.002	-22.1013	-17.7429		C	10.8146	-33.1211	-23.8198
C	-1.8416	1.1128	0.0464		C	2.3658	-9.6312	-6.6157		C	8.3656	-16.4072	-11.7839		C	9.3507	-21.7818	-17.298		C	10.3121	-31.7717	-23.8977
C	-2.8215	2.1297	0.1171		C	1.5587	-10.6643	-7.0587		C	9.5465	-17.0911	-11.5897		C	9.7289	-20.5271	-16.7477		C	8.9528	-31.5127	-23.9714
H	-3.8713	1.8664	0.1735		H	1.9112	-11.6505	-7.032		H	10.4984	-16.552	-11.4972		H	8.9994	-19.719	-16.9257		H	8.2485	-32.3084	-23.9723
C	-2.4866	3.4715	0.123		C	0.2566	-10.4923	-7.4992		C	9.6563	-18.462	-11.5855		C	10.958	-20.3351	-16.0899		C	8.4589	-30.2075	-24.0727
H	-3.2675	4.2248	0.1789		H	-0.2445	-11.3634	-7.8858		H	10.5737	-18.9713	-11.3586		H	11.3104	-19.2821	-16.0211		H	7.4184	-30.0329	-24.0068
C	-1.1374	3.8506	0.0598		C	-0.3114	-9.2257	-7.3952		C	8.4791	-19.2648	-11.6238		C	11.9266	-21.342	-16.0974		C	9.2712	-29.1468	-24.1591
H	-0.862	4.9018	0.0672		H	-1.3165	-9.0584	-7.7465		H	8.5891	-20.3369	-11.4269		H	12.8859	-21.16	-15.6671		H	8.8724	-28.1464	-24.0574
C	-0.1538	2.8819	-0.0049		C	0.4583	-8.1641	-6.9923		C	7.3021	-18.5966	-11.7708		C	11.563	-22.5265	-16.6914		C	10.5925	-29.4048	-24.2103
H	0.8819	3.191	-0.0344		H	0.0159	-7.2027	-6.9783		H	6.4233	-19.2332	-11.8343		H	12.3855	-23.2059	-16.9108		H	11.2829	-28.5771	-24.4382
C	-0.4686	1.503	-0.0121		C	1.7847	-8.3099	-6.582		C	7.209	-17.2031	-11.8293		C	10.332	-22.8153	-17.2625		C	11.1972	-30.6898	-24.11
C	1.9903	0.5317	-0.064		C	2.3523	-5.8645	-5.8053		C	4.5619	-17.1187	-11.8639		C	10.7993	-25.3621	-17.993		C	13.7351	-29.9476	-23.7744
C	2.4399	-0.8146	0.0149		C	3.4384	-5.3525	-5.0454		C	3.6862	-15.9705	-12.0358		C	9.8719	-26.3078	-18.528		C	14.7951	-30.752	-23.3495
C	3.7983	-1.1516	0.0141		C	3.5143	-4.0104	-4.675		C	2.2761	-16.0602	-12.1945		C	10.283	-27.6407	-18.699		C	16.0503	-30.2463	-22.9551
H	4.1285	-2.185	0.0534		H	4.3309	-3.6042	-4.1215		H	1.6668	-15.2164	-12.3477		H	9.6433	-28.4506	-18.9436		H	16.8231	-30.9386	-22.5821
C	4.7269	-0.1206	-0.0667		C	2.4277	-3.1965	-5.008		C	1.8196	-17.3528	-12.3482		C	11.6444	-27.9117	-18.6255		C	16.2402	-28.8661	-22.9734
H	5.7874	-0.3568	-0.0749		H	2.3233	-2.167	-4.7089		H	0.7641	-17.4632	-12.4284		H	11.9294	-28.9491	-18.6906		H	17.0721	-28.3793	-22.5425
C	4.3095	1.2184	-0.1528		C	1.2703	-3.7512	-5.565		C	2.6233	-18.5093	-12.2945		C	12.608	-26.9195	-18.1938		C	15.1901	-28.1111	-23.4755
H	5.0522	2.0079	-0.2257		H	0.381	-3.0981	-5.7133		H	2.1529	-19.5052	-12.3683		H	13.6371	-27.1651	-17.9039		H	15.1854	-27.0416	-23.2977
C	2.9596	1.5484	-0.1542		C	1.2182	-5.0894	-5.9764		C	3.9675	-18.4249	-12.0462		C	12.1669	-25.6961	-17.8577		C	13.9823	-28.5576	-23.8787
H	2.6782	2.5909	-0.2392		H	0.3045	-5.4955	-6.3933		H	4.4793	-19.3546	-11.8393		H	12.9207	-24.9234	-17.6624		H	13.1457	-27.9081	-24.1997
C	1.4539	-3.0658	0.4162		C	5.5318	-6.3603	-4.0343		C	3.9422	-13.5134	-12.4793		C	7.4865	-26.4237	-19.1497		C	15.1237	-33.1187	-22.5951
H	0.7028	-3.3426	1.1591		H	5.7491	-7.3378	-3.6565		H	3.5404	-12.9419	-11.6061		H	6.7393	-26.3719	-18.4215		H	14.4789	-33.9679	-22.5715
H	2.4368	-3.2403	0.8577		H	5.3628	-5.6962	-3.1557		H	3.0692	-13.6597	-13.1195		H	7.7617	-27.4899	-19.3551		H	15.3655	-32.8171	-21.53
H	1.3495	-3.7153	-0.4616		H	6.371	-5.8389	-4.5194		H	4.6543	-13.0029	-13.0813		H	7.0684	-25.8523	-19.9796		H	16.0313	-33.464	-23.0752
N	1.339	-1.6569	0.0805		N	4.3932	-6.3833	-4.8911		N	4.4627	-14.8078	-12.0879		N	8.6546	-25.7272	-18.6362		N	14.3668	-32.084	-23.2453

## Sheet: BCZ-nBu
293 K initial configurations					293 K final configurations					333 K					373K					443K
N	1.3641	0.4951	-0.1609		N	2.2641	1.0661	-2.6018		N	1.8041	2.0557	-5.0887		N	1.3434	3.9992	-8.7327		N	1.9558	7.368	-13.0994
C	1.2013	1.8717	-0.0965		C	2.912	2.2784	-2.469		C	3.19	2.2124	-4.9508		C	2.2875	2.9886	-8.4987		C	1.6234	6.0128	-12.9141
C	2.1863	2.8655	-0.1457		C	4.2605	2.4544	-2.3154		C	4.1361	1.2654	-4.5222		C	2.1697	1.6742	-7.8519		C	0.3604	5.4729	-12.985
H	3.2396	2.6172	-0.2292		H	5.0073	1.7082	-1.9496		H	3.8005	0.2425	-4.4152		H	1.3099	1.207	-7.4613		H	-0.4093	6.1207	-13.315
C	1.7799	4.1923	-0.0674		C	4.7227	3.7351	-2.4262		C	5.4741	1.6896	-4.5226		C	3.3424	1.0562	-7.6036		C	0.1117	4.0589	-13.0542
H	2.5251	4.9824	-0.0974		H	5.7325	3.9084	-1.9995		H	6.2503	1.0547	-4.2223		H	3.3483	0.206	-6.9143		H	-0.8291	3.7029	-13.3606
C	0.4194	4.5203	0.0602		C	3.8903	4.8092	-2.8369		C	5.8362	3.0448	-4.9293		C	4.6258	1.3945	-8.056		C	1.2643	3.2617	-12.6266
H	0.1236	5.5634	0.1284		H	4.2461	5.7525	-3.0992		H	6.9194	3.3189	-4.9957		H	5.4212	0.7251	-7.9263		H	0.9686	2.2919	-12.2864
C	-0.555	3.5303	0.1038		C	2.5087	4.5696	-2.9753		C	4.8376	3.9406	-5.3411		C	4.7723	2.6408	-8.6808		C	2.5374	3.8063	-12.4623
H	-1.5914	3.8262	0.2098		H	1.8427	5.4256	-3.2443		H	4.9511	4.9711	-5.6267		H	5.8027	2.9126	-9.08		H	3.3841	3.2813	-12.0809
C	-0.1814	2.1755	0.0196		C	1.9765	3.3594	-2.6598		C	3.4967	3.5489	-5.2502		C	3.5867	3.4628	-8.8546		C	2.8186	5.2289	-12.5281
C	-0.8737	0.9037	0.0147		C	0.7115	2.7467	-2.8112		C	2.3113	4.2171	-5.6921		C	3.3384	4.7719	-9.3603		C	3.8527	6.2589	-12.4136
C	0.1018	-0.0985	-0.0711		C	0.8645	1.3947	-2.6881		C	1.2152	3.248	-5.4601		C	2.0215	5.0864	-9.2009		C	3.228	7.5094	-12.5348
C	-2.2754	0.5668	0.0334		C	-0.5842	3.2924	-3.2382		C	2.1257	5.3148	-6.6311		C	4.2401	5.7799	-9.7765		C	5.2596	6.1171	-12.2853
C	-3.2938	1.5475	0.079		C	-0.8766	4.6936	-3.3424		C	3.1137	6.0009	-7.3255		C	5.6806	5.5988	-9.9329		C	5.7383	4.7891	-12.4296
H	-3.0238	2.5932	0.1256		H	-0.0056	5.276	-3.2693		H	4.1472	5.6347	-7.1742		H	5.9308	4.5786	-9.9197		H	5.0656	4.0497	-12.7581
C	-4.6327	1.206	0.0528		C	-2.1087	5.2331	-3.6577		C	2.9064	6.9119	-8.2871		C	6.566	6.5911	-10.1798		C	7.1126	4.5188	-12.2665
H	-5.3905	1.9842	0.0866		H	-2.2504	6.2413	-3.7123		H	3.7616	7.5336	-8.6972		H	7.618	6.4003	-10.2756		H	7.5491	3.4462	-12.343
C	-5.0064	-0.144	-0.0237		C	-3.1204	4.3256	-3.9342		C	1.5769	7.0558	-8.7414		C	6.0953	7.9167	-10.3216		C	8.0089	5.5999	-12.1251
H	-6.056	-0.4235	-0.0508		H	-4.0931	4.7374	-4.2584		H	1.3338	7.711	-9.5412		H	6.7838	8.7507	-10.3329		H	9.0167	5.3702	-12.0954
C	-4.0305	-1.1227	-0.0651		C	-2.9292	2.9846	-3.7752		C	0.5562	6.3309	-8.1495		C	4.7469	8.0738	-10.4254		C	7.5699	6.9702	-12.1022
H	-4.3492	-2.1568	-0.1271		H	-3.7201	2.3198	-3.8707		H	-0.4157	6.6149	-8.5073		H	4.5229	9.1112	-10.6401		H	8.2311	7.8727	-12.1226
C	-2.652	-0.8089	-0.0323		C	-1.6714	2.4319	-3.4622		C	0.7439	5.5291	-6.9939		C	3.801	7.0949	-10.0621		C	6.1066	7.2371	-11.9885
C	-1.6224	-1.8488	-0.038		C	-1.5229	1.008	-3.3267		C	-0.3285	4.8047	-6.524		C	2.4571	7.4694	-9.8313		C	5.5434	8.6042	-12.0887
C	-1.962	-3.221	-0.0214		C	-2.5287	0.0912	-3.5941		C	-1.6703	5.3404	-6.6962		C	1.8302	8.7398	-10.0238		C	6.2446	9.734	-11.6655
H	-3.0047	-3.5146	-0.0393		H	-3.5353	0.4967	-3.8491		H	-1.8067	6.3981	-6.9937		H	2.4089	9.4949	-10.5248		H	7.2734	9.7505	-11.3221
C	-1.0073	-4.2194	0.0368		C	-2.4379	-1.2381	-3.3965		C	-2.7295	4.549	-6.3433		C	0.5282	8.9994	-9.6858		C	5.6587	10.9904	-11.7541
H	-1.3132	-5.2619	0.0501		H	-3.2879	-1.869	-3.5047		H	-3.7671	4.7608	-6.5016		H	0.1705	9.9571	-9.9404		H	6.1089	11.767	-11.2293
C	0.3494	-3.8761	0.1078		C	-1.192	-1.7505	-3.0441		C	-2.4569	3.2854	-5.8093		C	-0.2354	8.0417	-9.0232		C	4.2813	11.0816	-12.1795
H	1.1096	-4.6476	0.1937		H	-1.1237	-2.7503	-2.9595		H	-3.2021	2.6637	-5.4037		H	-1.1337	8.3974	-8.6273		H	3.7704	12.0078	-12.1393
C	0.7218	-2.545	0.0832		C	-0.0631	-0.9361	-2.8199		C	-1.2338	2.8421	-5.4846		C	0.2357	6.7571	-8.8586		C	3.492	9.9806	-12.5039
H	1.7709	-2.3107	0.1835		H	0.9055	-1.3453	-2.6544		H	-1.1784	2.012	-4.797		H	-0.2613	6.1861	-8.118		H	2.4192	9.9902	-12.6685
C	-0.232	-1.5024	-0.0225		C	-0.2587	0.5096	-2.8789		C	-0.1207	3.6105	-5.7997		C	1.5016	6.4373	-9.3519		C	4.0612	8.7454	-12.3924
C	2.6536	-0.0967	-0.5136		C	2.9195	-0.1933	-2.3014		C	1.1762	0.8118	-4.8644		C	-0.0029	3.6245	-8.4848		C	0.8677	8.3422	-13.2921
H	3.1494	0.6009	-1.199		H	3.9773	0.0319	-2.5095		H	1.7626	0.1295	-5.4997		H	-0.074	2.5736	-8.8281		H	0.0665	7.9282	-13.8969
H	2.4731	-1.0046	-1.09		H	2.6709	-0.857	-3.1121		H	0.1672	0.8972	-5.3153		H	-0.7171	4.1441	-9.053		H	1.2807	9.1656	-13.9659
C	3.5675	-0.3523	0.6966		C	2.7241	-0.6287	-0.9167		C	0.9358	0.4356	-3.4092		C	-0.3047	3.7209	-6.9659		C	0.3239	8.8807	-12.0545
H	3.0944	-1.0787	1.3709		H	1.7164	-0.5459	-0.5388		H	0.1024	0.9035	-2.9759		H	0.2606	4.5575	-6.5129		H	1.2125	9.1321	-11.4787
H	3.646	0.5815	1.2668		H	3.1612	0.0848	-0.196		H	1.8209	0.6907	-2.9009		H	0.0091	2.8831	-6.3733		H	-0.1302	8.0151	-11.5239
C	4.9752	-0.8348	0.3102		C	3.2617	-1.9533	-0.5696		C	0.7128	-1.0779	-3.3182		C	-1.6936	4.0931	-6.6137		C	-0.6745	10.0154	-12.2917
H	5.436	-0.1023	-0.3684		H	3.5754	-2.5154	-1.4848		H	0.0346	-1.3116	-4.1818		H	-1.9635	4.9155	-7.2244		H	-0.0036	10.7521	-12.7502
H	5.5975	-0.8408	1.2141		H	4.1408	-2.0464	0.1254		H	1.6847	-1.5689	-3.465		H	-2.3753	3.2221	-6.7686		H	-1.3788	9.6141	-12.9998
C	5.0195	-2.2261	-0.3346		C	2.0628	-2.7747	0.0806		C	0.1537	-1.5863	-1.9231		C	-1.8543	4.4607	-5.1154		C	-1.3149	10.3603	-11.0012
H	4.5811	-2.9827	0.328		H	1.5955	-2.1942	0.8554		H	0.4244	-0.827	-1.19		H	-2.8243	4.1164	-4.6956		H	-0.5898	10.6436	-10.3397
H	6.052	-2.5282	-0.5425		H	2.1721	-3.8525	0.154		H	0.3753	-2.6056	-1.622		H	-1.7931	5.5156	-5.1229		H	-1.7069	9.3498	-10.6261
H	4.4742	-2.259	-1.2848		H	1.3536	-2.6899	-0.7877		H	-0.9278	-1.5508	-2.022		H	-0.9658	4.0435	-4.5638		H	-2.1279	11.0879	-11.122

## Sheet:  BCZ-Be
293 K initial configurations					293 K final configurations					333 K					373K					443K
N	0.8562	0.5974	-0.5269		N	0.2685	1.009	-3.7938		N	-0.9729	1.3736	-7.308		N	-2.7086	2.2695	-11.4344		N	-4.7076	4.2999	-15.8137
C	0.6285	1.9613	-0.3836		C	0.9185	2.1156	-3.1994		C	0.2943	1.7403	-6.7414		C	-1.6389	1.5529	-10.8655		C	-4.5816	3.0349	-15.6019
C	1.545	3.0083	-0.5229		C	2.2836	2.2832	-3.0757		C	1.3873	0.8561	-6.4186		C	-1.4266	0.2444	-10.6169		C	-5.5409	2.0201	-15.6648
H	2.5907	2.818	-0.7444		H	2.9477	1.4785	-3.1645		H	1.3859	-0.1628	-6.6015		H	-2.1361	-0.5345	-10.9943		H	-6.6143	2.2069	-15.8271
C	1.0822	4.3061	-0.3353		C	2.7374	3.4022	-2.4361		C	2.5154	1.5321	-5.9563		C	-0.2653	-0.1959	-10.0128		C	-5.1423	0.7605	-15.4731
H	1.7732	5.1392	-0.4299		H	3.7412	3.4972	-2.1715		H	3.4473	1.0031	-5.7009		H	-0.1671	-1.2381	-9.8217		H	-5.8772	-0.0559	-15.5944
C	-0.2635	4.5489	-0.012		C	1.8797	4.5183	-2.2106		C	2.5036	2.8965	-5.6672		C	0.765	0.7284	-9.7031		C	-3.8001	0.3171	-15.234
H	-0.6024	5.5702	0.1377		H	2.2067	5.468	-1.8628		H	3.3488	3.3927	-5.1548		H	1.5793	0.3194	-9.0825		H	-3.5988	-0.6996	-14.8973
C	-1.1691	3.5029	0.1256		C	0.5171	4.3428	-2.3954		C	1.4008	3.6634	-5.974		C	0.5809	2.089	-9.9814		C	-2.8767	1.38	-15.0294
H	-2.196	3.7333	0.3821		H	-0.1134	5.1909	-2.2267		H	1.519	4.6915	-5.6797		H	1.2867	2.7442	-9.4747		H	-1.8241	1.2483	-14.6951
C	-0.7383	2.1767	-0.064		C	-0.0427	3.1765	-2.8801		C	0.2676	3.0834	-6.4244		C	-0.6252	2.5096	-10.5532		C	-3.2833	2.6574	-15.1868
C	-1.3555	0.8651	-0.0262		C	-1.3143	2.476	-3.1822		C	-1.0147	3.5603	-6.8643		C	-1.1353	3.8128	-10.9938		C	-2.5875	3.9008	-15.23
C	-0.3497	-0.0701	-0.288		C	-1.1067	1.1969	-3.6685		C	-1.8058	2.513	-7.2977		C	-2.4005	3.6012	-11.5556		C	-3.4105	4.948	-15.5562
C	-2.7187	0.4355	0.1643		C	-2.6096	3.0052	-3.2039		C	-1.5632	4.927	-6.8705		C	-0.5554	5.1212	-11.0533		C	-1.2116	4.2286	-15.0642
C	-3.7767	1.3433	0.4017		C	-2.9001	4.3295	-2.826		C	-0.8541	6.1092	-6.5074		C	0.696	5.3918	-10.4518		C	-0.1721	3.2907	-14.8503
H	-3.5626	2.4003	0.4815		H	-2.0072	4.8771	-2.636		H	0.0365	6.0074	-5.9253		H	1.251	4.4629	-10.1377		H	-0.5037	2.2312	-14.8897
C	-5.0853	0.9161	0.5256		C	-4.1099	4.9289	-3.0254		C	-1.2879	7.3564	-6.7958		C	1.3	6.6187	-10.4433		C	1.1626	3.5665	-14.794
H	-5.8764	1.6393	0.7049		H	-4.1461	6.0361	-2.9448		H	-0.6191	8.1408	-6.4998		H	2.305	6.8404	-10.0384		H	1.9409	2.7579	-14.6318
C	-5.3865	-0.4495	0.4125		C	-5.1662	4.1149	-3.2702		C	-2.4277	7.5145	-7.5584		C	0.5601	7.7419	-10.9011		C	1.5857	4.8393	-15.1131
H	-6.4128	-0.7951	0.5007		H	-6.1454	4.4917	-3.4729		H	-2.7158	8.5202	-7.8298		H	0.9819	8.7312	-10.91		H	2.7079	4.9627	-15.1911
C	-4.3689	-1.3593	0.19		C	-5.0067	2.7165	-3.4391		C	-3.2385	6.4558	-7.8146		C	-0.659	7.5085	-11.4464		C	0.6543	5.8309	-15.3572
H	-4.6306	-2.4079	0.1069		H	-5.8632	2.1435	-3.7847		H	-4.1916	6.714	-8.1786		H	-1.1371	8.4049	-11.7618		H	0.9041	6.8261	-15.601
C	-3.0187	-0.9583	0.0684		C	-3.7326	2.1403	-3.4762		C	-2.8114	5.1389	-7.5511		C	-1.29	6.2374	-11.4993		C	-0.7534	5.5411	-15.3503
C	-1.9387	-1.9292	-0.1168		C	-3.5654	0.7528	-3.7868		C	-3.6428	3.9823	-7.8945		C	-2.6734	5.9804	-11.9888		C	-1.6184	6.6576	-15.656
C	-2.1838	-3.3213	-0.1222		C	-4.5439	-0.2464	-3.8639		C	-4.9491	4.2227	-8.3132		C	-3.4781	6.948	-12.3891		C	-1.1637	7.9457	-15.9495
H	-3.1995	-3.6877	-0.0318		H	-5.6071	-0.0193	-3.6233		H	-5.3525	5.2507	-8.4465		H	-2.9939	7.8169	-12.7829		H	-0.1423	8.2385	-16.1356
C	-1.1622	-4.249	-0.2163		C	-4.3028	-1.5592	-4.2155		C	-5.7903	3.1568	-8.6381		C	-4.8018	6.8374	-12.7444		C	-2.0746	8.988	-16.0568
H	-1.3938	-5.3106	-0.2132		H	-5.0697	-2.2391	-4.2044		H	-6.8019	3.2857	-9.1073		H	-5.4573	7.5952	-13.1265		H	-1.7254	10.0489	-16.2697
C	0.1695	-3.8145	-0.2786		C	-2.9834	-1.9875	-4.3864		C	-5.2659	1.8305	-8.5872		C	-5.4648	5.7012	-12.1993		C	-3.4496	8.6894	-16.1172
H	0.9829	-4.5344	-0.3019		H	-2.7864	-3.0043	-4.547		H	-5.7185	0.9154	-8.9502		H	-6.5146	5.7259	-12.3074		H	-4.2241	9.4357	-16.4618
C	0.4502	-2.4608	-0.2906		C	-1.9714	-1.0833	-4.1535		C	-4.0102	1.6183	-8.0387		C	-4.6923	4.5902	-11.844		C	-3.9083	7.4098	-15.9272
H	1.4861	-2.1495	-0.2782		H	-0.9777	-1.4743	-4.1551		H	-3.6382	0.6336	-7.8853		H	-5.2188	3.6713	-11.602		H	-4.9359	7.2293	-16.093
C	-0.5824	-1.4913	-0.2517		C	-2.1887	0.309	-3.8807		C	-3.1881	2.6765	-7.7089		C	-3.2763	4.7159	-11.8008		C	-3.0398	6.3351	-15.5967
C	2.0406	0.0934	-1.2104		C	1.0009	-0.0441	-4.4156		C	-1.1789	0.1245	-8.0666		C	-3.9228	1.7342	-12.092		C	-5.9509	4.8331	-16.3722
H	2.352	0.8676	-1.9225		H	1.7785	0.4037	-5.0786		H	-0.2408	-0.0777	-8.6341		H	-3.6514	0.8045	-12.5919		H	-6.328	4.0176	-16.9828
H	1.7477	-0.7669	-1.8184		H	0.4413	-0.6299	-5.1829		H	-1.8156	0.3316	-8.9212		H	-4.2263	2.4687	-12.8605		H	-5.6683	5.5229	-17.1113
C	3.2209	-0.2668	-0.3169		C	1.6214	-1.0868	-3.427		C	-1.5862	-1.0245	-7.2543		C	-5.1037	1.3545	-11.175		C	-6.9495	5.3975	-15.3963
C	4.3599	-0.8366	-0.9036		C	2.2354	-2.1504	-4.0537		C	-1.8736	-2.188	-7.9245		C	-6.2733	0.9208	-11.8014		C	-8.2127	5.7741	-15.8125
C	3.2152	-0.032	1.0607		C	1.4848	-1.0434	-2.0495		C	-1.7823	-0.9193	-5.8785		C	-5.0452	1.6482	-9.8189		C	-6.5721	5.4829	-14.078
C	5.4718	-1.1614	-0.1288		C	2.7504	-3.1923	-3.2538		C	-2.3947	-3.2481	-7.1722		C	-7.3607	0.8029	-11.0045		C	-9.0844	6.1242	-14.7763
H	4.3758	-1.0264	-1.9755		H	2.3593	-2.2485	-5.1333		H	-1.6773	-2.2849	-8.9927		H	-6.3723	0.4746	-12.83		H	-8.5576	5.4938	-16.83
C	4.3297	-0.3577	1.8383		C	2.1211	-1.9496	-1.2527		C	-2.4483	-1.9047	-5.2216		C	-6.168	1.4102	-9.0292		C	-7.4216	5.8976	-13.0936
H	2.3368	0.406	1.5243		H	0.8802	-0.2889	-1.5732		H	-1.6013	0.0094	-5.3503		H	-4.0725	2.1116	-9.4465		H	-5.6839	5.0906	-13.6557
C	5.46	-0.9215	1.2478		C	2.7568	-3.0407	-1.8045		C	-2.6788	-3.1255	-5.8494		C	-7.3455	1.0846	-9.6361		C	-8.7214	6.161	-13.4578
H	6.3467	-1.6032	-0.5986		H	3.2487	-4.0866	-3.6613		H	-2.4876	-4.1702	-7.696		H	-8.3119	0.5311	-11.4192		H	-10.1061	6.3086	-15.0594
H	4.3102	-0.1693	2.9085		H	1.9418	-1.9372	-0.1981		H	-2.7433	-1.7221	-4.128		H	-5.9896	1.5139	-7.9743		H	-6.9796	6.0049	-12.1665
H	6.3259	-1.1745	1.8536		H	3.1902	-3.8197	-1.1707		H	-3.2025	-3.9459	-5.2596		H	-8.2599	0.9317	-9.0831		H	-9.507	6.3594	-12.692

## Sheet: BCZ-Ph
293 K initial configurations					293 K final configurations					333 K					373K					443K
C	2.8361	-0.7224	-0.0001		C	2.4274	-1.0888	-0.8357		C	7.1376	-7.8513	3.9141		C	6.7329	-7.4679	2.8116		C	15.3472	-15.1388	4.6626
C	1.8455	-1.7983	-0.0001		C	1.3457	-1.5175	0.0501		C	5.6887	-7.7987	3.9568		C	7.7891	-7.9852	3.7194		C	15.4876	-16.0056	3.5257
C	0.4467	-1.503	0		C	1.4612	-2.6432	0.8845		C	5.0122	-7.3078	2.7744		C	8.6094	-9.0588	3.2042		C	14.4134	-16.3375	2.6869
C	0.066	-0.1133	0		C	2.6184	-3.47	0.5899		C	5.8124	-7.0232	1.6379		C	8.3727	-9.6986	1.9499		C	13.145	-15.6853	3.0846
C	1.0006	0.9261	-0.0001		C	3.6053	-3.165	-0.2982		C	7.2348	-7.0262	1.6828		C	7.2984	-9.2639	1.1836		C	12.9857	-14.998	4.3017
C	2.4122	0.6388	-0.0002		C	3.488	-1.9992	-1.0813		C	7.9441	-7.4633	2.8045		C	6.5042	-8.0695	1.509		C	14.1128	-14.5706	5.0817
C	-1.1109	1.8194	0		C	4.1623	-5.1265	0.6562		C	6.4811	-6.7393	-0.4816		C	8.2033	-11.1857	0.2994		C	10.957	-15.5811	3.4832
C	-2.1372	2.766	0		C	4.8803	-6.3301	0.8951		C	6.6066	-6.6149	-1.9172		C	8.4745	-12.251	-0.5308		C	9.5642	-15.8142	3.4812
C	-1.7798	4.1063	0		C	5.9636	-6.6297	0.151		C	7.7938	-6.8626	-2.4937		C	7.5658	-12.5347	-1.5481		C	8.7908	-15.5718	4.6057
C	-0.4293	4.4883	-0.0001		C	6.4574	-5.7414	-0.8392		C	8.9656	-6.937	-1.7352		C	6.534	-11.6126	-1.7908		C	9.351	-14.8178	5.6464
C	0.5842	3.5411	-0.0001		C	5.7702	-4.537	-1.0037		C	8.8625	-6.8301	-0.3545		C	6.3256	-10.4645	-0.9955		C	10.7409	-14.4381	5.5812
C	0.2618	2.1719	-0.0001		C	4.6562	-4.2275	-0.2561		C	7.6373	-6.7734	0.3639		C	7.1543	-10.2181	0.1049		C	11.5251	-14.8483	4.5465
H	-3.1777	2.4625	0.0001		H	4.5277	-6.8562	1.763		H	5.6462	-6.3436	-2.4163		H	9.2329	-12.9073	-0.1582		H	9.0956	-16.3354	2.6681
H	-2.5543	4.8664	0		H	6.4611	-7.6531	0.1857		H	7.7627	-6.9601	-3.5452		H	7.6512	-13.3722	-2.1663		H	7.8536	-16.0191	4.7786
H	-0.1722	5.5426	-0.0001		H	7.1989	-6.1055	-1.5764		H	9.9001	-7.095	-2.2021		H	5.8368	-11.903	-2.5464		H	8.7409	-14.5109	6.4671
H	1.6108	3.8813	-0.0001		H	6.2493	-3.751	-1.61		H	9.7866	-7.0047	0.1663		H	5.4904	-9.8736	-1.3739		H	10.9525	-13.6424	6.3214
N	-1.2209	0.4342	0		N	3.0116	-4.6786	1.2784		N	5.3648	-6.8315	0.3108		N	8.9287	-10.8244	1.4402		N	11.8754	-16.0261	2.5755
C	5.1623	0.0241	-0.0003		C	3.3556	0.4112	-2.558		C	9.2159	-8.2356	5.1807		C	4.8084	-6.0603	2.4976		C	16.4289	-13.837	6.3536
C	4.2234	-0.9873	-0.0002		C	2.3999	0.0199	-1.6339		C	7.8478	-8.3311	5.0831		C	5.8059	-6.5474	3.3074		C	16.4274	-14.8195	5.4768
C	3.3946	1.6544	-0.0003		C	4.4852	-1.6948	-2.0142		C	9.3022	-7.4008	2.9139		C	5.5269	-7.6059	0.6763		C	14.1191	-13.461	5.9011
C	4.7422	1.3601	-0.0003		C	4.4483	-0.4665	-2.7309		C	9.9203	-7.7218	4.1295		C	4.7601	-6.5498	1.1934		C	15.3058	-13.0731	6.4491
H	6.22	-0.2187	-0.0004		H	3.317	1.4193	-2.892		H	9.8436	-8.6653	5.9963		H	4.1469	-5.2417	2.8251		H	17.3423	-13.5932	6.9282
H	4.5794	-2.0094	-0.0002		H	1.5549	0.685	-1.6302		H	7.275	-8.8119	5.8368		H	5.8834	-6.4048	4.3289		H	17.3261	-15.3802	5.3119
H	3.0897	2.6902	-0.0003		H	5.2177	-2.4627	-2.3492		H	9.9923	-7.1768	2.1288		H	5.5032	-7.9897	-0.2941		H	13.152	-12.9657	6.0167
H	5.4717	2.1638	-0.0004		H	5.2667	-0.2426	-3.3564		H	10.9398	-7.5495	4.1457		H	3.9946	-6.1521	0.6034		H	15.2461	-12.2767	7.1959
C	2.2307	-3.1569	0		C	0.1097	-0.8045	0.0281		C	4.8731	-8.299	4.981		C	7.8946	-7.5264	5.0561		C	16.803	-16.5113	3.0741
C	1.3093	-4.1839	0.0001		C	-0.874	-1.0794	0.9933		C	3.4787	-8.3951	4.9758		C	8.8782	-8.0771	5.913		C	16.916	-17.2726	1.9729
C	-0.059	-3.8888	0.0001		C	-0.6612	-2.0936	1.9132		C	2.8295	-7.9373	3.775		C	9.8892	-8.8691	5.2896		C	15.8306	-17.8201	1.3452
C	-0.4772	-2.5746	0.0001		C	0.5047	-2.8766	1.8163		C	3.6398	-7.4933	2.726		C	9.7353	-9.3606	3.9746		C	14.5238	-17.289	1.6934
H	3.281	-3.4169	-0.0001		H	-0.1201	-0.1779	-0.7613		H	5.4202	-8.7625	5.7591		H	7.1195	-6.8479	5.4307		H	17.7091	-16.2209	3.5615
H	1.6488	-5.2147	0.0001		H	-1.8358	-0.5229	0.891		H	2.9931	-8.8985	5.7895		H	8.9174	-7.6399	6.9252		H	17.9879	-17.7328	1.7431
H	-0.7934	-4.6879	0.0002		H	-1.3936	-2.3186	2.708		H	1.7873	-8.1125	3.5822		H	10.7683	-9.1791	5.9552		H	15.9595	-18.5592	0.5848
H	-1.5366	-2.372	0.0001		H	0.6664	-3.7452	2.4198		H	3.0873	-7.1015	1.8176		H	10.5348	-9.9354	3.5964		H	13.5966	-17.6356	1.1919
C	-2.4978	-0.2134	0.0001		C	2.6003	-5.1298	2.5617		C	4.0481	-6.5517	-0.1608		C	9.7362	-11.7711	2.0493		C	11.4185	-16.5987	1.3671
C	-3.1302	-0.5029	1.2098		C	1.6014	-6.0789	2.6185		C	3.3772	-5.4367	0.2033		C	9.0892	-12.8891	2.7555		C	11.107	-17.9371	1.4587
C	-3.1304	-0.5029	-1.2094		C	3.0968	-4.617	3.7933		C	3.5135	-7.5588	-1.0403		C	11.1349	-11.877	1.7825		C	10.9066	-15.8843	0.2891
C	-4.3857	-1.1062	1.2073		C	1.1115	-6.4865	3.8619		C	2.0997	-5.2093	-0.242		C	9.8198	-13.8575	3.368		C	10.2593	-18.5148	0.5356
H	-2.6296	-0.2614	2.1409		H	1.2093	-6.6087	1.733		H	3.9739	-4.6889	0.7323		H	7.948	-12.863	2.7404		H	11.2492	-18.4224	2.4365
C	-4.3859	-1.1063	-1.2068		C	2.6896	-5.0583	4.9976		C	2.2599	-7.2163	-1.6248		C	11.8433	-12.8396	2.4691		C	10.21	-16.5072	-0.6796
H	-2.6299	-0.2615	-2.1406		H	3.9147	-3.9648	3.715		H	4.0895	-8.3894	-1.3504		H	11.55	-11.0653	1.2021		H	11.1172	-14.8452	0.2777
C	-5.0129	-1.411	0.0003		C	1.7806	-6.1165	5.0324		C	1.5704	-6.1253	-1.1559		C	11.2131	-13.7322	3.3189		C	9.8059	-17.8585	-0.568
H	-4.8738	-1.3371	2.1484		H	0.4264	-7.3138	3.8333		H	1.4623	-4.3523	-0.0497		H	9.4259	-14.6873	3.9276		H	9.8997	-19.4987	0.609
H	-4.8741	-1.3371	-2.1478		H	3.1336	-4.7563	5.9203		H	1.8311	-8.0437	-2.2979		H	12.9289	-12.9116	2.4173		H	9.8302	-15.7607	-1.4584
H	-5.9907	-1.8814	0.0004		H	1.5159	-6.5306	6.0632		H	0.4869	-6.0823	-1.4029		H	11.8567	-14.4813	3.7857		H	9.1217	-18.2603	-1.2224

## Sheet: BCZ-TPA
293 K initial configurations					293 K final configurations					333 K					373K					403K					443K
N	14.3241	14.8719	16.7278		N	14.4754	15.514	13.4243		N	14.8129	14.8449	16.6694		N	14.1907	14.263	16.5799		N	15.4326	12.769	15.7269		N	15.4369	14.5852	16.621
N	16.6299	16.149	11.8093		N	16.4044	11.2005	16.5731		N	14.2536	14.0676	11.317		N	16.0494	16.9685	11.9629		N	15.1237	17.0923	12.078		N	13.7373	15.0689	11.3749
C	13.6828	15.7626	17.5446		C	14.0111	15.4992	12.1275		C	13.9245	14.0644	17.3655		C	13.4992	14.8845	17.5973		C	15.9637	11.5196	15.5425		C	14.6026	15.3678	17.3726
C	13.5478	17.1107	17.3729		C	14.0913	14.4932	11.2601		C	12.9927	13.1886	16.8133		C	13.1939	16.2006	17.6349		C	16.5187	10.9608	14.4126		C	13.688	16.2685	16.8662
H	13.9702	17.6304	16.5018		H	14.4599	13.5269	11.5617		H	12.8015	13.1	15.7511		H	13.4923	16.9111	16.8158		H	16.5331	11.4964	13.4674		H	13.3947	16.3785	15.8138
C	12.8484	17.8137	18.3545		C	13.8131	14.8239	9.928		C	12.3095	12.3371	17.7118		C	12.437	16.6404	18.698		C	16.9032	9.6205	14.484		C	13.0655	17.0582	17.8253
H	12.723	18.9015	18.2584		H	13.9605	14.0479	9.1713		H	11.5503	11.6563	17.3069		H	12.0955	17.6642	18.7453		H	17.2455	9.1101	13.5861		H	12.3437	17.8262	17.5367
C	12.314	17.1509	19.4638		C	13.3573	16.0872	9.5011		C	12.4742	12.5361	19.1116		C	12.3207	15.804	19.8196		C	16.9433	8.937	15.7035		C	13.2924	16.877	19.2094
H	11.7828	17.7293	20.2331		H	13.0732	16.2353	8.4686		H	11.8249	11.9237	19.8285		H	11.8127	16.2151	20.736		H	17.3017	7.8761	15.7101		H	12.8096	17.4883	19.952
C	12.4399	15.7755	19.6109		C	13.1691	17.0823	10.461		C	13.3678	13.464	19.6299		C	12.6745	14.4724	19.7871		C	16.5557	9.58	16.8674		C	14.1815	15.9229	19.6407
H	12.0239	15.2815	20.4956		H	12.8407	18.0811	10.1564		H	13.4858	13.5658	20.7147		H	12.4915	13.8189	20.6548		H	16.5705	9.0195	17.7958		H	14.3553	15.7534	20.6954
C	13.1094	15.0512	18.6102		C	13.4715	16.7839	11.8281		C	14.2243	14.1769	18.7225		C	13.2762	13.9316	18.642		C	16.0511	10.8707	16.8126		C	14.8758	15.172	18.7038
C	13.3973	13.6915	18.3917		C	13.6027	17.5763	12.9762		C	15.4242	14.8797	18.7916		C	13.9584	12.7758	18.3102		C	15.563	11.7622	17.7618		C	15.9088	14.252	18.7831
C	14.22	13.6111	17.266		C	14.2079	16.7547	13.9763		C	15.7303	15.3476	17.5224		C	14.4924	12.9608	17.0062		C	15.1723	12.941	17.1037		C	16.2562	13.8743	17.4482
C	14.9991	12.4955	16.9883		C	14.6514	17.1888	15.1946		C	16.7264	16.2581	17.2571		C	14.9802	11.9272	16.2564		C	14.3258	13.8835	17.6611		C	17.3645	13.091	17.1554
C	16.1307	12.4985	16.1373		C	15.189	16.3174	16.1904		C	16.8088	17.0177	16.0892		C	15.2102	11.9502	14.8732		C	13.3508	14.7492	16.9998		C	18.0307	13.0713	15.8939
H	16.4279	13.4	15.5927		H	15.2566	15.2435	16.0767		H	15.9414	17.0692	15.4037		H	14.9691	12.8219	14.2939		H	13.1182	14.6434	15.91		H	17.6057	13.539	14.9966
C	16.9117	11.3705	15.9886		C	15.7736	16.8697	17.2928		C	18.0322	17.5753	15.7387		C	15.8056	10.9099	14.198		C	12.6788	15.7086	17.7402		C	19.2988	12.5285	15.779
H	17.7816	11.3923	15.3169		H	16.2121	16.2112	18.0379		H	18.0967	18.1479	14.7934		H	16.0163	11.0087	13.1434		H	11.9463	16.3765	17.2579		H	19.8629	12.5239	14.8578
C	16.6126	10.2172	16.6932		C	15.7322	18.189	17.6051		C	19.1137	17.4528	16.6608		C	16.1533	9.7567	14.8627		C	12.8515	15.7836	19.0829		C	19.8975	11.9791	16.8961
H	17.2445	9.3255	16.5745		H	16.1084	18.5332	18.6033		H	20.1107	17.825	16.3328		H	16.6764	8.9292	14.3688		H	12.3267	16.5894	19.6528		H	20.9134	11.5405	16.7855
C	15.5401	10.1882	17.5604		C	15.0921	19.045	16.734		C	18.9495	16.9402	17.9167		C	15.8085	9.6227	16.2122		C	13.6752	14.8922	19.7812		C	19.1856	11.8103	18.0777
H	15.3689	9.2676	18.1284		H	14.9596	20.0811	17.0236		H	19.7544	17.0438	18.7044		H	16.0332	8.6622	16.6907		H	13.7595	14.9536	20.8677		H	19.7	11.2983	18.8996
C	14.7141	11.3172	17.7429		C	14.4377	18.5387	15.5758		C	17.7218	16.4193	18.2734		C	15.197	10.6853	16.9578		C	14.4114	13.9	19.1074		C	17.9568	12.4462	18.2819
C	13.6671	11.3139	18.7018		C	13.7374	19.3354	14.6329		C	17.4485	15.9726	19.5654		C	14.8244	10.5688	18.3581		C	15.0914	12.8647	19.8294		C	17.4848	12.6867	19.608
C	13.2111	10.1192	19.2977		C	13.6569	20.7403	14.8201		C	18.2528	16.2915	20.652		C	14.9089	9.3141	19.0285		C	15.28	12.8478	21.2096		C	18.2272	12.1623	20.6823
H	13.6524	9.1526	19.0318		H	13.9742	21.1809	15.7792		H	19.0682	17.0156	20.5441		H	15.1821	8.3791	18.5148		H	15.1094	13.7935	21.7538		H	18.8333	11.2505	20.5534
C	12.1834	10.1273	20.2203		C	13.0702	21.5811	13.9166		C	18.1157	15.6574	21.8934		C	14.6539	9.2055	20.3781		C	15.501	11.6389	21.8946		C	18.4572	12.8984	21.8202
H	11.8471	9.1832	20.6722		H	12.9779	22.6894	14.1617		H	18.8309	15.9279	22.67		H	14.7127	8.2471	20.9421		H	15.487	11.6797	23.0117		H	19.1391	12.5579	22.6247
C	11.5609	11.316	20.5668		C	12.4265	21.0995	12.8001		C	17.1571	14.6781	22.105		C	14.2956	10.3555	21.115		C	15.7035	10.4367	21.2601		C	17.7744	14.0542	21.9924
H	10.731	11.3113	21.2877		H	11.8817	21.7832	12.1425		H	17.0988	14.1036	23.0051		H	14.0511	10.2699	22.1871		H	15.8818	9.5004	21.8348		H	17.9162	14.6337	22.9001
C	11.97	12.5038	19.9928		C	12.5028	19.777	12.5556		C	16.2074	14.5444	21.1225		C	14.1143	11.5527	20.4666		C	15.731	10.4517	19.8878		C	16.9321	14.576	21.0253
H	11.4283	13.42	20.2435		H	12.0325	19.4313	11.6531		H	15.4112	13.8033	21.2705		H	13.7242	12.3859	21.0454		H	15.9539	9.4923	19.3918		H	16.4296	15.5289	21.201
C	13.029	12.5253	19.0674		C	13.2132	18.8473	13.3883		C	16.2838	15.1744	19.8424		C	14.2188	11.6426	19.0559		C	15.4546	11.631	19.1639		C	16.7038	13.8316	19.8229
C	14.8718	15.1877	15.5544		C	14.9913	14.4271	14.0376		C	14.7119	14.8375	15.3645		C	14.5923	14.9186	15.5097		C	15.3565	13.7789	14.8339		C	15.3121	14.59	15.2974
C	14.4154	14.5593	14.4067		C	14.0643	13.5182	14.6119		C	15.858	14.4211	14.6338		C	13.6949	15.4287	14.5759		C	15.802	15.0453	15.2039		C	14.6748	13.5296	14.682
H	13.6057	13.8154	14.458		H	12.9633	13.747	14.5785		H	16.751	14.0478	15.1086		H	12.5937	15.274	14.6994		H	16.1827	15.2255	16.2105		H	14.4166	12.609	15.2174
C	14.9904	14.8773	13.1728		C	14.5524	12.5247	15.496		C	15.6377	14.0653	13.3069		C	14.1471	16.0806	13.4376		C	15.7426	16.0916	14.27		C	14.1566	13.692	13.4001
H	14.6334	14.3973	12.2538		H	13.8296	12.002	16.1178		H	16.4312	13.5103	12.7557		H	13.4116	16.4613	12.7044		H	16.0692	17.0772	14.5641		H	13.6319	12.8966	12.9106
C	16.0143	15.8202	13.1084		C	15.9328	12.2571	15.5749		C	14.4112	14.4606	12.6856		C	15.5125	16.2358	13.148		C	15.2292	15.9067	12.998		C	14.3543	14.9262	12.7273
C	16.4621	16.4506	14.2678		C	16.7957	13.0667	14.9134		C	13.3903	15.0992	13.3794		C	16.4139	15.7474	14.0847		C	14.8275	14.6094	12.6069		C	15.1232	15.9131	13.3001
H	17.2781	17.1807	14.2094		H	17.9184	12.9469	14.9868		H	12.4473	15.3321	12.8685		H	17.4939	15.8302	13.8535		H	14.4487	14.3886	11.5789		H	15.262	16.8888	12.8001
C	15.885	16.1305	15.5004		C	16.3398	14.1913	14.2038		C	13.5338	15.2202	14.7544		C	15.943	15.2098	15.3181		C	14.8782	13.5807	13.5414		C	15.5923	15.755	14.6068
H	16.2494	16.6166	16.4182		H	17.0626	14.8676	13.8023		H	12.6243	15.5162	15.3853		H	16.6561	14.8693	16.0592		H	14.5397	12.5366	13.2571		H	16.1018	16.6017	15.0728
C	16.8143	15.0938	10.7934		C	15.5012	10.3828	17.422		C	14.1496	15.0897	10.2128		C	17.4269	16.6852	11.5431		C	14.2346	17.0388	10.8649		C	14.3723	16.0015	10.434
C	17.1203	13.7938	11.1872		C	14.7943	11.0693	18.4344		C	13.2597	14.8233	9.1687		C	18.4166	17.6708	11.4954		C	14.8581	17.4791	9.7005		C	13.5145	16.901	9.7241
H	17.2374	13.5607	12.252		H	14.8548	12.1563	18.4426		H	12.7068	13.8952	9.1852		H	18.1374	18.7025	11.7071		H	15.8988	17.8761	9.7376		H	12.438	16.8754	9.8849
C	17.2928	12.797	10.2207		C	14.1071	10.3237	19.3953		C	12.9653	15.8084	8.1955		C	19.7358	17.305	11.2765		C	14.1728	17.3757	8.4538		C	14.0762	17.8497	8.8961
H	17.5368	11.771	10.5315		H	13.6162	10.8449	20.2333		H	12.2009	15.5808	7.4606		H	20.5492	18.0764	11.1853		H	14.6485	17.7427	7.5411		H	13.4075	18.5743	8.4489
C	17.1607	13.0977	8.8735		C	14.1099	8.9297	19.3305		C	13.6254	17.0458	8.151		C	20.0252	15.9631	11.0258		C	12.8446	16.9243	8.4543		C	15.4425	17.9061	8.6476
H	17.2967	12.3114	8.1172		H	13.5456	8.3664	20.0972		H	13.3096	17.8081	7.4086		H	21.0612	15.6319	10.8596		H	12.2893	16.9402	7.4848		H	15.805	18.6198	7.892
C	16.8559	14.3929	8.4829		C	14.7188	8.2651	18.2627		C	14.5103	17.3121	9.1685		C	19.0223	15.0116	10.9369		C	12.2385	16.511	9.6207		C	16.2791	16.9376	9.2431
H	16.7472	14.6317	7.4152		H	14.6889	7.178	18.1834		H	14.9895	18.2819	9.2325		H	19.3036	13.9813	10.7272		H	11.2195	16.1058	9.6022		H	17.3798	16.9195	8.9909
C	16.6812	15.3973	9.4413		C	15.4558	8.9874	17.332		C	14.7575	16.356	10.1791		C	17.711	15.3845	11.1766		C	12.9017	16.6188	10.8456		C	15.7525	16.0313	10.217
H	16.4259	16.4186	9.1354		H	16.0546	8.4815	16.5438		H	15.4815	16.5963	10.925		H	16.9313	14.6217	11.155		H	12.3991	16.3076	11.7808		H	16.4211	15.2885	10.6934
C	17.0629	17.5316	11.5274		C	17.8243	10.9214	16.8928		C	14.2916	12.5717	11.2211		C	15.3389	18.1186	11.4198		C	15.9134	18.3692	12.3058		C	12.3744	14.4552	11.0772
C	18.2095	17.7627	10.7726		C	18.2397	10.8447	18.2519		C	14.5016	11.9814	9.9796		C	15.1947	18.2482	10.046		C	15.3269	19.5892	12.0313		C	12.0057	14.143	9.7636
H	18.7957	16.9145	10.3999		H	17.4871	10.9497	19.0197		H	14.7094	12.5667	9.0837		H	15.6431	17.5291	9.3875		H	14.298	19.5967	11.6703		H	12.7194	14.3254	8.9823
C	18.6156	19.0756	10.5098		C	19.6029	10.6194	18.4726		C	14.4869	10.5949	9.9292		C	14.4649	19.3291	9.4946		C	16.0186	20.8349	12.2594		C	10.7167	13.6952	9.4923
H	19.5231	19.2584	9.9165		H	19.9532	10.5402	19.4865		H	14.5199	10.102	8.9229		H	14.3673	19.4203	8.4064		H	15.5168	21.8137	12.0403		H	10.4697	13.404	8.4845
C	17.8816	20.1465	10.9972		C	20.5144	10.3994	17.4398		C	14.3925	9.8264	11.0708		C	13.924	20.3229	10.3067		C	17.3258	20.8133	12.7679		C	9.7879	13.5797	10.507
H	18.2041	21.1765	10.7882		H	21.5888	10.2125	17.7118		H	14.5423	8.7505	10.9834		H	13.3993	21.2133	9.8837		H	17.913	21.7239	13.0093		H	8.7667	13.2568	10.2598
C	16.7396	19.9143	11.7489		C	20.0705	10.4935	16.1254		C	14.287	10.4334	12.2836		C	14.083	20.177	11.6995		C	17.9006	19.5773	13.0144		C	10.1395	13.8999	11.8295
H	16.1549	20.7625	12.1328		H	20.8717	10.4478	15.3253		H	14.277	9.7232	13.135		H	13.6321	20.915	12.3942		H	18.9466	19.5109	13.3374		H	9.4311	13.7942	12.6453
C	16.325	18.6053	12.0179		C	18.7171	10.8195	15.8753		C	14.2459	11.8106	12.3977		C	14.7219	19.0539	12.2679		C	17.2233	18.359	12.7593		C	11.4457	14.3055	12.1171
H	15.4149	18.4192	12.6001		H	18.3267	10.8703	14.8531		H	14.0585	12.2184	13.3589		H	14.7941	18.9215	13.3311		H	17.6952	17.3745	12.9522		H	11.6981	14.6187	13.1465
