# Supplementary material for: Twofold rigidity activates ultralong organic high-temperature phosphorescence
Source: Nat Commun. 2024 Feb 10;15:1269. doi: 10.1038/s41467-024-45678-1 (PMC10858902; doi:10.1038/s41467-024-45678-1)
Supplement: Supplementary file 7 — Source Data [file 41467_2024_45678_MOESM7_ESM.xlsx]

## Sheet: FIg2
Fig2d																	Fig2e																	Fig2f
400	48.37	400	8.592	400	12.54	400	8.894	400	19.59	400	40.08	410	7.832	400	94.07		0	3688060	0	3771370	0	840510	0	4041480	0	4048690	0	3305090	0	873820	0	819020		1	4.18	40
401	46.42	401	8.304	401	12.14	401	8.395	401	20.67	401	40.91	411	7.805	401	94.36		0.1	1385410	0.1	2210880	0.1	813240	0.1	1444440	0.1	2765590	0.1	283260	0.1	493370	0.1	25640		2	4.09	40
402	45.18	402	11.04	402	15.71	402	13.72	402	20.49	402	40.77	412	8.095	402	94.31		0.2	937060	0.2	925570	0.2	788070	0.2	693090	0.2	517640	0.2	252850	0.2	40980	0.2	17360		3	3.72	30
403	42.78	403	14.06	403	19.54	403	19.54	403	22.47	403	42.29	413	8.413	403	94.84		0.3	912780	0.3	893040	0.3	765750	0.3	664580	0.3	481970	0.3	230140	0.3	31450	0.3	13480		4	3.05	25
404	42.34	404	13.34	404	18.48	404	17.99	404	24.63	404	43.94	414	8.326	404	95.43		0.4	891790	0.4	869990	0.4	738770	0.4	643300	0.4	452390	0.4	205360	0.4	27820	0.4	10060		5	2.17	20
405	41.01	405	15.36	405	21.12	405	21.98	405	24.04	405	43.49	415	8.544	405	95.27		0.5	864340	0.5	843520	0.5	717720	0.5	617950	0.5	424890	0.5	187760	0.5	21750	0.5	8030		6	1.3	15
406	40.47	406	18.1	406	24.42	406	27.13	406	25.53	406	44.63	416	8.825	406	95.67		0.6	843140	0.6	822030	0.6	702920	0.6	598530	0.6	403440	0.6	171290	0.6	18390	0.6	6250		7	0.77	6
407	38.79	407	20.26	407	27.32	407	31.46	407	27.44	407	46.1	417	9.061	407	96.18		0.7	817910	0.7	802030	0.7	678790	0.7	574690	0.7	387800	0.7	158130	0.7	16400	0.7	5410		8	0.18	2
408	39.94	408	22.7	408	30.36	408	36.12	408	29.05	408	47.33	418	9.315	408	96.62		0.8	798160	0.8	779170	0.8	659290	0.8	553550	0.8	366950	0.8	145760	0.8	13360	0.8	4120
409	39.14	409	23.42	409	31.28	409	37.5	409	30.78	409	48.66	419	9.393	409	97.08		0.9	776620	0.9	762660	0.9	641630	0.9	536370	0.9	347510	0.9	136010	0.9	11960	0.9	3600
410	38.43	410	25.58	410	34.06	410	41.66	410	31.31	410	49.06	420	9.62	410	97.22		1	765020	1	743650	1	624340	1	510540	1	333780	1	127630	1	10310	1	3500
411	37.54	411	28.46	411	37.62	411	47.26	411	32.85	411	50.25	421	9.924	411	97.64		1.1	740680	1.1	721080	1.1	607920	1.1	496470	1.1	315990	1.1	115310	1.1	9360	1.1	2740
412	36.79	412	35.81	412	46.86	412	61.23	412	34.92	412	51.84	422	10.69	412	98.2		1.2	723560	1.2	705230	1.2	585220	1.2	480300	1.2	302250	1.2	107520	1.2	8350	1.2	2210
413	33.09	413	39.84	413	52.01	413	69.05	413	40.11	413	55.82	423	11.11	413	99.59		1.3	703640	1.3	687290	1.3	572750	1.3	464540	1.3	290470	1.3	101020	1.3	7250	1.3	2100
414	32.67	414	38.69	414	50.56	414	66.88	414	43.02	414	58.05	424	10.99	414	100.4		1.4	685110	1.4	672440	1.4	557150	1.4	450150	1.4	272100	1.4	92820	1.4	6220	1.4	1850
415	30.48	415	40.7	415	53.06	415	70.71	415	42.21	415	57.43	425	11.2	415	100.2		1.5	673320	1.5	648280	1.5	541250	1.5	436160	1.5	260040	1.5	87840	1.5	5180	1.5	1570
416	30.55	416	43.73	416	56.89	416	76.53	416	43.64	416	58.52	426	11.52	416	100.5		1.6	656250	1.6	633830	1.6	530710	1.6	421270	1.6	248710	1.6	81680	1.6	5150	1.6	1570
417	28.89	417	43.3	417	56.5	417	75.87	417	45.8	417	60.18	427	11.48	417	101.1		1.7	639000	1.7	622540	1.7	511920	1.7	405470	1.7	237290	1.7	75960	1.7	4510	1.7	1070
418	27.8	418	45.02	418	58.61	418	79.08	418	45.55	418	59.99	428	11.66	418	101.1		1.8	620560	1.8	608870	1.8	502980	1.8	389570	1.8	226310	1.8	71300	1.8	3800	1.8	1110
419	26.26	419	46.18	419	60.06	419	81.24	419	46.76	419	60.92	429	11.78	419	101.4		1.9	609100	1.9	592070	1.9	490220	1.9	380810	1.9	219860	1.9	67020	1.9	3460	1.9	910
420	25.89	420	44.16	420	57.55	420	77.42	420	47.56	420	61.53	430	11.57	420	101.6		2	597380	2	577340	2	472830	2	367340	2	208820	2	61460	2	3100	2	760
421	23.92	421	46.18	421	60.19	421	81.41	421	46.14	421	60.44	431	11.79	421	101.2		2.1	585360	2.1	562610	2.1	459450	2.1	353110	2.1	199370	2.1	57590	2.1	2690	2.1	770
422	21.56	422	48.34	422	62.83	422	85.57	422	47.62	422	61.58	432	12.02	422	101.6		2.2	566040	2.2	547300	2.2	452350	2.2	344020	2.2	192050	2.2	54080	2.2	2580	2.2	570
423	20.33	423	49.2	423	63.76	423	87.01	423	49.17	423	62.76	433	12.09	423	102		2.3	554540	2.3	537260	2.3	439490	2.3	330460	2.3	180720	2.3	50830	2.3	2360	2.3	660
424	16.83	424	54.82	424	71.02	424	97.88	424	49.69	424	63.17	434	12.69	424	102.2		2.4	540450	2.4	522160	2.4	429550	2.4	319940	2.4	175590	2.4	46270	2.4	2200	2.4	630
425	15.52	425	54.1	425	70.09	425	96.54	425	53.74	425	66.27	435	12.61	425	103.3		2.5	527940	2.5	512950	2.5	413240	2.5	310720	2.5	167540	2.5	44290	2.5	1950	2.5	490
426	13.52	426	54.1	426	70.09	426	96.54	426	53.25	426	65.89	436	12.61	426	103.1		2.6	517730	2.6	501860	2.6	402800	2.6	302110	2.6	159340	2.6	41960	2.6	1800	2.6	620
427	13.54	427	51.36	427	66.66	427	91.39	427	53.25	427	65.89	437	12.33	427	103.1		2.7	499750	2.7	487750	2.7	392290	2.7	292320	2.7	152780	2.7	38680	2.7	1590	2.7	480
428	10.39	428	51.07	428	66.26	428	90.72	428	51.33	428	64.42	438	12.3	428	102.6		2.8	495630	2.8	477080	2.8	381030	2.8	286990	2.8	147760	2.8	37640	2.8	1500	2.8	520
429	10.04	429	56.11	429	72.6	429	100.4	429	51.08	429	64.23	439	12.82	429	102.5		2.9	480030	2.9	460220	2.9	371630	2.9	274930	2.9	142130	2.9	34450	2.9	1340	2.9	450
430	7.894	430	63.17	430	81.44	430	114	430	54.67	430	66.98	440	13.56	430	103.5		3	470320	3	451510	3	361800	3	265750	3	134320	3	32750	3	1350	3	480
431	5.73	431	67.2	431	86.72	431	121.8	431	59.71	431	70.85	441	13.99	431	104.9		3.1	460270	3.1	441840	3.1	355460	3.1	256810	3.1	130790	3.1	30690	3.1	1140	3.1	420
432	5.207	432	64.18	432	82.76	432	115.9	432	62.64	432	73.1	442	13.67	432	105.7		3.2	446140	3.2	435420	3.2	341220	3.2	252480	3.2	125240	3.2	28440	3.2	1010	3.2	360
433	5.296	433	61.87	433	79.86	433	111.5	433	60.45	433	71.42	443	13.43	433	105.1		3.3	435660	3.3	422620	3.3	333900	3.3	242820	3.3	117780	3.3	26760	3.3	980	3.3	410
434	5.686	434	61.44	434	79.33	434	110.7	434	58.81	434	70.16	444	13.39	434	104.6		3.4	425430	3.4	410150	3.4	330220	3.4	233990	3.4	113000	3.4	24870	3.4	960	3.4	350
435	5.304	435	60.72	435	78.41	435	109.3	435	58.5	435	69.92	445	14.82	435	104.5		3.5	414440	3.5	397880	3.5	316380	3.5	225530	3.5	108330	3.5	23920	3.5	750	3.5	360
436	5.535	436	62.16	436	80.26	436	112	436	57.98	436	69.52	446	17.99	436	104.4		3.6	407240	3.6	390550	3.6	310230	3.6	219980	3.6	104930	3.6	22110	3.6	750	3.6	350
437	5.322	437	63.17	437	81.44	437	114	437	58.97	437	70.28	447	21.13	437	104.7		3.7	395810	3.7	386850	3.7	302870	3.7	212070	3.7	101690	3.7	20770	3.7	660	3.7	310
438	5.1	438	68.64	438	88.44	438	124.4	438	59.71	438	70.85	448	23.21	438	104.9		3.8	387210	3.8	370410	3.8	298050	3.8	206360	3.8	96670	3.8	19130	3.8	710	3.8	360
439	4.417	439	69.94	439	90.16	439	127.1	439	63.6	439	73.83	449	29.4	439	105.9		3.9	382470	3.9	366750	3.9	285970	3.9	202000	3.9	92320	3.9	19090	3.9	770	3.9	460
440	5.047	440	73.39	440	94.38	440	133.6	440	64.59	440	74.59	450	44.88	440	106.2		4	364580	4	355860	4	278110	4	192130	4	88120	4	17150	4	670	4	400
441	4.471	441	70.94	441	91.48	441	129.1	441	67	441	76.44	451	59.51	441	106.8		4.1	360320	4.1	348950	4.1	274690	4.1	188360	4.1	84910	4.1	16180	4.1	780	4.1	340
442	6.387	442	73.68	442	94.91	442	134.3	442	65.33	442	75.16	452	71.99	442	106.4		4.2	355480	4.2	336710	4.2	263120	4.2	182860	4.2	81120	4.2	14990	4.2	570	4.2	280
443	8.4	443	72.1	443	92.93	443	131.3	443	67.28	443	76.65	453	102.2	443	106.9		4.3	343200	4.3	332480	4.3	258690	4.3	177970	4.3	80150	4.3	14340	4.3	590	4.3	300
444	10.06	444	70.8	444	91.34	444	128.8	444	66.14	444	75.78	454	123.2	444	106.6		4.4	337590	4.4	320640	4.4	253770	4.4	171230	4.4	74640	4.4	13460	4.4	490	4.4	420
445	10.99	445	75.84	445	97.55	445	138.4	445	65.24	445	75.09	455	153.4	445	106.4		4.5	331730	4.5	315930	4.5	244250	4.5	166770	4.5	72650	4.5	13180	4.5	430	4.5	270
446	13.07	446	80.59	446	103.6	446	147.5	446	68.79	446	77.82	456	181.3	446	107.3		4.6	321390	4.6	308940	4.6	237440	4.6	159740	4.6	70260	4.6	12060	4.6	440	4.6	320
447	16.21	447	103.9	447	133.2	447	159.3	447	72.19	447	80.42	457	215.9	447	108.2		4.7	312680	4.7	302110	4.7	233570	4.7	155090	4.7	67530	4.7	11450	4.7	460	4.7	270
448	21.85	448	119.2	448	152.5	448	177.6	448	78.62	448	85.35	458	255.2	448	110		4.8	305480	4.8	296500	4.8	230030	4.8	151720	4.8	65050	4.8	10830	4.8	500	4.8	310
449	29.65	449	139.9	449	165.4	449	206.3	449	79.24	449	85.83	459	278	449	110.1		4.9	301100	4.9	287570	4.9	223590	4.9	148070	4.9	60850	4.9	9870	4.9	530	4.9	330
450	36.46	450	159.9	450	180.2	450	233.8	450	83.72	450	89.26	460	309.4	450	111.3		5	290620	5	283670	5	215170	5	142970	5	59740	5	9410	5	470	5	340
451	49.26	451	180.5	451	195.8	451	263.1	451	87.43	451	92.11	461	347.8	451	112.3		5.1	287930	5.1	275890	5.1	209940	5.1	137560	5.1	57810	5.1	8490	5.1	470	5.1	280
452	62.83	452	207.5	452	218.9	452	282.3	452	92.44	452	95.95	462	375.5	452	113.7		5.2	277070	5.2	268610	5.2	205400	5.2	133060	5.2	54510	5.2	8310	5.2	320	5.2	370
453	78.61	453	228	453	243.9	453	314.1	453	100.2	453	101.9	463	399.8	453	115.8		5.3	272480	5.3	261200	5.3	197140	5.3	130510	5.3	53150	5.3	7430	5.3	300	5.3	290
454	99.37	454	240.7	454	257	454	336.3	454	105	454	105.6	464	406	454	117.1		5.4	265740	5.4	254400	5.4	193990	5.4	126530	5.4	49920	5.4	7640	5.4	330	5.4	340
455	128.3	455	255.7	455	274.8	455	347.7	455	115.3	455	113.5	465	414.7	455	119.8		5.5	260130	5.5	248310	5.5	188210	5.5	123140	5.5	49300	5.5	6600	5.5	330	5.5	300
456	167	456	278.6	456	297.8	456	369.5	456	129.1	456	124	466	427.9	456	123.5		5.6	251310	5.6	243090	5.6	187860	5.6	119880	5.6	47910	5.6	5800	5.6	350	5.6	250
457	216.1	457	307.1	457	326.8	457	382.8	457	142.8	457	134.6	467	444.2	457	127.2		5.7	248940	5.7	236520	5.7	180790	5.7	113660	5.7	44290	5.7	6470	5.7	290	5.7	260
458	278.2	458	344.3	458	363.9	458	414.7	458	161.3	458	148.8	468	463.7	458	132.2		5.8	243060	5.8	232580	5.8	177380	5.8	111060	5.8	43640	5.8	5380	5.8	370	5.8	340
459	348.9	459	388.8	459	412.6	459	447.9	459	182.2	459	164.8	469	485.8	459	137.9		5.9	237570	5.9	225910	5.9	170880	5.9	110250	5.9	42580	5.9	5530	5.9	310	5.9	310
460	446.6	460	447.9	460	472	460	488.5	460	206.1	460	183.1	470	509.8	460	144.3		6	232030	6	222470	6	166270	6	104140	6	39240	6	5140	6	230	6	240
461	566.1	461	520.2	461	546.7	461	537.8	461	245.4	461	213.3	471	536	461	154.9		6.1	225940	6.1	215730	6.1	161890	6.1	102460	6.1	38150	6.1	4810	6.1	350	6.1	240
462	703.7	462	611.4	462	635.6	462	598.3	462	285.4	462	243.9	472	563.5	462	165.6		6.2	221850	6.2	209900	6.2	156400	6.2	98220	6.2	37660	6.2	4240	6.2	340	6.2	310
463	868	463	721.1	463	746.3	463	670.3	463	338.2	463	284.5	473	591.1	463	179.8		6.3	217300	6.3	206750	6.3	155700	6.3	96800	6.3	36590	6.3	4210	6.3	290	6.3	290
464	1074	464	852.6	464	874.2	464	754.6	464	407.8	464	337.8	474	618.1	464	198.6		6.4	209940	6.4	204330	6.4	151920	6.4	93260	6.4	34560	6.4	4070	6.4	300	6.4	280
465	1310	465	1007	465	1025	465	856.1	465	481.6	465	394.4	475	643.8	465	218.5		6.5	204150	6.5	198300	6.5	147620	6.5	90940	6.5	32960	6.5	4090	6.5	230	6.5	370
466	1589	466	1189	466	1195	466	970.3	466	566.7	466	459.6	476	667.5	466	241.3		6.6	203520	6.6	191760	6.6	143340	6.6	86880	6.6	32100	6.6	3500	6.6	270	6.6	270
467	1902	467	1398	467	1389	467	1100	467	662.3	467	533	477	689.3	467	267.1		6.7	195490	6.7	185080	6.7	139650	6.7	86220	6.7	30380	6.7	3400	6.7	310	6.7	230
468	2277	468	1638	468	1602	468	1247	468	777.4	468	621.3	478	708	468	282.1		6.8	193200	6.8	183830	6.8	136750	6.8	82100	6.8	29150	6.8	3260	6.8	480	6.8	270
469	2650	469	1897	469	1832	469	1402	469	893	469	709.9	479	723.7	469	297.2		6.9	188480	6.9	180050	6.9	133430	6.9	79900	6.9	27880	6.9	3100	6.9	380	6.9	310
470	3039	470	2182	470	2074	470	1570	470	1036	470	819.6	480	736.5	470	310.1		7	183270	7	174580	7	129590	7	79250	7	27430	7	2650	7	420	7	270
471	3448	471	2486	471	2327	471	1748	471	1190	471	937.5	481	746.5	471	326.6		7.1	179960	7.1	171150	7.1	124990	7.1	74010	7.1	26290	7.1	2670	7.1	260	7.1	180
472	3896	472	2801	472	2585	472	1928	472	1449	472	1028	482	753.5	472	339		7.2	176340	7.2	170220	7.2	120620	7.2	72410	7.2	25140	7.2	2460	7.2	350	7.2	260
473	4334	473	3125	473	2839	473	2104	473	1558	473	1077	483	757.4	473	344.2		7.3	169820	7.3	164130	7.3	121960	7.3	71710	7.3	24940	7.3	1950	7.3	330	7.3	300
474	4758	474	3448	474	3082	474	2278	474	1663	474	1118	484	758.7	474	345.8		7.4	166280	7.4	157260	7.4	117640	7.4	69540	7.4	23060	7.4	2310	7.4	290	7.4	220
475	5154	475	3767	475	3309	475	2441	475	1762	475	1158	485	757.7	475	350.2		7.5	162920	7.5	157440	7.5	114450	7.5	67690	7.5	23040	7.5	2070	7.5	280	7.5	300
476	5540	476	4062	476	3523	476	2594	476	1853	476	1196	486	755.2	476	359.7		7.6	159800	7.6	150170	7.6	111960	7.6	65470	7.6	21530	7.6	1950	7.6	180	7.6	310
477	5836	477	4342	477	3712	477	2733	477	1930	477	1223	487	751.1	477	367		7.7	156800	7.7	148800	7.7	109900	7.7	62140	7.7	20820	7.7	1780	7.7	300	7.7	350
478	6126	478	4597	478	3879	478	2855	478	1997	478	1246	488	745.4	478	371.5		7.8	153850	7.8	145640	7.8	106650	7.8	61260	7.8	20400	7.8	1670	7.8	260	7.8	290
479	6430	479	4824	479	4017	479	2957	479	2056	479	1268	489	738.4	479	373.3		7.9	149680	7.9	142680	7.9	104430	7.9	59510	7.9	19480	7.9	1860	7.9	270	7.9	210
480	6691	480	5020	480	4126	480	3046	480	2102	480	1280	490	730.6	480	375.8		8	146730	8	138250	8	100950	8	58150	8	17990	8	1680	8	260	8	270
481	6928	481	5186	481	4216	481	3115	481	2134	481	1292	491	722	481	381.3		8.1	142720	8.1	136020	8.1	99210	8.1	56180	8.1	17850	8.1	1400	8.1	320	8.1	270
482	7046	482	5314	482	4283	482	3166	482	2158	482	1303	492	713.1	482	381.6		8.2	136310	8.2	132750	8.2	95740	8.2	54890	8.2	17370	8.2	1460	8.2	280	8.2	250
483	7142	483	5430	483	4330	483	3203	483	2171	483	1310	493	703.5	483	381.1		8.3	136810	8.3	128920	8.3	94010	8.3	52750	8.3	17460	8.3	1110	8.3	370	8.3	280
484	7159	484	5507	484	4353	484	3227	484	2175	484	1310	494	694	484	380.2		8.4	134890	8.4	126090	8.4	90500	8.4	50210	8.4	16120	8.4	1410	8.4	260	8.4	320
485	7246	485	5559	485	4364	485	3241	485	2174	485	1304	495	684.7	485	379.5		8.5	130530	8.5	122800	8.5	88340	8.5	50660	8.5	14700	8.5	1250	8.5	300	8.5	280
486	7221	486	5595	486	4355	486	3240	486	2165	486	1301	496	676.4	486	375.2		8.6	127280	8.6	119630	8.6	86160	8.6	49680	8.6	14220	8.6	1120	8.6	270	8.6	250
487	7162	487	5605	487	4339	487	3228	487	2150	487	1294	497	669.1	487	375.8		8.7	124210	8.7	117580	8.7	82830	8.7	47350	8.7	14140	8.7	1170	8.7	250	8.7	370
488	7064	488	5598	488	4312	488	3211	488	2132	488	1282	498	662.6	488	372.8		8.8	120690	8.8	114410	8.8	82070	8.8	45320	8.8	13520	8.8	1070	8.8	370	8.8	290
489	7012	489	5576	489	4274	489	3187	489	2111	489	1267	499	656.7	489	370.2		8.9	118900	8.9	112730	8.9	81030	8.9	44390	8.9	13100	8.9	710	8.9	290	8.9	200
490	6916	490	5543	490	4231	490	3157	490	2088	490	1253	500	651.8	490	364.2		9	117860	9	108140	9	78680	9	42730	9	12710	9	1170	9	290	9	340
491	6791	491	5500	491	4183	491	3122	491	2066	491	1239	501	647.9	491	367.5		9.1	114200	9.1	107770	9.1	76360	9.1	42280	9.1	12000	9.1	780	9.1	310	9.1	270
492	6650	492	5458	492	4132	492	3083	492	2045	492	1229	502	644.8	492	368.5		9.2	110620	9.2	105070	9.2	76100	9.2	40610	9.2	11520	9.2	840	9.2	230	9.2	260
493	6492	493	5400	493	4084	493	3049	493	2023	493	1216	503	642.2	493	371.2		9.3	107190	9.3	103200	9.3	72900	9.3	39630	9.3	11170	9.3	800	9.3	280	9.3	330
494	6371	494	5344	494	4038	494	3012	494	2003	494	1201	504	639.8	494	368.3		9.4	105870	9.4	100510	9.4	71150	9.4	38280	9.4	10730	9.4	750	9.4	270	9.4	320
495	6283	495	5289	495	3992	495	2977	495	1986	495	1191	505	637.8	495	367.2		9.5	101290	9.5	98030	9.5	69580	9.5	37760	9.5	10200	9.5	780	9.5	200	9.5	360
496	6173	496	5238	496	3953	496	2951	496	1978	496	1176	506	636.3	496	370.6		9.6	101230	9.6	93580	9.6	67020	9.6	36230	9.6	10620	9.6	780	9.6	210	9.6	300
497	6068	497	5189	497	3918	497	2927	497	1969	497	1160	507	635.1	497	376.8		9.7	98930	9.7	93470	9.7	66050	9.7	35120	9.7	9790	9.7	870	9.7	370	9.7	250
498	5992	498	5155	498	3895	498	2904	498	1960	498	1149	508	634.1	498	371.8		9.8	95600	9.8	90420	9.8	63550	9.8	33800	9.8	9870	9.8	540	9.8	280	9.8	270
499	5919	499	5121	499	3881	499	2892	499	1954	499	1139	509	633.1	499	367.4		9.9	95480	9.9	88960	9.9	63650	9.9	33000	9.9	8850	9.9	660	9.9	300	9.9	270
500	5862	500	5101	500	3878	500	2880	500	1953	500	1133	510	631.9	500	363.7		10	91660	10	88060	10	62530	10	32910	10	8980	10	600	10	300	10	230
501	5814	501	5096	501	3878	501	2880	501	1957	501	1126	511	631.2	501	361.4		10.1	89180	10.1	83890	10.1	58470	10.1	31100	10.1	8040	10.1	560	10.1	340	10.1	280
502	5849	502	5095	502	3891	502	2887	502	1964	502	1120	512	630.3	502	356.5		10.2	88600	10.2	84390	10.2	57040	10.2	30140	10.2	8120	10.2	510	10.2	290	10.2	190
503	5833	503	5108	503	3910	503	2893	503	1964	503	1115	513	629.1	503	347.8		10.3	87330	10.3	82380	10.3	56130	10.3	29580	10.3	7530	10.3	470	10.3	240	10.3	350
504	5899	504	5130	504	3940	504	2907	504	1973	504	1116	514	627.2	504	341.1		10.4	84290	10.4	80230	10.4	54800	10.4	28110	10.4	7630	10.4	580	10.4	350	10.4	240
505	5940	505	5154	505	3968	505	2925	505	1983	505	1117	515	624.6	505	335.2		10.5	84440	10.5	77290	10.5	54920	10.5	27820	10.5	6790	10.5	410	10.5	270	10.5	340
506	6018	506	5186	506	4006	506	2947	506	1999	506	1119	516	621.8	506	333		10.6	77920	10.6	76200	10.6	52520	10.6	27780	10.6	6570	10.6	500	10.6	330	10.6	270
507	6088	507	5233	507	4044	507	2973	507	2014	507	1117	517	618.7	507	334.2		10.7	78820	10.7	73590	10.7	51310	10.7	25600	10.7	6470	10.7	320	10.7	290	10.7	230
508	6184	508	5274	508	4084	508	2999	508	2028	508	1117	518	614.6	508	332.2		10.8	76700	10.8	71270	10.8	48870	10.8	25860	10.8	5910	10.8	420	10.8	320	10.8	180
509	6276	509	5322	509	4121	509	3022	509	2041	509	1117	519	609.7	509	335.2		10.9	76470	10.9	70920	10.9	49020	10.9	23840	10.9	5840	10.9	460	10.9	340
510	6352	510	5373	510	4161	510	3043	510	2057	510	1122	520	603.6	510	338.7		11	73380	11	68630	11	46420	11	24090	11	5490	11	330	11	230
511	6475	511	5415	511	4190	511	3062	511	2066	511	1119	521	597	511	336.5		11.1	72160	11.1	68980	11.1	46080	11.1	24230	11.1	5700	11.1	400	11.1	260
512	6540	512	5455	512	4219	512	3081	512	2076	512	1121	522	589.5	512	339		11.2	69990	11.2	66090	11.2	44590	11.2	22310	11.2	5690	11.2	370	11.2	310
513	6623	513	5492	513	4239	513	3094	513	2082	513	1116	523	580.6	513	339.5		11.3	69240	11.3	64680	11.3	45570	11.3	22150	11.3	5400	11.3	460	11.3	310
514	6688	514	5513	514	4245	514	3100	514	2082	514	1109	524	570.4	514	338.9		11.4	66180	11.4	62340	11.4	43040	11.4	20670	11.4	5320	11.4	300	11.4	250
515	6752	515	5528	515	4252	515	3100	515	2076	515	1108	525	559.4	515	337.6		11.5	65890	11.5	61530	11.5	42450	11.5	21240	11.5	4840	11.5	340	11.5	220
516	6780	516	5537	516	4249	516	3097	516	2073	516	1104	526	547.9	516	335.8		11.6	63340	11.6	59530	11.6	41420	11.6	19600	11.6	4420	11.6	340	11.6	260
517	6794	517	5528	517	4231	517	3086	517	2062	517	1098	527	536.3	517	329.9		11.7	62610	11.7	58980	11.7	39780	11.7	19660	11.7	4900	11.7	450	11.7	270
518	6761	518	5511	518	4207	518	3070	518	2050	518	1085	528	524	518	332		11.8	61260	11.8	56640	11.8	38020	11.8	18720	11.8	4540	11.8	380	11.8	260
519	6726	519	5479	519	4175	519	3044	519	2028	519	1071	529	511.6	519	332		11.9	58420	11.9	56750	11.9	38410	11.9	18230	11.9	4150	11.9	380	11.9	200
520	6672	520	5438	520	4130	520	3013	520	2004	520	1059	530	499.2	520	331		12	57450	12	55600	12	37540	12	17760	12	3730	12	330	12	180
521	6589	521	5390	521	4076	521	2974	521	1977	521	1048	531	487	521	329.1		12.1	57820	12.1	53270	12.1	36620	12.1	16520	12.1	3760	12.1	280	12.1	300
522	6483	522	5333	522	4017	522	2933	522	1946	522	1036	532	475.1	522	329.3		12.2	55510	12.2	53130	12.2	34980	12.2	17570	12.2	3840	12.2	330	12.2	310
523	6309	523	5256	523	3948	523	2881	523	1909	523	1023	533	463.1	523	329.9		12.3	54880	12.3	50980	12.3	33850	12.3	16070	12.3	3350	12.3	220	12.3	320
524	6189	524	5171	524	3878	524	2830	524	1871	524	1005	534	451.1	524	330.2		12.4	53890	12.4	48890	12.4	33570	12.4	15680	12.4	3420	12.4	370	12.4	250
525	6015	525	5081	525	3802	525	2772	525	1832	525	991.5	535	439.1	525	323.7		12.5	53360	12.5	49080	12.5	32670	12.5	14640	12.5	3470	12.5	280	12.5	320
526	5843	526	4986	526	3714	526	2711	526	1791	526	974.3	536	427.2	526	322.2		12.6	51110	12.6	48470	12.6	31310	12.6	15440	12.6	3110	12.6	320	12.6	290
527	5652	527	4886	527	3630	527	2645	527	1746	527	956.4	537	415.9	527	318.9		12.7	49730	12.7	47440	12.7	32030	12.7	14350	12.7	3060	12.7	360	12.7	200
528	5446	528	4771	528	3543	528	2583	528	1702	528	936.6	538	405	528	317.8		12.8	49270	12.8	45790	12.8	30500	12.8	13880	12.8	2950	12.8	330	12.8	320
529	5262	529	4660	529	3448	529	2515	529	1661	529	912.3	539	394.6	529	312.5		12.9	48630	12.9	45120	12.9	29860	12.9	13700	12.9	3030	12.9	260	12.9	300
530	5089	530	4546	530	3357	530	2452	530	1616	530	889.3	540	384.7	530	308.8		13	45780	13	43790	13	28920	13	13340	13	3000	13	280	13	280
531	4931	531	4435	531	3259	531	2386	531	1574	531	869.5	541	375.6	531	306.6		13.1	45380	13.1	42380	13.1	28410	13.1	13140	13.1	2700	13.1	250	13.1	350
532	4750	532	4325	532	3167	532	2323	532	1530	532	847.2	542	367.2	532	306.2		13.2	45160	13.2	41910	13.2	27680	13.2	12810	13.2	2090	13.2	280	13.2	220
533	4586	533	4215	533	3080	533	2263	533	1488	533	826.7	543	359.8	533	301.8		13.3	44450	13.3	41460	13.3	27890	13.3	12630	13.3	2400	13.3	210	13.3	380
534	4427	534	4104	534	2988	534	2203	534	1447	534	805	544	352.5	534	295.7		13.4	42420	13.4	40100	13.4	26910	13.4	11690	13.4	2170	13.4	260	13.4	220
535	4287	535	3999	535	2901	535	2139	535	1410	535	788.4	545	345.4	535	288.2		13.5	42100	13.5	39230	13.5	25540	13.5	11160	13.5	2250	13.5	220	13.5	180
536	4146	536	3894	536	2822	536	2081	536	1367	536	771.1	546	338.6	536	288		13.6	39890	13.6	38300	13.6	25150	13.6	11330	13.6	2500	13.6	260	13.6	250
537	4012	537	3795	537	2740	537	2028	537	1331	537	748.1	547	332.3	537	285		13.7	38610	13.7	37160	13.7	24460	13.7	10250	13.7	2150	13.7	250	13.7	320
538	3879	538	3694	538	2668	538	1975	538	1295	538	732.8	548	325.9	538	281.1		13.8	39600	13.8	36310	13.8	24060	13.8	10600	13.8	2040	13.8	280	13.8	260
539	3740	539	3603	539	2595	539	1924	539	1263	539	719.4	549	319.9	539	276.2		13.9	37720	13.9	35770	13.9	23060	13.9	10140	13.9	1960	13.9	230	13.9	180
540	3604	540	3515	540	2526	540	1875	540	1232	540	704.7	550	313.7	540	269.9		14	37360	14	33680	14	22880	14	10360	14	1990	14	210	14	240
541	3473	541	3429	541	2466	541	1830	541	1204	541	690.6	551	308	541	268.6		14.1	37020	14.1	34270	14.1	22130	14.1	9540	14.1	1730	14.1	220	14.1	330
542	3370	542	3350	542	2412	542	1790	542	1175	542	676.6	552	302.4	542	264.2		14.2	36420	14.2	33620	14.2	21640	14.2	9050	14.2	1650	14.2	270	14.2	240
543	3270	543	3273	543	2358	543	1751	543	1155	543	661.2	553	297.2	543	264.5		14.3	34730	14.3	32070	14.3	20930	14.3	9500	14.3	1500	14.3	220	14.3	260
544	3172	544	3204	544	2313	544	1712	544	1134	544	652.9	554	292.1	544	259.2		14.4	34740	14.4	31600	14.4	21090	14.4	9120	14.4	1800	14.4	300	14.4	250
545	3108	545	3142	545	2272	545	1680	545	1112	545	638.6	555	287.4	545	259.5		14.5	34050	14.5	31190	14.5	20830	14.5	8230	14.5	1470	14.5	270	14.5	230
546	3017	546	3080	546	2235	546	1651	546	1092	546	625.7	556	282.8	546	259		14.6	32990	14.6	30700	14.6	19960	14.6	8890	14.6	1530	14.6	250	14.6	340
547	2963	547	3023	547	2202	547	1624	547	1075	547	616.6	557	278.5	547	260.2		14.7	31630	14.7	29300	14.7	19400	14.7	7820	14.7	1260	14.7	130	14.7	260
548	2918	548	2975	548	2167	548	1596	548	1058	548	606.4	558	274	548	257.6		14.8	30790	14.8	29700	14.8	19550	14.8	7940	14.8	1310	14.8	320	14.8	280
549	2855	549	2928	549	2137	549	1573	549	1043	549	592	559	269.5	549	260.6		14.9	31790	14.9	28950	14.9	18020	14.9	8350	14.9	1230	14.9	140	14.9	270
550	2831	550	2883	550	2104	550	1549	550	1027	550	583.8	560	264.6	550	256.8		15	29590	15	28530	15	17930	15	7560	15	1330	15	260	15	300
551	2787	551	2841	551	2076	551	1529	551	1011	551	572.6	561	259.8	551	254.9		15.1	29550	15.1	27120	15.1	17540	15.1	7620	15.1	1450	15.1	270
552	2748	552	2801	552	2046	552	1505	552	997	552	566	562	254.6	552	252.8		15.2	28420	15.2	26860	15.2	17270	15.2	7450	15.2	1310	15.2	180
553	2697	553	2762	553	2020	553	1484	553	983.3	553	558.2	563	249.2	553	253.1		15.3	28030	15.3	25210	15.3	17070	15.3	6940	15.3	1470	15.3	270
554	2662	554	2728	554	1991	554	1461	554	968.8	554	548.3	564	243.4	554	251		15.4	27530	15.4	25600	15.4	16440	15.4	6980	15.4	1410	15.4	160
555	2615	555	2687	555	1962	555	1437	555	955.1	555	540.7	565	237.5	555	250.1		15.5	26200	15.5	25070	15.5	15540	15.5	6130	15.5	1040	15.5	240
556	2565	556	2648	556	1931	556	1414	556	939.8	556	538.1	566	231.4	556	245.1		15.6	26160	15.6	23960	15.6	15690	15.6	6250	15.6	1010	15.6	200
557	2513	557	2610	557	1906	557	1392	557	927.6	557	535	567	225.3	557	239.4		15.7	26350	15.7	24070	15.7	15210	15.7	5970	15.7	970	15.7	270
558	2462	558	2571	558	1877	558	1368	558	913.1	558	529.1	568	219.1	558	239.4		15.8	25400	15.8	23150	15.8	15000	15.8	5840	15.8	1000	15.8	280
559	2425	559	2526	559	1847	559	1343	559	900.2	559	522.3	569	213.1	559	235.7		15.9	24240	15.9	22820	15.9	14790	15.9	5630	15.9	840	15.9	280
560	2377	560	2484	560	1815	560	1319	560	882.6	560	511.3	570	207.6	560	227.2		16	23000	16	22700	16	13450	16	5940	16	880	16	240
561	2336	561	2438	561	1777	561	1293	561	863.6	561	502.2	571	202.5	561	223.8		16.1	23500	16.1	22200	16.1	12880	16.1	5640	16.1	970	16.1	250
562	2299	562	2394	562	1742	562	1271	562	843.8	562	493.9	572	197.5	562	222.2		16.2	23090	16.2	21090	16.2	13580	16.2	5160	16.2	1000	16.2	210
563	2236	563	2347	563	1704	563	1246	563	823.9	563	482	573	192.7	563	223.7		16.3	22570	16.3	21110	16.3	13540	16.3	5720	16.3	850	16.3	160
564	2182	564	2300	564	1663	564	1220	564	801.8	564	468	574	187.7	564	220.6		16.4	21740	16.4	21220	16.4	12020	16.4	5580	16.4	900	16.4	170
565	2118	565	2250	565	1625	565	1192	565	780.5	565	457.7	575	182.8	565	216.2		16.5	21280	16.5	19780	16.5	11820	16.5	4750	16.5	680	16.5	270
566	2042	566	2199	566	1583	566	1162	566	761.4	566	447.3	576	177.8	566	215.8		16.6	21110	16.6	20610	16.6	12280	16.6	4960	16.6	850	16.6	250
567	1990	567	2142	567	1538	567	1133	567	741.6	567	441.7	577	172.6	567	217.3		16.7	20580	16.7	18520	16.7	12450	16.7	4510	16.7	950	16.7	280
568	1933	568	2084	568	1498	568	1101	568	721.8	568	432.3	578	167.4	568	215.2		16.8	20620	16.8	19030	16.8	11800	16.8	4910	16.8	760	16.8	170
569	1877	569	2031	569	1456	569	1071	569	704	569	422.9	579	162.6	569	213.8		16.9	19740	16.9	18410	16.9	11660	16.9	4360	16.9	750	16.9	130
570	1799	570	1974	570	1414	570	1040	570	685	570	413.5	580	158.2	570	209		17	19530	17	17710	17	10950	17	4020	17	690	17	180
571	1738	571	1918	571	1371	571	1007	571	667.2	571	404.3	581	153.9	571	212.3		17.1	18220	17.1	16640	17.1	10760	17.1	4120	17.1	670	17.1	200
572	1673	572	1861	572	1328	572	976.4	572	645.8	572	396.1	582	149.7	572	213		17.2	18490	17.2	17440	17.2	10550	17.2	4460	17.2	610	17.2	130
573	1610	573	1807	573	1286	573	947.5	573	624.4	573	384.1	583	145.6	573	205.6		17.3	18770	17.3	16980	17.3	10270	17.3	3870	17.3	750	17.3	140
574	1554	574	1758	574	1247	574	919.8	574	602.1	574	375.5	584	141.5	574	203		17.4	17970	17.4	17040	17.4	9830	17.4	4230	17.4	480	17.4	160
575	1492	575	1708	575	1206	575	893.8	575	583.3	575	366.9	585	137.4	575	202.9		17.5	17510	17.5	15900	17.5	10400	17.5	4020	17.5	680	17.5	180
576	1431	576	1656	576	1166	576	862.7	576	563.5	576	356.2	586	133.2	576	203.2		17.6	17090	17.6	15760	17.6	9480	17.6	3760	17.6	590	17.6	230
577	1378	577	1604	577	1129	577	834.5	577	544.4	577	347.7	587	129	577	198.2		17.7	17250	17.7	15830	17.7	9230	17.7	3730	17.7	620	17.7	200
578	1317	578	1551	578	1092	578	806.2	578	525.3	578	340.4	588	125.1	578	192.3		17.8	15740	17.8	15060	17.8	8980	17.8	3230	17.8	620	17.8	190
579	1267	579	1502	579	1052	579	779.6	579	508	579	333.9	589	121.4	579	189.4		17.9	16000	17.9	14760	17.9	9610	17.9	3580	17.9	470	17.9	190
580	1214	580	1453	580	1013	580	754.1	580	489.9	580	325.4	590	117.9	580	189.9		18	16030	18	14440	18	8860	18	3270	18	690	18	220
581	1165	581	1406	581	978.1	581	726.9	581	475.8	581	315.6	591	114.6	581	190.2		18.1	14840	18.1	13970	18.1	8900	18.1	3220	18.1	520	18.1	300
582	1112	582	1359	582	944.3	582	702.5	582	458	582	307.2	592	111.4	582	186.2		18.2	14680	18.2	14220	18.2	8380	18.2	3410	18.2	570	18.2	220
583	1066	583	1313	583	913.6	583	680.9	583	441.4	583	301.2	593	108.6	583	183.5		18.3	14510	18.3	12890	18.3	8330	18.3	2990	18.3	580	18.3	230
584	1025	584	1270	584	883.9	584	658.2	584	427.8	584	293.9	594	105.9	584	181.1		18.4	14550	18.4	13120	18.4	7410	18.4	3070	18.4	550	18.4	220
585	978.9	585	1230	585	852.9	585	638.7	585	412.8	585	288.6	595	103.4	585	182.2		18.5	13890	18.5	12810	18.5	7700	18.5	3040	18.5	670	18.5	220
586	942.6	586	1192	586	828.2	586	618.8	586	399.2	586	281.7	596	101.1	586	180		18.6	13850	18.6	13000	18.6	7210	18.6	2670	18.6	410	18.6	200
587	907.1	587	1156	587	802.6	587	599.9	587	387.6	587	276.4	597	98.94	587	180.3		18.7	13810	18.7	12300	18.7	7420	18.7	2800	18.7	560	18.7	100
588	871.6	588	1120	588	777.5	588	579.4	588	373.7	588	271.1	598	96.89	588	175.7		18.8	13410	18.8	11650	18.8	7440	18.8	2580	18.8	340	18.8	250
589	834.3	589	1083	589	753.3	589	560.6	589	363.8	589	264.4	599	94.88	589	174.9		18.9	12480	18.9	12030	18.9	7120	18.9	2550	18.9	430	18.9	200
590	807	590	1051	590	729.6	590	544.5	590	355.4	590	258.2	600	92.9	590	171.8		19	12790	19	11340	19	7280	19	2550	19	510	19	130
591	777.6	591	1019	591	708.3	591	529.4	591	344.1	591	252.7	601	90.8	591	174.1		19.1	12220	19.1	11890	19.1	6850	19.1	2570	19.1	390	19.1	250
592	747.3	592	987.4	592	685.3	592	512.7	592	334.8	592	244.9	602	88.74	592	171.5		19.2	12010	19.2	10250	19.2	6630	19.2	2330	19.2	290	19.2	190
593	718.6	593	956.7	593	663.4	593	498.7	593	326.5	593	235.7	603	86.68	593	170.4		19.3	11490	19.3	10820	19.3	6530	19.3	2160	19.3	340	19.3	160
594	694.2	594	927.2	594	645.5	594	483.6	594	315.6	594	229.5	604	84.63	594	166.4		19.4	11120	19.4	10620	19.4	6240	19.4	2170	19.4	480	19.4	290
595	669.6	595	898.4	595	626.9	595	473.2	595	308.2	595	223.4	605	82.62	595	165.3		19.5	10910	19.5	10390	19.5	6350	19.5	2420	19.5	500	19.5	190
596	652	596	875.2	596	606.9	596	460.1	596	298.2	596	219.2	606	80.74	596	164.6		19.6	11380	19.6	10010	19.6	6090	19.6	2150	19.6	470	19.6	310
597	630.9	597	849.1	597	588.2	597	448	597	288.6	597	214.1	607	78.86	597	161.6		19.7	11020	19.7	9750	19.7	6030	19.7	2050	19.7	430	19.7	270
598	611.9	598	825.9	598	569.1	598	434.8	598	279.7	598	210.8	608	77.08	598	160		19.8	10560	19.8	9710	19.8	5750	19.8	2110	19.8	330	19.8	280
599	594.9	599	804.9	599	554.5	599	424.5	599	270.9	599	204.8	609	75.35	599	158.2		19.9	10050	19.9	9950	19.9	5990	19.9	2000	19.9	360	19.9	190
600	577.6	600	783	600	539.1	600	412.6	600	260.4	600	202.5	610	73.72	600	157.6		20	10470	20	8850	20	5350	20	1540	20	350	20	240
601	560.7	601	763.7	601	523.5	601	399.9	601	254.9	601	199	611	72.03	601	157.8		20.1	9640	20.1	9100	20.1	5200	20.1	1770	20.1	410	20.1	170
602	546.8	602	744.6	602	507.9	602	389.7	602	247	602	194.6	612	70.43	602	156.3		20.2	9680	20.2	8310	20.2	5610	20.2	1720	20.2	360	20.2	230
603	531.3	603	725.4	603	496.6	603	379.7	603	240.2	603	190.1	613	68.83	603	156.2		20.3	9930	20.3	8750	20.3	5660	20.3	2030	20.3	320	20.3	160
604	517.3	604	706	604	484.3	604	368.6	604	232.8	604	186.6	614	67.17	604	156		20.4	8670	20.4	8520	20.4	4650	20.4	1660	20.4	430	20.4	120
605	506.5	605	687.4	605	469.9	605	358.7	605	226.2	605	182.5	615	65.61	605	153.9		20.5	9270	20.5	8550	20.5	5420	20.5	1820	20.5	360	20.5	130
606	487.4	606	670.1	606	458.4	606	349.3	606	220.2	606	179.5	616	64	606	153.6		20.6	8830	20.6	7700	20.6	5130	20.6	1840	20.6	340	20.6	180
607	473.6	607	653.3	607	446.8	607	340.3	607	215.8	607	178.1	617	62.43	607	151		20.7	8070	20.7	7800	20.7	4560	20.7	1580	20.7	240	20.7	190
608	459.4	608	636.6	608	434.8	608	332.8	608	209.4	608	175.8	618	60.84	608	150.1		20.8	8490	20.8	7650	20.8	4890	20.8	1430	20.8	270
609	445.7	609	617.6	609	422.4	609	323.3	609	204.6	609	175.1	619	59.29	609	152		20.9	8360	20.9	7320	20.9	4420	20.9	1530	20.9	280
610	429.7	610	601.2	610	410.3	610	315.2	610	197.6	610	171	620	57.74	610	149.4		21	8400	21	7610	21	4410	21	1510	21	380
611	419.8	611	586.5	611	396.1	611	307.4	611	192.8	611	167.8	621	56.29	611	150.6		21.1	8010	21.1	7250	21.1	4080	21.1	1570	21.1	220
612	404.9	612	570.6	612	383.9	612	300.7	612	187.8	612	166	622	54.91	612	152.8		21.2	7660	21.2	6580	21.2	4340	21.2	1440	21.2	240
613	390.7	613	554.4	613	372.2	613	292.1	613	182.1	613	165.3	623	53.63	613	151		21.3	7590	21.3	7120	21.3	4280	21.3	1410	21.3	190
614	378	614	537.9	614	360.9	614	284.7	614	177.3	614	161	624	52.26	614	151.5		21.4	7160	21.4	6940	21.4	4190	21.4	1300	21.4	340
615	365.8	615	518.9	615	348.7	615	275.2	615	170.3	615	159.3	625	50.96	615	152		21.5	7830	21.5	7040	21.5	3720	21.5	1400	21.5	330
616	353.9	616	502.9	616	339.1	616	268	616	164	616	155.1	626	49.64	616	148.6		21.6	7180	21.6	6530	21.6	3690	21.6	1340	21.6	300
617	340.6	617	485.4	617	327.5	617	259.6	617	158.8	617	153.2	627	48.31	617	148.3		21.7	6940	21.7	6430	21.7	3940	21.7	1270	21.7	260
618	328.4	618	468.8	618	318.1	618	250.9	618	153.5	618	149.9	628	46.87	618	147		21.8	7180	21.8	6330	21.8	3580	21.8	1080	21.8	260
619	317.9	619	453.7	619	309	619	242.4	619	147.5	619	145.2	629	45.4	619	144		21.9	6310	21.9	6400	21.9	3590	21.9	1140	21.9	250
620	302.1	620	437.9	620	298.6	620	235.4	620	141.5	620	139.5	630	43.96	620	143.4		22	6550	22	6000	22	3270	22	1200	22	260
621	290.3	621	424	621	288.8	621	227.2	621	136.3	621	136.7	631	42.64	621	140.2		22.1	6680	22.1	5900	22.1	3270	22.1	1180	22.1	250
622	278.7	622	411.5	622	278.4	622	219.5	622	132.8	622	134.9	632	41.4	622	138.2		22.2	6580	22.2	5800	22.2	3500	22.2	1100	22.2	330
623	268	623	398.4	623	266.9	623	212.3	623	128.7	623	132.8	633	40.28	623	137.9		22.3	6310	22.3	5760	22.3	2920	22.3	1080	22.3	200
624	255	624	385.9	624	255.9	624	205.8	624	124.8	624	134	634	39.29	624	138.1		22.4	5970	22.4	5270	22.4	2830	22.4	1100	22.4	340
625	246.8	625	372.6	625	247.1	625	198.6	625	120.6	625	133.8	635	38.51	625	137.3		22.5	5880	22.5	5520	22.5	3030	22.5	1080	22.5	290
626	233.9	626	359.1	626	237.1	626	191.7	626	116.4	626	131.4	636	37.78	626	137.4		22.6	5540	22.6	5540	22.6	3130	22.6	1200	22.6	320
627	225.8	627	348	627	227.7	627	184.6	627	112.2	627	131.8	637	37.05	627	137.8		22.7	5660	22.7	5230	22.7	3300	22.7	960	22.7	290
628	215.9	628	334.9	628	218.1	628	177.8	628	107.7	628	128.9	638	36.32	628	139		22.8	5980	22.8	4730	22.8	2840	22.8	760	22.8	360
629	205.8	629	321.6	629	209.5	629	172.6	629	103.2	629	125.2	639	35.6	629	138.7		22.9	5630	22.9	4800	22.9	2760	22.9	930	22.9	250
630	197	630	312	630	201.6	630	165.3	630	98.91	630	123.7	640	34.89	630	135.5		23	5680	23	4820	23	2820	23	840	23	240
631	186.7	631	299.5	631	193.5	631	158.9	631	94.42	631	119.6	641	34.11	631	133.9		23.1	5270	23.1	4730	23.1	2650	23.1	1240	23.1	230
632	176.3	632	288	632	184.3	632	153.1	632	89.77	632	118.2	642	33.27	632	133.6		23.2	5060	23.2	4630	23.2	2540	23.2	1010	23.2	220
633	167.3	633	277.4	633	176.4	633	147.6	633	86.41	633	116.6	643	32.46	633	131.5		23.3	4610	23.3	4510	23.3	2740	23.3	840	23.3	280
634	159.1	634	265.3	634	167.8	634	141.5	634	84.58	634	114.2	644	31.74	634	129.9		23.4	4500	23.4	4260	23.4	2530	23.4	810	23.4	230
635	150.2	635	253.8	635	158.1	635	135.7	635	82.52	635	114.1	645	31.04	635	130.2		23.5	4980	23.5	4320	23.5	2630	23.5	900	23.5	270
636	140.5	636	244.9	636	152.1	636	131.1	636	79.25	636	112.7	646	30.31	636	129.3		23.6	4790	23.6	4190	23.6	2540	23.6	860	23.6	260
637	130.8	637	234	637	144.5	637	126.1	637	75.13	637	111	647	29.53	637	131.7		23.7	4460	23.7	4360	23.7	2210	23.7	860	23.7	240
638	123.9	638	223.3	638	139.3	638	120.7	638	72.16	638	109.2	648	28.8	638	132		23.8	4500	23.8	4450	23.8	2470	23.8	810	23.8	150
639	118.1	639	213.2	639	133.3	639	116.5	639	69.64	639	106.5	649	28.08	639	130.6		23.9	3820	23.9	3790	23.9	2260	23.9	810	23.9	220
640	110.5	640	204.4	640	127.8	640	111.8	640	67.2	640	105.9	650	27.37	640	130.4		24	4200	24	3990	24	2410	24	730	24	290
641	104.7	641	195.8	641	122.9	641	107.5	641	64.15	641	104.3	651	26.57	641	131		24.1	4180	24.1	3680	24.1	2100	24.1	770	24.1	270
642	99.81	642	189	642	117.6	642	103.8	642	59.88	642	100.8	652	25.74	642	128.6		24.2	4280	24.2	3780	24.2	2140	24.2	850	24.2	340
643	93.87	643	180.7	643	112.7	643	99.32	643	56.53	643	98.07	653	25.02	643	127.7		24.3	4210	24.3	3300	24.3	2100	24.3	620	24.3	300
644	88.55	644	173.8	644	108.4	644	96.1	644	54.47	644	95.9	654	24.43	644	127.8		24.4	3800	24.4	3410	24.4	2090	24.4	700	24.4	220
645	82.07	645	168.7	645	102.6	645	93.16	645	52.11	645	93.47	655	23.9	645	129.6		24.5	4170	24.5	3580	24.5	1810	24.5	660	24.5	200
646	76.4	646	162.4	646	97.68	646	89.73	646	49.67	646	91.23	656	23.47	646	130.9		24.6	3830	24.6	3760	24.6	2110	24.6	770	24.6	260
647	71.25	647	156.6	647	93.32	647	85.96	647	46.39	647	89.89	657	23.08	647	129.6		24.7	3810	24.7	3380	24.7	1970	24.7	620	24.7	80
648	66.64	648	149.1	648	89.36	648	82.74	648	43.57	648	87.91	658	22.76	648	133.4		24.8	3740	24.8	3290	24.8	2100	24.8	740	24.8	180
649	61.5	649	141.6	649	86.99	649	79.69	649	41.97	649	87.4	659	22.47	649	133.8		24.9	3800	24.9	3440	24.9	1860	24.9	520	24.9	200
650	57.15	650	135.3	650	80.52	650	76.7	650	40.67	650	86.7	660	22.13	650	134.1		25	3230	25	3180	25	1940	25	560	25	210
651	53.87	651	130.4	651	76.16	651	73.59	651	39.23	651	85.1	661	21.66	651	133.8		25.1	3510	25.1	3620	25.1	1720	25.1	770	25.1	130
652	51.03	652	124.8	652	73.79	652	71.04	652	38.31	652	85.61	662	21.13	652	132.5		25.2	3660	25.2	3240	25.2	1560	25.2	440	25.2	310
653	48.19	653	122.1	653	71.68	653	69.38	653	37.09	653	83.63	663	20.6	653	130.2		25.3	3320	25.3	3130	25.3	1700	25.3	570	25.3	230
654	44.11	654	115.9	654	68.11	654	66.83	654	35.03	654	82.42	664	20.09	654	131.7		25.4	3170	25.4	2740	25.4	1650	25.4	640	25.4	250
655	40.03	655	113	655	64.02	655	65.28	655	33.66	655	82.35	665	19.63	655	126.7		25.5	3170	25.5	2820	25.5	1500	25.5	670	25.5	260
656	35.33	656	109.8	656	60.98	656	63.67	656	32.75	656	82.54	666	19.25	656	127		25.6	2850	25.6	3090	25.6	1640	25.6	550	25.6	220
657	32.83	657	105.5	657	60.06	657	62.23	657	30.46	657	82.8	667	18.89	657	126.1		25.7	3070	25.7	3190	25.7	1540	25.7	550	25.7	200
658	29.95	658	100.8	658	56.63	658	60.45	658	28.93	658	82.86	668	18.62	658	124		25.8	3040	25.8	2720	25.8	1610	25.8	530	25.8	260
659	28.48	659	95.42	659	54.38	659	57.74	659	26.95	659	81.52	669	18.42	659	122.9		25.9	3040	25.9	2600	25.9	1290	25.9	460	25.9	200
660	26.53	660	89.09	660	51.08	660	55.13	660	25.28	660	81.14	670	18.22	660	122.9		26	2750	26	2480	26	1500	26	520	26	230
661	23.35	661	85.78	661	48.84	661	54.08	661	24.51	661	80.18	671	18.01	661	122.9		26.1	2680	26.1	2520	26.1	1460	26.1	460	26.1	240
662	20.11	662	82.61	662	46.73	662	51.8	662	22.91	662	79.09	672	17.78	662	120.6		26.2	2510	26.2	2500	26.2	1290	26.2	600	26.2	260
663	17.47	663	79.01	663	45.14	663	50.42	663	20.78	663	76.86	673	17.53	663	119.7		26.3	2650	26.3	2460	26.3	1480	26.3	500	26.3	140
664	16.33	664	75.7	664	43.43	664	47.98	664	19.94	664	74.88	674	17.28	664	122.9		26.4	2860	26.4	2520	26.4	1130	26.4	430	26.4	220
665	13.71	665	72.24	665	42.11	665	45.87	665	18.41	665	73.98	675	17.02	665	125		26.5	2580	26.5	2110	26.5	1370	26.5	600	26.5	280
666	11.95	666	69.36	666	39.6	666	44.65	666	16.81	666	73.28	676	16.75	666	123.2		26.6	2600	26.6	2570	26.6	1260	26.6	420	26.6	190
667	9.855	667	67.34	667	38.94	667	43.38	667	15.59	667	72.58	677	16.48	667	123		26.7	2200	26.7	2420	26.7	1380	26.7	380	26.7	270
668	7.398	668	64.9	668	36.3	668	41.77	668	14.91	668	71.49	678	16.21	668	122.2		26.8	2480	26.8	2390	26.8	1190	26.8	540	26.8	230
669	5.526	669	61.58	669	34.85	669	40.55	669	13.92	669	71.04	679	15.95	669	127		26.9	2380	26.9	2550	26.9	1110	26.9	500	26.9	180
670	3.371	670	59.28	670	31.28	670	39.05	670	13.08	670	70.6	680	15.73	670	127.8		27	2180	27	2280	27	1370	27	390	27	180
671	2.599	671	57.26	671	28.91	671	38	671	13.31	671	70.15	681	15.56	671	125		27.1	2410	27.1	2190	27.1	1310	27.1	390	27.1	170
672	0.2485	672	54.82	672	27.32	672	37.89	672	12.85	672	69	682	15.43	672	123.2		27.2	2410	27.2	1740	27.2	980	27.2	460	27.2	150
673	-1.925	673	53.09	673	27.72	673	36.89	673	12.32	673	69.38	683	15.27	673	123.4		27.3	2250	27.3	2080	27.3	1290	27.3	380	27.3	190
674	-3.033	674	50.5	674	25.21	674	35.28	674	12.39	674	68.62	684	15.09	674	121.3		27.4	2030	27.4	2070	27.4	1120	27.4	370	27.4	220
675	-4.594	675	48.62	675	24.16	675	34.01	675	10.79	675	68.17	685	14.89	675	122.6		27.5	2150	27.5	2110	27.5	1180	27.5	470	27.5	290
676	-6.581	676	46.46	676	22.84	676	32.73	676	10.72	676	68.68	686	14.69	676	119.5		27.6	2430	27.6	1710	27.6	1000	27.6	430	27.6	220
677	-8.355	677	44.45	677	22.7	677	31.9	677	10.41	677	67.34	687	14.47	677	117.9		27.7	1910	27.7	1940	27.7	910	27.7	400	27.7	250
678	-9.881	678	44.3	678	21.65	678	30.85	678	9.496	678	67.4	688	14.23	678	117.6		27.8	1890	27.8	1800	27.8	970	27.8	400	27.8	180
679	-11.12	679	43.15	679	20.46	679	29.3	679	8.353	679	67.85	689	14.04	679	117.3		27.9	1860	27.9	1830	27.9	940	27.9	410	27.9	240
680	-11.9	680	40.85	680	16.9	680	28.35	680	7.895	680	66.19	690	13.93	680	117.1		28	1860	28	1810	28	970	28	290	28	140
681	-13.72	681	40.42	681	15.71	681	27.63	681	6.828	681	66.44	691	13.87	681	118.4		28.1	1980	28.1	1700	28.1	970	28.1	360	28.1	220
682	-14.27	682	38.69	682	13.86	682	26.8	682	7.209	682	66.19	692	13.87	682	115.8		28.2	1770	28.2	1930	28.2	850	28.2	350	28.2	240
683	-15.37	683	37.54	683	12.28	683	26.14	683	6.752	683	65.87	693	13.9	683	115.5		28.3	1940	28.3	1620	28.3	900	28.3	350	28.3	210
684	-15.98	684	36.24	684	11.75	684	24.92	684	6.828	684	66.76	694	13.9	684	118.6		28.4	1870	28.4	1600	28.4	1020	28.4	430	28.4	190
685	-16.87	685	32.5	685	10.16	685	23.86	685	6.371	685	66	695	13.86	685	118.1		28.5	1670	28.5	1570	28.5	920	28.5	330	28.5	250
686	-17.42	686	30.34	686	8.976	686	22.75	686	6.828	686	65.23	696	13.75	686	117		28.6	1720	28.6	1610	28.6	1030	28.6	380	28.6	170
687	-17.96	687	29.9	687	8.58	687	21.76	687	6.752	687	64.34	697	13.56	687	117.8		28.7	1740	28.7	1500	28.7	770	28.7	310	28.7	180
688	-18.37	688	28.03	688	7.26	688	21.53	688	6.523	688	64.46	698	13.38	688	117.6		28.8	1660	28.8	1610	28.8	920	28.8	420	28.8	280
689	-18.01	689	26.74	689	7.788	689	21.15	689	6.066	689	63.82	699	13.17	689	117.9		28.9	1710	28.9	1500	28.9	870	28.9	420	28.9	350
690	-19.27	690	25.15	690	7.788	690	20.26	690	5.456	690	62.93	700	12.92	690	116.5		29	1400	29	1450	29	880	29	340	29	300
691	-19.68	691	23.42	691	4.884	691	19.65	691	4.694	691	61.46	701	12.66	691	113.6		29.1	1640	29.1	1390	29.1	770	29.1	280	29.1	200
692	-20.03	692	23.28	692	4.092	692	19.32	692	3.779	692	60.76	702	12.44	692	113.4		29.2	1600	29.2	1710	29.2	890	29.2	260	29.2	210
693	-20.84	693	21.84	693	3.696	693	18.98	693	3.169	693	61.08	703	12.27	693	113.4		29.3	1600	29.3	1520	29.3	920	29.3	340	29.3	340
694	-22.02	694	19.68	694	3.036	694	18.15	694	2.559	694	60.82	704	12.1	694	111.5		29.4	1330	29.4	1430	29.4	860	29.4	400	29.4	190
695	-23.97	695	17.52	695	2.64	695	17.04	695	2.33	695	60.69	705	11.97	695	113		29.5	1360	29.5	1280	29.5	920	29.5	340	29.5	240
696	-24.72	696	16.08	696	0.924	696	16.82	696	2.483	696	60.18	706	11.87	696	113		29.6	1550	29.6	1120	29.6	620	29.6	320	29.6	220
697	-25.41	697	14.93	697	-0.396	697	16.43	697	2.33	697	58.78	707	11.81	697	113.9		29.7	1340	29.7	1300	29.7	790	29.7	330	29.7	190
698	-25.79	698	13.92	698	0.396	698	15.88	698	1.568	698	59.67	708	11.78	698	113		29.8	1320	29.8	1200	29.8	790	29.8	190	29.8	180
699	-26.29	699	12.19	699	-0.396	699	15.16	699	1.416	699	59.67	709	11.78	699	113.3		29.9	1380	29.9	1270	29.9	740	29.9	280	29.9	250
700	-26.25	700	12.05	700	-0.792	700	14.44	700	0.8821	700	57.95	710	11.81	700	112.8		30	1280	30	1180	30	500	30	350	30	170
																	30.1	1320	30.1	1340	30.1	770	30.1	300	30.1	260
																	30.2	1460	30.2	1190	30.2	750	30.2	300	30.2	210
																	30.3	1340	30.3	1130	30.3	700	30.3	270	30.3	180
																	30.4	1160	30.4	1150	30.4	650	30.4	270	30.4	240
																	30.5	1470	30.5	1110	30.5	640	30.5	270	30.5	250
																	30.6	1050	30.6	1220	30.6	580	30.6	290	30.6	170
																	30.7	1070	30.7	1070	30.7	680	30.7	300	30.7	230
																	30.8	1320	30.8	800	30.8	730	30.8	270	30.8	210
																	30.9	1010	30.9	1090	30.9	570	30.9	170	30.9	250
																	31	1190	31	1070	31	670	31	330	31	180
																	31.1	860	31.1	1130	31.1	560	31.1	230	31.1	210
																	31.2	1250	31.2	970	31.2	630	31.2	230	31.2	180
																	31.3	1000	31.3	1090	31.3	580	31.3	360	31.3	160
																	31.4	1060	31.4	820	31.4	800	31.4	240	31.4	240
																	31.5	1020	31.5	1000	31.5	650	31.5	200	31.5	260
																	31.6	960	31.6	930	31.6	510	31.6	240	31.6	120
																	31.7	1010	31.7	820	31.7	560	31.7	350	31.7	190
																	31.8	980	31.8	890	31.8	400	31.8	200	31.8	240
																	31.9	980	31.9	960	31.9	570	31.9	280	31.9	210
																	32	920	32	1060	32	530	32	210	32	240
																	32.1	1060	32.1	820	32.1	610	32.1	310	32.1	220
																	32.2	980	32.2	810	32.2	600	32.2	300	32.2	140
																	32.3	980	32.3	820	32.3	430	32.3	270	32.3	180
																	32.4	910	32.4	840	32.4	410	32.4	230	32.4	240
																	32.5	760	32.5	880	32.5	530	32.5	240	32.5	260
																	32.6	920	32.6	780	32.6	500	32.6	230	32.6	150
																	32.7	910	32.7	670	32.7	390	32.7	240	32.7	210
																	32.8	770	32.8	650	32.8	440	32.8	210	32.8	190
																	32.9	880	32.9	570	32.9	480	32.9	310	32.9	270
																	33	610	33	750	33	580	33	340	33	210
																	33.1	830	33.1	640	33.1	280	33.1	200	33.1	190
																	33.2	700	33.2	850	33.2	490	33.2	190	33.2	220
																	33.3	760	33.3	670	33.3	460	33.3	270	33.3	210
																	33.4	870	33.4	550	33.4	430	33.4	250	33.4	200
																	33.5	790	33.5	740	33.5	460	33.5	340	33.5	230
																	33.6	720	33.6	500	33.6	320	33.6	230	33.6	210
																	33.7	720	33.7	620	33.7	510	33.7	220	33.7	170
																	33.8	800	33.8	640	33.8	380	33.8	280	33.8	180
																	33.9	640	33.9	650	33.9	380	33.9	210	33.9	150
																	34	580	34	750	34	390	34	170	34	250
																	34.1	660	34.1	680	34.1	400	34.1	210	34.1	230
																	34.2	650	34.2	640	34.2	400	34.2	310	34.2	260
																	34.3	650	34.3	700	34.3	380	34.3	250	34.3	240
																	34.4	790	34.4	630	34.4	350	34.4	220	34.4	180
																	34.5	620	34.5	630	34.5	330	34.5	300	34.5	200
																	34.6	680	34.6	610	34.6	390	34.6	220	34.6	230
																	34.7	690	34.7	730	34.7	350	34.7	230	34.7	140
																	34.8	630	34.8	570	34.8	370	34.8	230	34.8	160
																	34.9	550	34.9	430	34.9	380	34.9	200	34.9	220
																	35	610	35	640	35	320	35	270	35	160
																	35.1	560	35.1	570	35.1	290	35.1	200	35.1	270
																	35.2	620	35.2	630	35.2	350	35.2	330	35.2	260
																	35.3	460	35.3	570	35.3	330	35.3	180	35.3	170
																	35.4	580	35.4	640	35.4	350	35.4	290	35.4	220
																	35.5	560	35.5	520	35.5	380	35.5	210	35.5	300
																	35.6	550	35.6	570	35.6	330	35.6	300	35.6	210
																	35.7	480	35.7	570	35.7	300	35.7	230	35.7	160
																	35.8	570	35.8	480	35.8	330	35.8	180	35.8	180
																	35.9	570	35.9	470	35.9	210	35.9	150	35.9	220
																	36	530	36	510	36	340	36	250	36	200
																	36.1	430	36.1	520	36.1	320	36.1	260	36.1	210
																	36.2	560	36.2	350	36.2	310	36.2	180	36.2	140
																	36.3	590	36.3	450	36.3	380	36.3	240	36.3	180
																	36.4	460	36.4	490	36.4	360	36.4	250	36.4	230
																	36.5	550	36.5	360	36.5	250	36.5	280	36.5	240
																	36.6	610	36.6	250	36.6	370	36.6	200	36.6	240
																	36.7	450	36.7	410	36.7	280	36.7	120	36.7	180
																	36.8	450	36.8	450	36.8	310	36.8	260	36.8	210
																	36.9	400	36.9	470	36.9	290	36.9	320	36.9	180
																	37	500	37	460	37	340	37	320	37	230
																	37.1	490	37.1	450	37.1	350	37.1	320	37.1	160
																	37.2	470	37.2	460	37.2	290	37.2	220	37.2	180
																	37.3	400	37.3	440	37.3	240	37.3	160	37.3	240
																	37.4	500	37.4	410	37.4	380	37.4	270	37.4	180
																	37.5	460	37.5	400	37.5	290	37.5	270	37.5	310
																	37.6	430	37.6	460	37.6	230	37.6	200	37.6	200
																	37.7	400	37.7	390	37.7	320	37.7	270	37.7	140
																	37.8	510	37.8	330	37.8	260	37.8	190	37.8	180
																	37.9	530	37.9	390	37.9	260	37.9	330	37.9	190
																	38	440	38	340	38	200	38	180	38	230
																	38.1	420	38.1	440	38.1	190	38.1	260	38.1	240
																	38.2	370	38.2	390	38.2	260	38.2	200	38.2	130
																	38.3	440	38.3	290	38.3	220	38.3	290	38.3	200
																	38.4	360	38.4	330	38.4	170	38.4	260	38.4	190
																	38.5	450	38.5	340	38.5	280	38.5	150	38.5	180
																	38.6	360	38.6	380	38.6	220	38.6	130	38.6	230
																	38.7	340	38.7	410	38.7	240	38.7	310	38.7	260
																	38.8	370	38.8	440	38.8	320	38.8	180	38.8	210
																	38.9	370	38.9	280	38.9	180	38.9	190	38.9	130
																	39	330	39	370	39	370	39	260	39	200
																	39.1	490	39.1	330	39.1	250	39.1	250	39.1	180
																	39.2	290	39.2	320	39.2	160	39.2	200	39.2	180
																	39.3	360	39.3	330	39.3	190	39.3	220	39.3	270
																	39.4	380	39.4	330	39.4	300	39.4	220	39.4	210
																	39.5	400	39.5	320	39.5	210	39.5	180	39.5	240
																	39.6	320	39.6	330	39.6	330	39.6	200	39.6	210
																	39.7	350	39.7	360	39.7	320	39.7	160	39.7	200
																	39.8	280	39.8	340	39.8	200	39.8	160	39.8	200
																	39.9	320	39.9	280	39.9	300	39.9	240	39.9	290
																	40	260	40	380	40	290	40	240	40	230
																	40.1	290	40.1	280	40.1	160	40.1	250	40.1	230
																	40.2	360	40.2	190	40.2	280	40.2	300	40.2	140
																	40.3	210	40.3	300	40.3	280	40.3	150	40.3	290
																	40.4	260	40.4	270	40.4	320	40.4	210	40.4	230
																	40.5	320	40.5	380	40.5	180	40.5	210	40.5	200
																	40.6	320	40.6	280	40.6	250	40.6	270	40.6	210
																	40.7	330	40.7	260	40.7	220	40.7	220	40.7	190
																	40.8	320	40.8	320	40.8	330	40.8	270	40.8	180
																	40.9	200	40.9	280	40.9	340	40.9	130	40.9	280
																	41	290	41	340	41	290	41	190	41	220
																	41.1	310	41.1	300	41.1	380	41.1	240	41.1	240
																	41.2	320	41.2	270	41.2	290	41.2	140	41.2	200
																	41.3	350	41.3	260	41.3	230	41.3	300	41.3	290
																	41.4	180	41.4	340	41.4	130	41.4	160	41.4	200
																	41.5	350	41.5	290	41.5	230	41.5	260	41.5	270
																	41.6	340	41.6	180	41.6	250	41.6	240	41.6	220
																	41.7	260	41.7	210	41.7	260	41.7	200	41.7	240
																	41.8	370	41.8	290	41.8	230	41.8	260	41.8	190
																	41.9	300	41.9	250	41.9	250	41.9	160	41.9	260
																	42	260	42	260	42	130	42	160	42	120
																	42.1	300	42.1	270	42.1	280	42.1	120	42.1	230
																	42.2	260	42.2	320	42.2	260	42.2	190	42.2	210
																	42.3	240	42.3	250	42.3	160	42.3	100	42.3	250
																	42.4	410	42.4	200	42.4	310	42.4	210	42.4	150
																	42.5	350	42.5	340	42.5	170	42.5	160	42.5	200
																	42.6	230	42.6	240	42.6	270	42.6	180	42.6	200
																	42.7	260	42.7	270	42.7	230	42.7	190	42.7	280
																	42.8	210	42.8	190	42.8	250	42.8	250	42.8	130
																	42.9	290	42.9	280	42.9	280	42.9	170	42.9	250
																	43	230	43	260	43	150	43	240	43	240
																	43.1	200	43.1	240	43.1	200	43.1	200	43.1	130
																	43.2	240	43.2	300	43.2	280	43.2	230	43.2	210
																	43.3	270	43.3	310	43.3	190	43.3	220	43.3	210
																	43.4	340	43.4	280	43.4	230	43.4	210	43.4	230
																	43.5	190	43.5	400	43.5	200	43.5	210	43.5	230
																	43.6	200	43.6	260	43.6	250	43.6	160	43.6	200
																	43.7	250	43.7	250	43.7	250	43.7	170	43.7	240
																	43.8	240	43.8	200	43.8	190	43.8	250	43.8	160
																	43.9	240	43.9	150	43.9	260	43.9	150	43.9	230
																	44	310	44	250	44	250	44	200	44	200
																	44.1	300	44.1	170	44.1	160	44.1	250	44.1	340
																	44.2	300	44.2	240	44.2	290	44.2	230	44.2	290
																	44.3	200	44.3	330	44.3	330	44.3	230	44.3	180
																	44.4	160	44.4	210	44.4	220	44.4	270	44.4	260
																	44.5	240	44.5	300	44.5	170	44.5	270	44.5	260
																	44.6	290	44.6	250	44.6	190	44.6	190	44.6	270
																	44.7	250	44.7	220	44.7	280	44.7	220	44.7	260
																	44.8	200	44.8	160	44.8	200	44.8	180	44.8	250
																	44.9	300	44.9	190	44.9	200	44.9	190	44.9	240
																	45	300	45	280	45	150	45	210	45	140
																	45.1	290	45.1	300	45.1	240	45.1	250	45.1	200
																	45.2	160	45.2	230	45.2	300	45.2	220	45.2	200
																	45.3	180	45.3	200	45.3	230	45.3	220	45.3	210
																	45.4	280	45.4	260	45.4	300	45.4	190	45.4	250
																	45.5	260	45.5	320	45.5	140	45.5	230	45.5	190
																	45.6	290	45.6	210	45.6	170	45.6	150	45.6	250
																	45.7	200	45.7	180	45.7	160	45.7	160	45.7	140
																	45.8	280	45.8	290	45.8	220	45.8	190	45.8	210
																	45.9	210	45.9	240	45.9	230	45.9	230	45.9	340
																	46	240	46	290	46	260	46	140	46	150
																	46.1	220	46.1	240	46.1	170	46.1	210	46.1	220
																	46.2	300	46.2	300	46.2	240	46.2	160	46.2	260
																	46.3	200	46.3	190	46.3	190	46.3	210	46.3	240
																	46.4	200	46.4	170	46.4	160	46.4	200	46.4	320
																	46.5	250	46.5	270	46.5	260	46.5	190	46.5	210
																	46.6	230	46.6	200	46.6	250	46.6	240	46.6	200
																	46.7	340	46.7	300	46.7	180	46.7	270	46.7	300
																	46.8	140	46.8	200	46.8	230	46.8	160	46.8	250
																	46.9	250	46.9	230	46.9	240	46.9	240	46.9	270
																	47	280	47	200	47	270	47	260	47	210
																	47.1	300	47.1	240	47.1	210	47.1	260	47.1	150
																	47.2	240	47.2	270	47.2	130	47.2	190	47.2	190
																	47.3	240	47.3	140	47.3	200	47.3	230	47.3	130
																	47.4	220	47.4	230	47.4	210	47.4	160	47.4	160
																	47.5	240	47.5	200	47.5	220	47.5	200	47.5	240
																	47.6	230	47.6	210	47.6	240	47.6	200	47.6	190
																	47.7	220	47.7	130	47.7	220	47.7	260	47.7	230
																	47.8	230	47.8	200	47.8	180	47.8	250	47.8	210
																	47.9	320	47.9	210	47.9	130	47.9	250	47.9	210
																	48	210	48	160	48	250	48	130	48	200
																	48.1	160	48.1	300	48.1	190	48.1	200	48.1	220
																	48.2	210	48.2	230	48.2	250	48.2	190	48.2	180
																	48.3	210	48.3	220	48.3	230	48.3	250	48.3	240
																	48.4	150	48.4	200	48.4	270	48.4	260	48.4	160
																	48.5	200	48.5	250	48.5	110	48.5	230	48.5	180
																	48.6	240	48.6	280	48.6	100	48.6	290	48.6	140
																	48.7	190	48.7	140	48.7	140	48.7	160	48.7	250
																	48.8	220	48.8	230	48.8	180	48.8	190	48.8	150
																	48.9	130	48.9	230	48.9	180	48.9	190	48.9	230
																	49	230	49	280	49	250	49	250	49	180
																	49.1	220	49.1	200	49.1	280	49.1	350	49.1	190
																	49.2	300	49.2	190	49.2	210	49.2	270	49.2	260
																	49.3	240	49.3	200	49.3	140	49.3	280	49.3	210
																	49.4	260	49.4	180	49.4	260	49.4	190	49.4	250
																	49.5	200	49.5	200	49.5	250	49.5	170	49.5	170
																	49.6	270	49.6	250	49.6	220	49.6	180	49.6	220
																	49.7	200	49.7	180	49.7	220	49.7	240	49.7	100
																	49.8	260	49.8	220	49.8	260	49.8	130	49.8	180
																	49.9	140	49.9	210	49.9	200	49.9	220	49.9	280
																	50	250	50	280	50	250	50	150	50	230

## Sheet: Fig3
Fig3b													Fig3c													Fig3d													Fig3e
0	1	0	1	0	1	0	1	0	1	0	1		293	1	293	1	293	1	293	1	293	1	293	1		293	1	293	1	293	1	293	1	293	1	293	1		293	4.18	293	4.12	293	4.14	293	3.88	293	3.51	293
0.05	0.97464	0.05	0.99007	0.05	0.98456	0.05	0.98414	0.05	0.98685	0.05	0.97085		353	0.93	353	0.91	353	0.92	353	0.85	353	0.81	353	1.07		313	0.81	313	0.79	313	0.8	313	0.75	313	0.71	313	0.66		313	4.09	313	3.93	313	3.96	313	3.45	313	3.19	313
0.1	0.85671	0.1	0.98521	0.1	0.88492	0.1	0.96995	0.1	0.98381	0.1	0.96207		393	0.8	393	0.78	393	0.81	393	0.6	393	0.42	393	0.57		333	0.65	333	0.65	333	0.64	333	0.52	333	0.41	333	0.32		333	3.72	333	3.63	333	3.53	333	3.09	333	2.68	333
0.15	0.8489	0.15	0.98284	0.15	0.92963	0.15	0.95335	0.15	0.9657	0.15	0.96068		433	0.4	433	0.39	433	0.37	433	0.21	433	0.03	433	0.2		353	0.48	353	0.46	353	0.47	353	0.38	353	0.22	353	0.15		353	3.05	353	3.08	353	2.95	353	2.51	353	2.06	353
0.2	0.84253	0.2	0.97773	0.2	0.92235	0.2	0.93733	0.2	0.96723	0.2	0.94925															373	0.3	373	0.29	373	0.28	373	0.22	373	0.13	373	0.058		373	2.17	373	2.13	373	2.16	373	1.66	373	1.21	373
0.25	0.83532	0.25	0.9681	0.25	0.91459	0.25	0.92635	0.25	0.95398	0.25	0.94837															393	0.19	393	0.18	393	0.17	393	0.1	393	0.042	383	0.01		393	1.3	393	1.32	393	1.22	393	1	393	0.58	383
0.3	0.83331	0.3	0.96299	0.3	0.91154	0.3	0.92087	0.3	0.95528	0.3	0.94218															413	0.086	413	0.084	413	0.081	413	0.038	413	0.017				413	0.77	413	0.75	413	0.74	413	0.66	413	0.27	393
0.35	0.82389	0.35	0.95728	0.35	0.90459	0.35	0.91494	0.35	0.94953	0.35	0.93757															433	0.054	433	0.046	433	0.05	423	0.015						433	0.25	433	0.24	433	0.22	423	0.28
0.4	0.81599	0.4	0.95041	0.4	0.89446	0.4	0.89721	0.4	0.93327	0.4	0.93142
0.45	0.81433	0.45	0.94664	0.45	0.88505	0.45	0.88824	0.45	0.92126	0.45	0.91608
0.5	0.807	0.5	0.93995	0.5	0.82016	0.5	0.88593	0.5	0.9121	0.5	0.92288
0.55	0.7976	0.55	0.93488	0.55	0.83344	0.55	0.87044	0.55	0.90287	0.55	0.91185
0.6	0.79219	0.6	0.92604	0.6	0.80945	0.6	0.85971	0.6	0.8947	0.6	0.89771
0.65	0.7857	0.65	0.92391	0.65	0.79004	0.65	0.85741	0.65	0.90147	0.65	0.89595
0.7	0.78151	0.7	0.92202	0.7	0.80535	0.7	0.84773	0.7	0.88659	0.7	0.89482
0.75	0.77772	0.75	0.91389	0.75	0.77455	0.75	0.84332	0.75	0.87958	0.75	0.88432
0.8	0.77136	0.8	0.90828	0.8	0.75946	0.8	0.83452	0.8	0.87525	0.8	0.87991
0.85	0.76561	0.85	0.90603	0.85	0.74115	0.85	0.82002	0.85	0.85583	0.85	0.87076
0.9	0.76008	0.9	0.89643	0.9	0.79877	0.9	0.8197	0.9	0.86008	0.9	0.8691
0.95	0.74919	0.95	0.89554	0.95	0.78221	0.95	0.8101	0.95	0.85552	0.95	0.85937
1	0.75163	1	0.88662	1	0.74066	1	0.80669	1	0.84273	1	0.85222
1.05	0.74048	1.05	0.88095	1.05	0.79124	1.05	0.7982	1.05	0.83681	1.05	0.85167
1.1	0.73412	1.1	0.87753	1.1	0.76813	1.1	0.79315	1.1	0.83247	1.1	0.84552
1.15	0.72938	1.15	0.8738	1.15	0.78849	1.15	0.78101	1.15	0.82223	1.15	0.83393
1.2	0.72233	1.2	0.86991	1.2	0.77891	1.2	0.77994	1.2	0.8157	1.2	0.83078
1.25	0.71899	1.25	0.86247	1.25	0.77151	1.25	0.76861	1.25	0.80736	1.25	0.8304
1.3	0.71511	1.3	0.85356	1.3	0.72808	1.3	0.76006	1.3	0.80234	1.3	0.81913
1.35	0.70762	1.35	0.84979	1.35	0.70808	1.35	0.7607	1.35	0.79795	1.35	0.81401
1.4	0.70172	1.4	0.84329	1.4	0.68534	1.4	0.74542	1.4	0.78889	1.4	0.81035
1.45	0.69018	1.45	0.83935	1.45	0.69668	1.45	0.74768	1.45	0.77971	1.45	0.80523
1.5	0.69394	1.5	0.83538	1.5	0.72647	1.5	0.73924	1.5	0.77004	1.5	0.8025
1.55	0.68416	1.55	0.83376	1.55	0.69943	1.55	0.72642	1.55	0.77214	1.55	0.79475
1.6	0.67855	1.6	0.82559	1.6	0.66353	1.6	0.72371	1.6	0.76123	1.6	0.78471
1.65	0.67484	1.65	0.8189	1.65	0.69396	1.65	0.71433	1.65	0.75934	1.65	0.78438
1.7	0.67027	1.7	0.81453	1.7	0.63442	1.7	0.7104	1.7	0.75009	1.7	0.78044
1.75	0.66624	1.75	0.80758	1.75	0.68283	1.75	0.70126	1.75	0.74577	1.75	0.77412
1.8	0.66148	1.8	0.80462	1.8	0.64717	1.8	0.69881	1.8	0.74289	1.8	0.76754
1.85	0.6551	1.85	0.79989	1.85	0.63206	1.85	0.69	1.85	0.73529	1.85	0.75791
1.9	0.65146	1.9	0.79723	1.9	0.65513	1.9	0.68222	1.9	0.72339	1.9	0.75706
1.95	0.64421	1.95	0.79211	1.95	0.62263	1.95	0.67518	1.95	0.72319	1.95	0.75135
2	0.64238	2	0.78431	2	0.64089	2	0.66916	2	0.71574	2	0.74407
2.05	0.63611	2.05	0.77789	2.05	0.6463	2.05	0.66739	2.05	0.71197	2.05	0.73906
2.1	0.6316	2.1	0.77488	2.1	0.61959	2.1	0.66322	2.1	0.70871	2.1	0.73444
2.15	0.62283	2.15	0.77003	2.15	0.638	2.15	0.65155	2.15	0.70352	2.15	0.72827
2.2	0.62325	2.2	0.76279	2.2	0.62064	2.2	0.65031	2.2	0.69296	2.2	0.72779
2.25	0.61454	2.25	0.76155	2.25	0.61548	2.25	0.64305	2.25	0.68848	2.25	0.71845
2.3	0.60968	2.3	0.75689	2.3	0.5931	2.3	0.63799	2.3	0.67556	2.3	0.7119
2.35	0.60348	2.35	0.7487	2.35	0.63624	2.35	0.63329	2.35	0.67768	2.35	0.71079
2.4	0.60312	2.4	0.747	2.4	0.58551	2.4	0.62513	2.4	0.6688	2.4	0.70588
2.45	0.59436	2.45	0.74029	2.45	0.61299	2.45	0.62783	2.45	0.66655	2.45	0.69825
2.5	0.58922	2.5	0.7335	2.5	0.57731	2.5	0.61675	2.5	0.6598	2.5	0.69562
2.55	0.59013	2.55	0.73118	2.55	0.5761	2.55	0.60668	2.55	0.65395	2.55	0.68775
2.6	0.58035	2.6	0.7267	2.6	0.56877	2.6	0.60714	2.6	0.6425	2.6	0.68534
2.65	0.57844	2.65	0.72032	2.65	0.53856	2.65	0.59991	2.65	0.64332	2.65	0.68416
2.7	0.57137	2.7	0.71318	2.7	0.53877	2.7	0.59766	2.7	0.63943	2.7	0.67425
2.75	0.567	2.75	0.71122	2.75	0.55879	2.75	0.59326	2.75	0.62317	2.75	0.67
2.8	0.56672	2.8	0.706	2.8	0.54585	2.8	0.58662	2.8	0.62113	2.8	0.66142
2.85	0.5624	2.85	0.70317	2.85	0.5277	2.85	0.57493	2.85	0.61802	2.85	0.65877
2.9	0.55524	2.9	0.69429	2.9	0.55962	2.9	0.57054	2.9	0.61258	2.9	0.65515
2.95	0.54935	2.95	0.68935	2.95	0.52481	2.95	0.56957	2.95	0.60552	2.95	0.64729
3	0.54546	3	0.68734	3	0.52348	3	0.56968	3	0.60437	3	0.64096
3.05	0.53985	3.05	0.68334	3.05	0.56042	3.05	0.56244	3.05	0.59631	3.05	0.63817
3.1	0.53765	3.1	0.67868	3.1	0.51179	3.1	0.556	3.1	0.5883	3.1	0.63835
3.15	0.53543	3.15	0.67392	3.15	0.51055	3.15	0.55119	3.15	0.58947	3.15	0.63015
3.2	0.52941	3.2	0.67082	3.2	0.51211	3.2	0.54663	3.2	0.57785	3.2	0.62726
3.25	0.52141	3.25	0.66423	3.25	0.50759	3.25	0.53874	3.25	0.57928	3.25	0.62038
3.3	0.52222	3.3	0.66213	3.3	0.49554	3.3	0.53273	3.3	0.57187	3.3	0.61767
3.35	0.51588	3.35	0.65385	3.35	0.49911	3.35	0.52989	3.35	0.56789	3.35	0.60992
3.4	0.50988	3.4	0.65057	3.4	0.50446	3.4	0.52178	3.4	0.56189	3.4	0.60806
3.45	0.50661	3.45	0.64534	3.45	0.5059	3.45	0.51941	3.45	0.55352	3.45	0.60029
3.5	0.50713	3.5	0.64168	3.5	0.47617	3.5	0.52105	3.5	0.55148	3.5	0.59732
3.55	0.4981	3.55	0.63689	3.55	0.49607	3.55	0.50352	3.55	0.54657	3.55	0.59056
3.6	0.49308	3.6	0.63292	3.6	0.47016	3.6	0.50434	3.6	0.5405	3.6	0.59172
3.65	0.49085	3.65	0.62905	3.65	0.46378	3.65	0.49942	3.65	0.54012	3.65	0.58681
3.7	0.48966	3.7	0.62277	3.7	0.49441	3.7	0.49809	3.7	0.5304	3.7	0.57859
3.75	0.48447	3.75	0.6215	3.75	0.47472	3.75	0.48924	3.75	0.5283	3.75	0.57569
3.8	0.47954	3.8	0.61704	3.8	0.46191	3.8	0.48384	3.8	0.52992	3.8	0.56984
3.85	0.47735	3.85	0.60996	3.85	0.44619	3.85	0.48002	3.85	0.52128	3.85	0.56655
3.9	0.47377	3.9	0.60575	3.9	0.45519	3.9	0.47671	3.9	0.51377	3.9	0.5601
3.95	0.46728	3.95	0.60198	3.95	0.45365	3.95	0.46692	3.95	0.51503	3.95	0.55668
4	0.46344	4	0.59923	4	0.4317	4	0.4639	4	0.50797	4	0.55425
4.05	0.46043	4.05	0.59379	4.05	0.44128	4.05	0.45807	4.05	0.50561	4.05	0.54664
4.1	0.45951	4.1	0.59117	4.1	0.43664	4.1	0.45581	4.1	0.49693	4.1	0.5448
4.15	0.45354	4.15	0.58602	4.15	0.42249	4.15	0.45176	4.15	0.49011	4.15	0.54068
4.2	0.44693	4.2	0.58165	4.2	0.41257	4.2	0.44773	4.2	0.48359	4.2	0.53562
4.25	0.44609	4.25	0.57677	4.25	0.42562	4.25	0.44443	4.25	0.4786	4.25	0.53582
4.3	0.44117	4.3	0.57528	4.3	0.42534	4.3	0.44467	4.3	0.48284	4.3	0.52432
4.35	0.43966	4.35	0.57082	4.35	0.40261	4.35	0.43256	4.35	0.47106	4.35	0.52171
4.4	0.43447	4.4	0.5644	4.4	0.4277	4.4	0.43669	4.4	0.47297	4.4	0.52149
4.45	0.43004	4.45	0.55997	4.45	0.42943	4.45	0.42813	4.45	0.46586	4.45	0.52132
4.5	0.42755	4.5	0.55806	4.5	0.42145	4.5	0.42005	4.5	0.45959	4.5	0.51086
4.55	0.42283	4.55	0.55423	4.55	0.38606	4.55	0.41902	4.55	0.46211	4.55	0.50785
4.6	0.41763	4.6	0.55152	4.6	0.38089	4.6	0.42032	4.6	0.45574	4.6	0.5073
4.65	0.41592	4.65	0.54635	4.65	0.38067	4.65	0.41449	4.65	0.45012	4.65	0.49964
4.7	0.41145	4.7	0.54059	4.7	0.38625	4.7	0.40729	4.7	0.45311	4.7	0.49364
4.75	0.40794	4.75	0.53982	4.75	0.4001	4.75	0.40606	4.75	0.44925	4.75	0.49515
4.8	0.40746	4.8	0.53011	4.8	0.40216	4.8	0.39644	4.8	0.43541	4.8	0.48512
4.85	0.40506	4.85	0.52791	4.85	0.3755	4.85	0.39831	4.85	0.43308	4.85	0.48426
4.9	0.40054	4.9	0.52422	4.9	0.39484	4.9	0.3897	4.9	0.43259	4.9	0.4793
4.95	0.3985	4.95	0.52146	4.95	0.39194	4.95	0.38972	4.95	0.42943	4.95	0.47662
5	0.39707	5	0.51503	5	0.38748	5	0.383	5	0.43057	5	0.47064
5.05	0.3909	5.05	0.51305	5.05	0.38405	5.05	0.38076	5.05	0.42072	5.05	0.46813
5.1	0.38897	5.1	0.50935	5.1	0.38199	5.1	0.37284	5.1	0.41706	5.1	0.46737
5.15	0.38546	5.15	0.50454	5.15	0.37534	5.15	0.37022	5.15	0.41205	5.15	0.45904
5.2	0.38122	5.2	0.50184	5.2	0.37216	5.2	0.36706	5.2	0.40945	5.2	0.45683
5.25	0.37615	5.25	0.49613	5.25	0.36898	5.25	0.36039	5.25	0.40872	5.25	0.4535
5.3	0.37577	5.3	0.49062	5.3	0.34672	5.3	0.36035	5.3	0.4005	5.3	0.44948
5.35	0.37321	5.35	0.49061	5.35	0.32497	5.35	0.35699	5.35	0.39621	5.35	0.44735
5.4	0.3662	5.4	0.48615	5.4	0.32267	5.4	0.35575	5.4	0.39372	5.4	0.44399
5.45	0.36469	5.45	0.48463	5.45	0.32061	5.45	0.34681	5.45	0.38931	5.45	0.43778
5.5	0.36337	5.5	0.4799	5.5	0.31685	5.5	0.34848	5.5	0.3859	5.5	0.43329
5.55	0.35797	5.55	0.47448	5.55	0.31928	5.55	0.34524	5.55	0.38567	5.55	0.43222
5.6	0.35693	5.6	0.46974	5.6	0.32276	5.6	0.33867	5.6	0.3779	5.6	0.42815
5.65	0.35389	5.65	0.46762	5.65	0.33203	5.65	0.3343	5.65	0.37696	5.65	0.42621
5.7	0.35126	5.7	0.46364	5.7	0.30017	5.7	0.33551	5.7	0.3731	5.7	0.42354
5.75	0.34625	5.75	0.45909	5.75	0.31548	5.75	0.329	5.75	0.36926	5.75	0.41782
5.8	0.34747	5.8	0.45639	5.8	0.30887	5.8	0.32711	5.8	0.36276	5.8	0.41291
5.85	0.34367	5.85	0.45125	5.85	0.30816	5.85	0.31719	5.85	0.3648	5.85	0.41201
5.9	0.33642	5.9	0.44954	5.9	0.29158	5.9	0.32141	5.9	0.35911	5.9	0.40299
5.95	0.33753	5.95	0.44752	5.95	0.30414	5.95	0.3135	5.95	0.35745	5.95	0.40306
6	0.33239	6	0.44388	6	0.29655	6	0.3122	6	0.3509	6	0.40085
6.05	0.3321	6.05	0.43859	6.05	0.29388	6.05	0.31077	6.05	0.35159	6.05	0.3993
6.1	0.32979	6.1	0.43595	6.1	0.28779	6.1	0.30559	6.1	0.35002	6.1	0.39327
6.15	0.32733	6.15	0.4336	6.15	0.29283	6.15	0.30325	6.15	0.34388	6.15	0.39164
6.2	0.321	6.2	0.42859	6.2	0.29086	6.2	0.29803	6.2	0.33934	6.2	0.38923
6.25	0.32024	6.25	0.42361	6.25	0.28347	6.25	0.29998	6.25	0.33657	6.25	0.38833
6.3	0.31817	6.3	0.42389	6.3	0.28034	6.3	0.29373	6.3	0.33151	6.3	0.37733
6.35	0.31467	6.35	0.4154	6.35	0.28829	6.35	0.29277	6.35	0.33217	6.35	0.3755
6.4	0.31152	6.4	0.41576	6.4	0.27838	6.4	0.28944	6.4	0.32728	6.4	0.37726
6.45	0.30886	6.45	0.41238	6.45	0.26932	6.45	0.28608	6.45	0.32568	6.45	0.36964
6.5	0.30664	6.5	0.41084	6.5	0.28062	6.5	0.28463	6.5	0.31888	6.5	0.36521
6.55	0.30547	6.55	0.40502	6.55	0.26597	6.55	0.2808	6.55	0.31777	6.55	0.36254
6.6	0.30265	6.6	0.40201	6.6	0.27071	6.6	0.27441	6.6	0.31767	6.6	0.3586
6.65	0.29837	6.65	0.39873	6.65	0.26734	6.65	0.27401	6.65	0.31162	6.65	0.3585
6.7	0.29641	6.7	0.3978	6.7	0.26546	6.7	0.26682	6.7	0.30885	6.7	0.35222
6.75	0.29383	6.75	0.3919	6.75	0.26055	6.75	0.26504	6.75	0.3066	6.75	0.35375
6.8	0.29064	6.8	0.38953	6.8	0.26917	6.8	0.26362	6.8	0.3078	6.8	0.34702
6.85	0.28802	6.85	0.38556	6.85	0.26317	6.85	0.26311	6.85	0.30156	6.85	0.34353
6.9	0.28627	6.9	0.38254	6.9	0.26555	6.9	0.25813	6.9	0.29991	6.9	0.34341
6.95	0.28229	6.95	0.37828	6.95	0.26286	6.95	0.25625	6.95	0.29761	6.95	0.33854
7	0.27853	7	0.37722	7	0.26076	7	0.25122	7	0.28995	7	0.34026
7.05	0.27814	7.05	0.3734	7.05	0.24895	7.05	0.24922	7.05	0.28823	7.05	0.33374
7.1	0.2773	7.1	0.37025	7.1	0.23374	7.1	0.24514	7.1	0.28712	7.1	0.33354
7.15	0.27261	7.15	0.36696	7.15	0.24517	7.15	0.24739	7.15	0.28536	7.15	0.32994
7.2	0.27056	7.2	0.36597	7.2	0.25124	7.2	0.24504	7.2	0.27761	7.2	0.32516
7.25	0.26951	7.25	0.361	7.25	0.2419	7.25	0.24004	7.25	0.27944	7.25	0.32608
7.3	0.26773	7.3	0.35796	7.3	0.23047	7.3	0.23901	7.3	0.27569	7.3	0.32037
7.35	0.2659	7.35	0.35623	7.35	0.24453	7.35	0.23547	7.35	0.27302	7.35	0.3139
7.4	0.2638	7.4	0.35261	7.4	0.24269	7.4	0.23538	7.4	0.27129	7.4	0.31596
7.45	0.26238	7.45	0.35056	7.45	0.23976	7.45	0.23035	7.45	0.27066	7.45	0.30872
7.5	0.25911	7.5	0.3471	7.5	0.23654	7.5	0.22827	7.5	0.26754	7.5	0.30731
7.55	0.25679	7.55	0.3462	7.55	0.23512	7.55	0.22617	7.55	0.25904	7.55	0.3086
7.6	0.25428	7.6	0.33878	7.6	0.23265	7.6	0.22454	7.6	0.2599	7.6	0.3051
7.65	0.25423	7.65	0.33984	7.65	0.23153	7.65	0.21857	7.65	0.25411	7.65	0.30244
7.7	0.25121	7.7	0.33586	7.7	0.22771	7.7	0.2159	7.7	0.25908	7.7	0.30005
7.75	0.24814	7.75	0.33363	7.75	0.22614	7.75	0.21358	7.75	0.25605	7.75	0.29102
7.8	0.24226	7.8	0.32963	7.8	0.22294	7.8	0.21044	7.8	0.25603	7.8	0.29486
7.85	0.24409	7.85	0.32709	7.85	0.22116	7.85	0.21194	7.85	0.24832	7.85	0.29062
7.9	0.24321	7.9	0.32556	7.9	0.21678	7.9	0.20918	7.9	0.24701	7.9	0.28828
7.95	0.24119	7.95	0.32224	7.95	0.21577	7.95	0.20644	7.95	0.24158	7.95	0.28122
8	0.23872	8	0.31961	8	0.21327	8	0.20281	8	0.24026	8	0.28441
8.05	0.23295	8.05	0.31582	8.05	0.21344	8.05	0.19938	8.05	0.23969	8.05	0.28144
8.1	0.23082	8.1	0.31462	8.1	0.19796	8.1	0.20052	8.1	0.23986	8.1	0.27714
8.15	0.23086	8.15	0.31186	8.15	0.19485	8.15	0.19686	8.15	0.23649	8.15	0.27594
8.2	0.22871	8.2	0.30689	8.2	0.18457	8.2	0.19347	8.2	0.23595	8.2	0.27342
8.25	0.22553	8.25	0.30749	8.25	0.19109	8.25	0.19314	8.25	0.22917	8.25	0.26725
8.3	0.22623	8.3	0.3055	8.3	0.18439	8.3	0.18958	8.3	0.22824	8.3	0.26687
8.35	0.22312	8.35	0.30109	8.35	0.18237	8.35	0.18829	8.35	0.22715	8.35	0.26596
8.4	0.22176	8.4	0.29837	8.4	0.177	8.4	0.18652	8.4	0.22387	8.4	0.26315
8.45	0.2204	8.45	0.29592	8.45	0.18635	8.45	0.18433	8.45	0.22139	8.45	0.25964
8.5	0.21865	8.5	0.2943	8.5	0.17902	8.5	0.18111	8.5	0.22025	8.5	0.26331
8.55	0.21583	8.55	0.29343	8.55	0.17188	8.55	0.18051	8.55	0.21754	8.55	0.25557
8.6	0.21334	8.6	0.28752	8.6	0.17704	8.6	0.17699	8.6	0.2137	8.6	0.25571
8.65	0.21064	8.65	0.28454	8.65	0.1723	8.65	0.1744	8.65	0.21268	8.65	0.25135
8.7	0.20911	8.7	0.28468	8.7	0.1724	8.7	0.175	8.7	0.2117	8.7	0.24767
8.75	0.20928	8.75	0.28104	8.75	0.16912	8.75	0.17397	8.75	0.20521	8.75	0.24775
8.8	0.20702	8.8	0.27792	8.8	0.1715	8.8	0.17123	8.8	0.20624	8.8	0.24442
8.85	0.20424	8.85	0.27655	8.85	0.16452	8.85	0.16689	8.85	0.20634	8.85	0.2456
8.9	0.20582	8.9	0.27338	8.9	0.1705	8.9	0.16721	8.9	0.20328	8.9	0.24038
8.95	0.19989	8.95	0.27226	8.95	0.16112	8.95	0.16646	8.95	0.20409	8.95	0.23864
9	0.19964	9	0.26895	9	0.15989	9	0.16485	9	0.19632	9	0.2378
9.05	0.19895	9.05	0.26761	9.05	0.16259	9.05	0.15962	9.05	0.19722	9.05	0.23582
9.1	0.19729	9.1	0.2648	9.1	0.15553	9.1	0.15712	9.1	0.19407	9.1	0.23171
9.15	0.1957	9.15	0.26261	9.15	0.15639	9.15	0.15583	9.15	0.19278	9.15	0.22951
9.2	0.19414	9.2	0.26195	9.2	0.15451	9.2	0.15733	9.2	0.19145	9.2	0.22938
9.25	0.19235	9.25	0.25981	9.25	0.15687	9.25	0.15206	9.25	0.18668	9.25	0.22614
9.3	0.1909	9.3	0.25533	9.3	0.15221	9.3	0.15292	9.3	0.18887	9.3	0.22567
9.35	0.1868	9.35	0.25411	9.35	0.15103	9.35	0.15011	9.35	0.18562	9.35	0.22215
9.4	0.18519	9.4	0.25214	9.4	0.15051	9.4	0.14889	9.4	0.1833	9.4	0.21916
9.45	0.18536	9.45	0.24869	9.45	0.15191	9.45	0.1449	9.45	0.18187	9.45	0.22012
9.5	0.18341	9.5	0.24466	9.5	0.15206	9.5	0.145	9.5	0.18166	9.5	0.21651
9.55	0.18062	9.55	0.24536	9.55	0.14209	9.55	0.14288	9.55	0.18172	9.55	0.2154
9.6	0.18035	9.6	0.24404	9.6	0.14957	9.6	0.14472	9.6	0.1784	9.6	0.21051
9.65	0.1807	9.65	0.241	9.65	0.14123	9.65	0.14192	9.65	0.17389	9.65	0.20727
9.7	0.17587	9.7	0.23974	9.7	0.14039	9.7	0.13629	9.7	0.17757	9.7	0.20623
9.75	0.17596	9.75	0.2366	9.75	0.13755	9.75	0.13671	9.75	0.1729	9.75	0.20755
9.8	0.17464	9.8	0.23314	9.8	0.14033	9.8	0.13446	9.8	0.17095	9.8	0.20362
9.85	0.17335	9.85	0.23341	9.85	0.13304	9.85	0.13432	9.85	0.16927	9.85	0.20237
9.9	0.17227	9.9	0.23056	9.9	0.13574	9.9	0.13219	9.9	0.16711	9.9	0.20034
9.95	0.16976	9.95	0.22958	9.95	0.14212	9.95	0.12983	9.95	0.16895	9.95	0.19961
10	0.16916	10	0.2262	10	0.13287	10	0.12921	10	0.16695	10	0.19694
10.05	0.16666	10.05	0.22483	10.05	0.1289	10.05	0.12879	10.05	0.161	10.05	0.19505
10.1	0.16331	10.1	0.22336	10.1	0.12576	10.1	0.12887	10.1	0.16157	10.1	0.1949
10.15	0.16473	10.15	0.22186	10.15	0.12522	10.15	0.1277	10.15	0.16055	10.15	0.19198
10.2	0.16128	10.2	0.21865	10.2	0.12606	10.2	0.12348	10.2	0.15801	10.2	0.18953
10.25	0.16079	10.25	0.2157	10.25	0.12414	10.25	0.12228	10.25	0.15594	10.25	0.18635
10.3	0.16056	10.3	0.21479	10.3	0.12226	10.3	0.12211	10.3	0.15475	10.3	0.18512
10.35	0.15615	10.35	0.21181	10.35	0.12263	10.35	0.1222	10.35	0.15139	10.35	0.1844
10.4	0.15716	10.4	0.21023	10.4	0.12021	10.4	0.11989	10.4	0.15164	10.4	0.18256
10.45	0.15454	10.45	0.20875	10.45	0.11975	10.45	0.11906	10.45	0.14954	10.45	0.18327
10.5	0.15524	10.5	0.20763	10.5	0.11542	10.5	0.1149	10.5	0.14877	10.5	0.1786
10.55	0.15033	10.55	0.20549	10.55	0.12426	10.55	0.1146	10.55	0.14747	10.55	0.17818
10.6	0.15144	10.6	0.20527	10.6	0.12002	10.6	0.1118	10.6	0.14541	10.6	0.17487
10.65	0.14996	10.65	0.20142	10.65	0.11611	10.65	0.11377	10.65	0.14544	10.65	0.17588
10.7	0.14837	10.7	0.19802	10.7	0.11164	10.7	0.11142	10.7	0.14013	10.7	0.17399
10.75	0.14743	10.75	0.19775	10.75	0.11318	10.75	0.10759	10.75	0.14296	10.75	0.17027
10.8	0.14822	10.8	0.19626	10.8	0.10647	10.8	0.10908	10.8	0.14079	10.8	0.17381
10.85	0.14685	10.85	0.19578	10.85	0.10888	10.85	0.10616	10.85	0.13843	10.85	0.16759
10.9	0.14403	10.9	0.19381	10.9	0.1077	10.9	0.10607	10.9	0.13608	10.9	0.16828
10.95	0.14263	10.95	0.19102	10.95	0.10641	10.95	0.10484	10.95	0.13611	10.95	0.16513
11	0.14121	11	0.19066	11	0.10861	11	0.10364	11	0.13376	11	0.16217
11.05	0.13837	11.05	0.18741	11.05	0.10125	11.05	0.09991	11.05	0.13274	11.05	0.16247
11.1	0.13818	11.1	0.18448	11.1	0.10278	11.1	0.09955	11.1	0.13343	11.1	0.15791
11.15	0.13706	11.15	0.18298	11.15	0.09928	11.15	0.09904	11.15	0.13232	11.15	0.15953
11.2	0.13801	11.2	0.1823	11.2	0.10085	11.2	0.09779	11.2	0.12885	11.2	0.15664
11.25	0.13572	11.25	0.18003	11.25	0.10423	11.25	0.09682	11.25	0.12778	11.25	0.15461
11.3	0.13444	11.3	0.17797	11.3	0.10043	11.3	0.09633	11.3	0.12628	11.3	0.15492
11.35	0.13417	11.35	0.17716	11.35	0.10188	11.35	0.09596	11.35	0.12421	11.35	0.15281
11.4	0.13097	11.4	0.17544	11.4	0.09547	11.4	0.09594	11.4	0.12363	11.4	0.15215
11.45	0.13034	11.45	0.17397	11.45	0.10071	11.45	0.09229	11.45	0.12484	11.45	0.15137
11.5	0.12926	11.5	0.17347	11.5	0.09991	11.5	0.09085	11.5	0.12649	11.5	0.14973
11.55	0.12828	11.55	0.17257	11.55	0.09357	11.55	0.0902	11.55	0.12039	11.55	0.14772
11.6	0.1264	11.6	0.16856	11.6	0.09869	11.6	0.08984	11.6	0.12102	11.6	0.14479
11.65	0.12572	11.65	0.16737	11.65	0.09361	11.65	0.08984	11.65	0.11933	11.65	0.1432
11.7	0.12545	11.7	0.16633	11.7	0.09298	11.7	0.08734	11.7	0.11835	11.7	0.14348
11.75	0.12444	11.75	0.16466	11.75	0.091	11.75	0.08642	11.75	0.11603	11.75	0.14176
11.8	0.12298	11.8	0.16383	11.8	0.08944	11.8	0.08643	11.8	0.11642	11.8	0.13993
11.85	0.12128	11.85	0.16203	11.85	0.094	11.85	0.0862	11.85	0.11561	11.85	0.13956
11.9	0.11977	11.9	0.15886	11.9	0.08566	11.9	0.08406	11.9	0.11065	11.9	0.13897
11.95	0.12044	11.95	0.15903	11.95	0.08728	11.95	0.084	11.95	0.11193	11.95	0.13687
12	0.12043	12	0.1585	12	0.08574	12	0.08176	12	0.11157	12	0.13403
12.05	0.11687	12.05	0.15452	12.05	0.09043	12.05	0.08166	12.05	0.11113	12.05	0.13257
12.1	0.11655	12.1	0.15495	12.1	0.09038	12.1	0.08094	12.1	0.10728	12.1	0.13306
12.15	0.11607	12.15	0.15344	12.15	0.08226	12.15	0.07951	12.15	0.10479	12.15	0.13286
12.2	0.11515	12.2	0.15093	12.2	0.08556	12.2	0.07836	12.2	0.10705	12.2	0.13002
12.25	0.11412	12.25	0.15085	12.25	0.08354	12.25	0.07652	12.25	0.10476	12.25	0.12983
12.3	0.11224	12.3	0.14974	12.3	0.08614	12.3	0.07564	12.3	0.1045	12.3	0.12939
12.35	0.11081	12.35	0.14789	12.35	0.08298	12.35	0.07555	12.35	0.10505	12.35	0.12617
12.4	0.10907	12.4	0.14577	12.4	0.08094	12.4	0.07394	12.4	0.10269	12.4	0.12441
12.45	0.10875	12.45	0.14594	12.45	0.08382	12.45	0.07331	12.45	0.1004	12.45	0.12451
12.5	0.10798	12.5	0.14402	12.5	0.08511	12.5	0.07109	12.5	0.09904	12.5	0.12178
12.55	0.10692	12.55	0.14184	12.55	0.08345	12.55	0.07161	12.55	0.09898	12.55	0.1204
12.6	0.10696	12.6	0.14183	12.6	0.08189	12.6	0.0716	12.6	0.09811	12.6	0.1199
12.65	0.1072	12.65	0.13975	12.65	0.075	12.65	0.07044	12.65	0.09841	12.65	0.11863
12.7	0.10563	12.7	0.13964	12.7	0.07804	12.7	0.07015	12.7	0.09847	12.7	0.11783
12.75	0.10511	12.75	0.13682	12.75	0.07382	12.75	0.06941	12.75	0.09562	12.75	0.11707
12.8	0.10299	12.8	0.13671	12.8	0.0769	12.8	0.06799	12.8	0.09273	12.8	0.11545
12.85	0.10243	12.85	0.13428	12.85	0.07213	12.85	0.06731	12.85	0.0937	12.85	0.11598
12.9	0.09991	12.9	0.13341	12.9	0.0765	12.9	0.06719	12.9	0.0922	12.9	0.11574
12.95	0.09909	12.95	0.13181	12.95	0.07422	12.95	0.06624	12.95	0.09134	12.95	0.1138
13	0.09878	13	0.13104	13	0.06925	13	0.06458	13	0.08978	13	0.11085
13.05	0.09776	13.05	0.13029	13.05	0.06994	13.05	0.0643	13.05	0.08891	13.05	0.1092
13.1	0.09661	13.1	0.12914	13.1	0.06565	13.1	0.06355	13.1	0.09	13.1	0.10915
13.15	0.0961	13.15	0.12641	13.15	0.07005	13.15	0.06214	13.15	0.08805	13.15	0.10785
13.2	0.09677	13.2	0.12722	13.2	0.06922	13.2	0.06288	13.2	0.08586	13.2	0.10668
13.25	0.09478	13.25	0.12477	13.25	0.06788	13.25	0.06197	13.25	0.08535	13.25	0.10741
13.3	0.09481	13.3	0.12238	13.3	0.07119	13.3	0.06181	13.3	0.08447	13.3	0.10548
13.35	0.09361	13.35	0.12237	13.35	0.06846	13.35	0.05988	13.35	0.08434	13.35	0.10377
13.4	0.09284	13.4	0.12297	13.4	0.06613	13.4	0.05772	13.4	0.08494	13.4	0.10271
13.45	0.09202	13.45	0.11955	13.45	0.06437	13.45	0.05854	13.45	0.08332	13.45	0.10301
13.5	0.09087	13.5	0.11852	13.5	0.06759	13.5	0.05928	13.5	0.08342	13.5	0.10134
13.55	0.09067	13.55	0.11811	13.55	0.06328	13.55	0.05675	13.55	0.08252	13.55	0.10124
13.6	0.08914	13.6	0.11606	13.6	0.06323	13.6	0.05596	13.6	0.08151	13.6	0.09931
13.65	0.08941	13.65	0.11486	13.65	0.06157	13.65	0.05575	13.65	0.08181	13.65	0.099
13.7	0.088	13.7	0.11463	13.7	0.05958	13.7	0.05583	13.7	0.07885	13.7	0.09751
13.75	0.08636	13.75	0.11388	13.75	0.06342	13.75	0.05348	13.75	0.07755	13.75	0.09823
13.8	0.08697	13.8	0.11242	13.8	0.06011	13.8	0.0537	13.8	0.07778	13.8	0.09453
13.85	0.0853	13.85	0.11088	13.85	0.05625	13.85	0.05219	13.85	0.07644	13.85	0.09421
13.9	0.08496	13.9	0.11079	13.9	0.05888	13.9	0.05214	13.9	0.07634	13.9	0.09274
13.95	0.08506	13.95	0.11012	13.95	0.05696	13.95	0.05247	13.95	0.07549	13.95	0.09078
14	0.08356	14	0.10912	14	0.05754	14	0.05249	14	0.07346	14	0.09123
14.05	0.08281	14.05	0.1064	14.05	0.05485	14.05	0.05038	14.05	0.0743	14.05	0.09152
14.1	0.08276	14.1	0.10693	14.1	0.05649	14.1	0.05023	14.1	0.07307	14.1	0.08983
14.15	0.08221	14.15	0.10533	14.15	0.05817	14.15	0.04911	14.15	0.07053	14.15	0.0898
14.2	0.08013	14.2	0.1044	14.2	0.05289	14.2	0.04821	14.2	0.07325	14.2	0.08783
14.25	0.08148	14.25	0.10395	14.25	0.05512	14.25	0.04764	14.25	0.07056	14.25	0.08776
14.3	0.07905	14.3	0.10234	14.3	0.05577	14.3	0.04834	14.3	0.07183	14.3	0.08631
14.35	0.07654	14.35	0.10009	14.35	0.05595	14.35	0.04828	14.35	0.06979	14.35	0.08751
14.4	0.07677	14.4	0.1006	14.4	0.05154	14.4	0.04718	14.4	0.06836	14.4	0.08443
14.45	0.07649	14.45	0.10041	14.45	0.05272	14.45	0.04477	14.45	0.06906	14.45	0.08513
14.5	0.07514	14.5	0.09867	14.5	0.05105	14.5	0.04612	14.5	0.06668	14.5	0.08242
14.55	0.07443	14.55	0.09874	14.55	0.04906	14.55	0.04573	14.55	0.06859	14.55	0.08101
14.6	0.07484	14.6	0.09631	14.6	0.05047	14.6	0.04536	14.6	0.06648	14.6	0.08297
14.65	0.07389	14.65	0.0964	14.65	0.04931	14.65	0.04408	14.65	0.06623	14.65	0.07963
14.7	0.07267	14.7	0.09489	14.7	0.04846	14.7	0.04386	14.7	0.06453	14.7	0.07957
14.75	0.07262	14.75	0.09511	14.75	0.04839	14.75	0.04245	14.75	0.06464	14.75	0.08061
14.8	0.07288	14.8	0.09284	14.8	0.04572	14.8	0.04341	14.8	0.06314	14.8	0.07849
14.85	0.07349	14.85	0.09191	14.85	0.04778	14.85	0.04198	14.85	0.06432	14.85	0.07948
14.9	0.0706	14.9	0.09252	14.9	0.04686	14.9	0.04263	14.9	0.06266	14.9	0.07682
14.95	0.06891	14.95	0.09103	14.95	0.04623	14.95	0.04012	14.95	0.06206	14.95	0.07605
15	0.06971	15	0.08944	15	0.04547	15	0.041	15	0.06034	15	0.07606
15.05	0.06971	15.05	0.08943	15.05	0.04578	15.05	0.04083	15.05	0.05977	15.05	0.0744
15.1	0.068	15.1	0.08742	15.1	0.04498	15.1	0.04035	15.1	0.05884	15.1	0.073
15.15	0.06796	15.15	0.08836	15.15	0.04347	15.15	0.03977	15.15	0.05847	15.15	0.07351
15.2	0.06742	15.2	0.08587	15.2	0.04313	15.2	0.03933	15.2	0.05801	15.2	0.07201
15.25	0.06687	15.25	0.08598	15.25	0.04399	15.25	0.03799	15.25	0.05793	15.25	0.07199
15.3	0.06454	15.3	0.08445	15.3	0.0436	15.3	0.03806	15.3	0.05668	15.3	0.07192
15.35	0.06504	15.35	0.08445	15.35	0.04299	15.35	0.03803	15.35	0.05741	15.35	0.06973
15.4	0.06511	15.4	0.08322	15.4	0.04257	15.4	0.03574	15.4	0.05619	15.4	0.0695
15.45	0.06523	15.45	0.08342	15.45	0.04494	15.45	0.03671	15.45	0.05686	15.45	0.06975
15.5	0.06479	15.5	0.08179	15.5	0.04161	15.5	0.03536	15.5	0.05639	15.5	0.06738
15.55	0.06409	15.55	0.08092	15.55	0.0418	15.55	0.0356	15.55	0.055	15.55	0.06855
15.6	0.06355	15.6	0.0789	15.6	0.04106	15.6	0.03536	15.6	0.05422	15.6	0.06768
15.65	0.06204	15.65	0.07968	15.65	0.04184	15.65	0.03523	15.65	0.05366	15.65	0.06787
15.7	0.06259	15.7	0.0788	15.7	0.04071	15.7	0.03456	15.7	0.05285	15.7	0.06563
15.75	0.06094	15.75	0.07849	15.75	0.03914	15.75	0.03394	15.75	0.0522	15.75	0.06487
15.8	0.06033	15.8	0.07753	15.8	0.03935	15.8	0.03338	15.8	0.05174	15.8	0.06505
15.85	0.05912	15.85	0.07742	15.85	0.04011	15.85	0.03327	15.85	0.05024	15.85	0.06402
15.9	0.06019	15.9	0.07523	15.9	0.03764	15.9	0.03205	15.9	0.05114	15.9	0.06471
15.95	0.05999	15.95	0.0746	15.95	0.03701	15.95	0.03322	15.95	0.05155	15.95	0.06294
16	0.05924	16	0.07356	16	0.03825	16	0.03088	16	0.05021	16	0.0639
16.05	0.05932	16.05	0.07459	16.05	0.03598	16.05	0.03107	16.05	0.05031	16.05	0.06015
16.1	0.05746	16.1	0.07272	16.1	0.03786	16.1	0.03187	16.1	0.04857	16.1	0.06287
16.15	0.05636	16.15	0.07259	16.15	0.03896	16.15	0.03016	16.15	0.04946	16.15	0.06077
16.2	0.05585	16.2	0.07181	16.2	0.0365	16.2	0.03057	16.2	0.04787	16.2	0.05975
16.25	0.05611	16.25	0.07202	16.25	0.03587	16.25	0.0303	16.25	0.0473	16.25	0.05806
16.3	0.05678	16.3	0.07024	16.3	0.03552	16.3	0.03014	16.3	0.04764	16.3	0.05796
16.35	0.05651	16.35	0.06889	16.35	0.03418	16.35	0.03033	16.35	0.04672	16.35	0.05862
16.4	0.05513	16.4	0.06935	16.4	0.03491	16.4	0.02915	16.4	0.04554	16.4	0.05629
16.45	0.05402	16.45	0.06782	16.45	0.0353	16.45	0.0296	16.45	0.047	16.45	0.05643
16.5	0.05452	16.5	0.06694	16.5	0.03499	16.5	0.02937	16.5	0.04572	16.5	0.05584
16.55	0.05254	16.55	0.06622	16.55	0.03383	16.55	0.0281	16.55	0.04427	16.55	0.05584
16.6	0.05285	16.6	0.06472	16.6	0.03427	16.6	0.02764	16.6	0.04478	16.6	0.05564
16.65	0.05065	16.65	0.0649	16.65	0.03369	16.65	0.02698	16.65	0.04344	16.65	0.05469
16.7	0.05256	16.7	0.06491	16.7	0.03216	16.7	0.0279	16.7	0.04525	16.7	0.05333
16.75	0.05103	16.75	0.06503	16.75	0.03209	16.75	0.02631	16.75	0.04417	16.75	0.05323
16.8	0.05076	16.8	0.06275	16.8	0.03168	16.8	0.02664	16.8	0.04335	16.8	0.05255
16.85	0.05074	16.85	0.06455	16.85	0.03082	16.85	0.02602	16.85	0.04404	16.85	0.05265
16.9	0.05085	16.9	0.0628	16.9	0.03245	16.9	0.02646	16.9	0.04045	16.9	0.05123
16.95	0.04936	16.95	0.06158	16.95	0.03082	16.95	0.02461	16.95	0.04111	16.95	0.05239
17	0.04908	17	0.06125	17	0.03092	17	0.02512	17	0.04035	17	0.05133
17.05	0.04888	17.05	0.06173	17.05	0.03025	17.05	0.02493	17.05	0.04138	17.05	0.05029
17.1	0.04791	17.1	0.06084	17.1	0.0295	17.1	0.0245	17.1	0.04103	17.1	0.04995
17.15	0.04847	17.15	0.0587	17.15	0.02844	17.15	0.02483	17.15	0.03933	17.15	0.04948
17.2	0.04755	17.2	0.05919	17.2	0.03158	17.2	0.02449	17.2	0.03822	17.2	0.04833
17.25	0.04679	17.25	0.05783	17.25	0.02723	17.25	0.02456	17.25	0.03982	17.25	0.0488
17.3	0.04676	17.3	0.05771	17.3	0.02997	17.3	0.02436	17.3	0.03835	17.3	0.0474
17.35	0.04633	17.35	0.05888	17.35	0.02812	17.35	0.02322	17.35	0.03786	17.35	0.04791
17.4	0.04522	17.4	0.05675	17.4	0.02733	17.4	0.02419	17.4	0.03866	17.4	0.04671
17.45	0.04549	17.45	0.05623	17.45	0.02701	17.45	0.02305	17.45	0.03759	17.45	0.04642
17.5	0.04572	17.5	0.05623	17.5	0.02766	17.5	0.02184	17.5	0.03786	17.5	0.0449
17.55	0.04431	17.55	0.05546	17.55	0.02709	17.55	0.02208	17.55	0.03767	17.55	0.04551
17.6	0.04435	17.6	0.05502	17.6	0.02725	17.6	0.02162	17.6	0.0364	17.6	0.04459
17.65	0.04461	17.65	0.05326	17.65	0.02608	17.65	0.02158	17.65	0.03753	17.65	0.04484
17.7	0.04304	17.7	0.05371	17.7	0.027	17.7	0.0225	17.7	0.0365	17.7	0.04389
17.75	0.04366	17.75	0.05384	17.75	0.02633	17.75	0.02176	17.75	0.03615	17.75	0.04446
17.8	0.04245	17.8	0.05285	17.8	0.02534	17.8	0.02053	17.8	0.03459	17.8	0.04488
17.85	0.04259	17.85	0.05195	17.85	0.02542	17.85	0.02165	17.85	0.03459	17.85	0.04335
17.9	0.04195	17.9	0.05174	17.9	0.02498	17.9	0.02043	17.9	0.03612	17.9	0.04262
17.95	0.04246	17.95	0.05144	17.95	0.02518	17.95	0.02012	17.95	0.03262	17.95	0.04203
18	0.04113	18	0.05052	18	0.02451	18	0.02069	18	0.0336	18	0.04116
18.05	0.04169	18.05	0.05085	18.05	0.02385	18.05	0.01993	18.05	0.03261	18.05	0.04259
18.1	0.03932	18.1	0.05028	18.1	0.02408	18.1	0.01971	18.1	0.03322	18.1	0.04056
18.15	0.04031	18.15	0.04937	18.15	0.0246	18.15	0.01897	18.15	0.03259	18.15	0.04021
18.2	0.03939	18.2	0.04906	18.2	0.02348	18.2	0.01854	18.2	0.03427	18.2	0.04098
18.25	0.04012	18.25	0.04933	18.25	0.02299	18.25	0.01904	18.25	0.0314	18.25	0.04096
18.3	0.03817	18.3	0.04656	18.3	0.02273	18.3	0.01909	18.3	0.03141	18.3	0.03976
18.35	0.03833	18.35	0.04745	18.35	0.02308	18.35	0.01904	18.35	0.03179	18.35	0.03838
18.4	0.0379	18.4	0.04734	18.4	0.02335	18.4	0.0184	18.4	0.0311	18.4	0.03872
18.45	0.03774	18.45	0.04671	18.45	0.02253	18.45	0.01858	18.45	0.02967	18.45	0.03899
18.5	0.03774	18.5	0.0463	18.5	0.02312	18.5	0.01769	18.5	0.0303	18.5	0.03706
18.55	0.03741	18.55	0.04534	18.55	0.02201	18.55	0.01752	18.55	0.03093	18.55	0.03782
18.6	0.03658	18.6	0.04549	18.6	0.02134	18.6	0.01743	18.6	0.02962	18.6	0.0375
18.65	0.03687	18.65	0.04435	18.65	0.02152	18.65	0.01736	18.65	0.02868	18.65	0.03589
18.7	0.0364	18.7	0.04444	18.7	0.02081	18.7	0.01677	18.7	0.03014	18.7	0.03623
18.75	0.03539	18.75	0.04392	18.75	0.02019	18.75	0.01742	18.75	0.02835	18.75	0.03575
18.8	0.03546	18.8	0.04355	18.8	0.02059	18.8	0.01591	18.8	0.0286	18.8	0.03646
18.85	0.03512	18.85	0.04273	18.85	0.02118	18.85	0.01664	18.85	0.02951	18.85	0.03507
18.9	0.03415	18.9	0.04338	18.9	0.02063	18.9	0.01564	18.9	0.0293	18.9	0.03432
18.95	0.03532	18.95	0.04156	18.95	0.01961	18.95	0.01568	18.95	0.02797	18.95	0.03435
19	0.0351	19	0.04168	19	0.02013	19	0.01572	19	0.0281	19	0.03456
19.05	0.0344	19.05	0.04149	19.05	0.02006	19.05	0.01486	19.05	0.0266	19.05	0.03351
19.1	0.03432	19.1	0.0412	19.1	0.01963	19.1	0.01578	19.1	0.02654	19.1	0.03343
19.15	0.0337	19.15	0.04024	19.15	0.01923	19.15	0.0156	19.15	0.0273	19.15	0.03241
19.2	0.03309	19.2	0.04043	19.2	0.01854	19.2	0.01561	19.2	0.0266	19.2	0.03295
19.25	0.03309	19.25	0.04013	19.25	0.01979	19.25	0.01476	19.25	0.02447	19.25	0.03251
19.3	0.03216	19.3	0.039	19.3	0.01862	19.3	0.01475	19.3	0.02603	19.3	0.03228
19.35	0.03213	19.35	0.0385	19.35	0.01912	19.35	0.01473	19.35	0.02555	19.35	0.03222
19.4	0.0319	19.4	0.03853	19.4	0.01773	19.4	0.01448	19.4	0.02501	19.4	0.0309
19.45	0.03159	19.45	0.03781	19.45	0.0179	19.45	0.01381	19.45	0.02367	19.45	0.03065
19.5	0.03112	19.5	0.03765	19.5	0.01855	19.5	0.01379	19.5	0.02486	19.5	0.03152
19.55	0.03164	19.55	0.03772	19.55	0.01818	19.55	0.01339	19.55	0.02492	19.55	0.03002
19.6	0.03088	19.6	0.0373	19.6	0.01705	19.6	0.01303	19.6	0.02482	19.6	0.0303
19.65	0.03058	19.65	0.03687	19.65	0.01736	19.65	0.01321	19.65	0.02511	19.65	0.03016
19.7	0.03053	19.7	0.03656	19.7	0.01708	19.7	0.01379	19.7	0.02314	19.7	0.03095
19.75	0.03007	19.75	0.03537	19.75	0.01673	19.75	0.01352	19.75	0.024	19.75	0.02892
19.8	0.02952	19.8	0.03528	19.8	0.01666	19.8	0.01279	19.8	0.02429	19.8	0.02947
19.85	0.02913	19.85	0.03493	19.85	0.0173	19.85	0.01306	19.85	0.02336	19.85	0.02871
19.9	0.02896	19.9	0.03576	19.9	0.01645	19.9	0.0122	19.9	0.02243	19.9	0.02788
19.95	0.0291	19.95	0.03475	19.95	0.01599	19.95	0.01287	19.95	0.02326	19.95	0.02901
20	0.02845	20	0.0343	20	0.01549	20	0.01252	20	0.02206	20	0.02702
20.05	0.02804	20.05	0.03462	20.05	0.01522	20.05	0.01269	20.05	0.02218	20.05	0.0282
20.1	0.02851	20.1	0.03353	20.1	0.01589	20.1	0.01259	20.1	0.02125	20.1	0.02803
20.15	0.02824	20.15	0.03275	20.15	0.01605	20.15	0.01217	20.15	0.02205	20.15	0.02717
20.2	0.02793	20.2	0.03322	20.2	0.01556	20.2	0.01224	20.2	0.02084	20.2	0.02602
20.25	0.0275	20.25	0.03311	20.25	0.01565	20.25	0.01132	20.25	0.0223	20.25	0.02664
20.3	0.02712	20.3	0.03282	20.3	0.0163	20.3	0.01216	20.3	0.02208	20.3	0.02647
20.35	0.02692	20.35	0.0319	20.35	0.01487	20.35	0.01137	20.35	0.02068	20.35	0.02652
20.4	0.02718	20.4	0.03219	20.4	0.01495	20.4	0.01141	20.4	0.02082	20.4	0.02553
20.45	0.02646	20.45	0.03142	20.45	0.0151	20.45	0.01148	20.45	0.02132	20.45	0.0255
20.5	0.0266	20.5	0.03136	20.5	0.01545	20.5	0.01101	20.5	0.01972	20.5	0.02534
20.55	0.02645	20.55	0.03081	20.55	0.01452	20.55	0.01112	20.55	0.02044	20.55	0.0254
20.6	0.02599	20.6	0.03083	20.6	0.01473	20.6	0.01098	20.6	0.01912	20.6	0.02622
20.65	0.02541	20.65	0.03033	20.65	0.01427	20.65	0.01103	20.65	0.02103	20.65	0.02527
20.7	0.02548	20.7	0.02958	20.7	0.01418	20.7	0.01056	20.7	0.02103	20.7	0.02411
20.75	0.02599	20.75	0.02947	20.75	0.01356	20.75	0.0102	20.75	0.01993	20.75	0.02404
20.8	0.0245	20.8	0.02916	20.8	0.01341	20.8	0.01053	20.8	0.01897	20.8	0.02367
20.85	0.02464	20.85	0.02881	20.85	0.01311	20.85	0.01051	20.85	0.01969	20.85	0.02375
20.9	0.02514	20.9	0.02936	20.9	0.01374	20.9	0.01058	20.9	0.01906	20.9	0.02294
20.95	0.02404	20.95	0.02855	20.95	0.01256	20.95	0.01047	20.95	0.01808	20.95	0.02353
21	0.02383	21	0.02883	21	0.01293	21	0.00963	21	0.01872	21	0.02308
21.05	0.02317	21.05	0.02797	21.05	0.01317	21.05	0.01007	21.05	0.01837	21.05	0.02221
21.1	0.02394	21.1	0.02796	21.1	0.01278	21.1	0.00947	21.1	0.0183	21.1	0.02339
21.15	0.02404	21.15	0.02746	21.15	0.01311	21.15	0.01015	21.15	0.01762	21.15	0.02248
21.2	0.02234	21.2	0.02732	21.2	0.01247	21.2	0.00907	21.2	0.01798	21.2	0.02193
21.25	0.02276	21.25	0.02707	21.25	0.01182	21.25	0.00955	21.25	0.01794	21.25	0.02208
21.3	0.02259	21.3	0.0264	21.3	0.01237	21.3	0.00894	21.3	0.01801	21.3	0.02198
21.35	0.02221	21.35	0.02721	21.35	0.012	21.35	0.0092	21.35	0.0171	21.35	0.02162
21.4	0.02214	21.4	0.02582	21.4	0.01202	21.4	0.0095	21.4	0.01748	21.4	0.02077
21.45	0.02269	21.45	0.02609	21.45	0.01189	21.45	0.00891	21.45	0.01689	21.45	0.0211
21.5	0.02222	21.5	0.02572	21.5	0.01115	21.5	0.00904	21.5	0.01696	21.5	0.02167
21.55	0.02185	21.55	0.02549	21.55	0.01152	21.55	0.00846	21.55	0.01662	21.55	0.02033
21.6	0.02205	21.6	0.02554	21.6	0.01141	21.6	0.00891	21.6	0.01651	21.6	0.02027
21.65	0.02107	21.65	0.02538	21.65	0.0113	21.65	0.00869	21.65	0.01578	21.65	0.02041
21.7	0.02164	21.7	0.0246	21.7	0.01115	21.7	0.00855	21.7	0.01667	21.7	0.02019
21.75	0.021	21.75	0.0241	21.75	0.01167	21.75	0.00819	21.75	0.0157	21.75	0.01963
21.8	0.02129	21.8	0.02455	21.8	0.01038	21.8	0.00842	21.8	0.01611	21.8	0.02
21.85	0.02081	21.85	0.02388	21.85	0.01092	21.85	0.0082	21.85	0.01573	21.85	0.01986
21.9	0.0207	21.9	0.0235	21.9	0.0108	21.9	0.00794	21.9	0.01575	21.9	0.01934
21.95	0.0213	21.95	0.02358	21.95	0.01069	21.95	0.00778	21.95	0.0154	21.95	0.01959
22	0.0198	22	0.02256	22	0.01063	22	0.00801	22	0.01608	22	0.01993
22.05	0.01941	22.05	0.02305	22.05	0.01032	22.05	0.00794	22.05	0.01498	22.05	0.01842
22.1	0.01987	22.1	0.02298	22.1	0.01031	22.1	0.0078	22.1	0.01458	22.1	0.01837
22.15	0.0192	22.15	0.02227	22.15	0.01028	22.15	0.00729	22.15	0.01435	22.15	0.01778
22.2	0.01905	22.2	0.02202	22.2	0.0095	22.2	0.0073	22.2	0.01461	22.2	0.01845
22.25	0.01989	22.25	0.02197	22.25	0.01023	22.25	0.00788	22.25	0.01514	22.25	0.01785
22.3	0.01864	22.3	0.02135	22.3	0.00956	22.3	0.0077	22.3	0.01458	22.3	0.01733
22.35	0.02009	22.35	0.02166	22.35	0.00926	22.35	0.00801	22.35	0.01362	22.35	0.0176
22.4	0.01879	22.4	0.02127	22.4	0.00959	22.4	0.00696	22.4	0.01413	22.4	0.01763
22.45	0.01928	22.45	0.02119	22.45	0.00964	22.45	0.00688	22.45	0.01396	22.45	0.01767
22.5	0.01798	22.5	0.02122	22.5	0.009	22.5	0.00651	22.5	0.01339	22.5	0.01761
22.55	0.01841	22.55	0.02118	22.55	0.00952	22.55	0.00656	22.55	0.01358	22.55	0.01663
22.6	0.01794	22.6	0.02096	22.6	0.00892	22.6	0.00692	22.6	0.01346	22.6	0.01699
22.65	0.01853	22.65	0.02018	22.65	0.00941	22.65	0.00678	22.65	0.01323	22.65	0.01629
22.7	0.01767	22.7	0.0208	22.7	0.00922	22.7	0.00677	22.7	0.01353	22.7	0.0162
22.75	0.01769	22.75	0.01988	22.75	0.00941	22.75	0.00611	22.75	0.01339	22.75	0.017
22.8	0.01727	22.8	0.01987	22.8	0.00962	22.8	0.00685	22.8	0.01334	22.8	0.01672
22.85	0.01761	22.85	0.01983	22.85	0.00899	22.85	0.00674	22.85	0.01304	22.85	0.01621
22.9	0.01763	22.9	0.01954	22.9	0.00912	22.9	0.00611	22.9	0.0133	22.9	0.01612
22.95	0.01729	22.95	0.01886	22.95	0.00862	22.95	0.00667	22.95	0.01238	22.95	0.01575
23	0.01714	23	0.01929	23	0.00859	23	0.00638	23	0.01235	23	0.01573
23.05	0.017	23.05	0.019	23.05	0.0082	23.05	0.00624	23.05	0.01256	23.05	0.0152
23.1	0.01666	23.1	0.01854	23.1	0.00813	23.1	0.00618	23.1	0.01229	23.1	0.01582
23.15	0.01673	23.15	0.01895	23.15	0.0088	23.15	0.00597	23.15	0.01247	23.15	0.01484
23.2	0.01588	23.2	0.01813	23.2	0.00867	23.2	0.00587	23.2	0.01174	23.2	0.01422
23.25	0.01609	23.25	0.01794	23.25	0.00802	23.25	0.00578	23.25	0.01146	23.25	0.01503
23.3	0.0163	23.3	0.01811	23.3	0.00837	23.3	0.00625	23.3	0.01226	23.3	0.01468
23.35	0.01625	23.35	0.01781	23.35	0.00798	23.35	0.00582	23.35	0.01124	23.35	0.01491
23.4	0.0157	23.4	0.01764	23.4	0.00768	23.4	0.00587	23.4	0.01123	23.4	0.01434
23.45	0.016	23.45	0.01749	23.45	0.00802	23.45	0.00571	23.45	0.01216	23.45	0.01411
23.5	0.01493	23.5	0.0176	23.5	0.00862	23.5	0.00573	23.5	0.01178	23.5	0.01381
23.55	0.01588	23.55	0.01725	23.55	0.00798	23.55	0.00551	23.55	0.01113	23.55	0.0146
23.6	0.01569	23.6	0.01714	23.6	0.00757	23.6	0.00541	23.6	0.01094	23.6	0.01336
23.65	0.01522	23.65	0.01706	23.65	0.00768	23.65	0.00557	23.65	0.01088	23.65	0.01402
23.7	0.01545	23.7	0.01673	23.7	0.0074	23.7	0.00526	23.7	0.01168	23.7	0.01382
23.75	0.01519	23.75	0.01651	23.75	0.00775	23.75	0.00502	23.75	0.01013	23.75	0.01309
23.8	0.0145	23.8	0.01629	23.8	0.00771	23.8	0.00547	23.8	0.01027	23.8	0.01308
23.85	0.01433	23.85	0.01643	23.85	0.00717	23.85	0.00566	23.85	0.01038	23.85	0.01368
23.9	0.01565	23.9	0.01599	23.9	0.00738	23.9	0.00493	23.9	0.01117	23.9	0.01252
23.95	0.01491	23.95	0.01611	23.95	0.00758	23.95	0.00499	23.95	0.01019	23.95	0.01295
24	0.0143	24	0.01571	24	0.00726	24	0.00508	24	0.01059	24	0.01331
24.05	0.01406	24.05	0.01597	24.05	0.00725	24.05	0.005	24.05	0.00995	24.05	0.01296
24.1	0.01438	24.1	0.01486	24.1	0.00726	24.1	0.0048	24.1	0.00996	24.1	0.01253
24.15	0.01429	24.15	0.01549	24.15	0.00697	24.15	0.00465	24.15	0.01015	24.15	0.01217
24.2	0.01388	24.2	0.01516	24.2	0.00685	24.2	0.00471	24.2	0.01035	24.2	0.01182
24.25	0.01401	24.25	0.01482	24.25	0.00633	24.25	0.00472	24.25	0.01012	24.25	0.01197
24.3	0.01358	24.3	0.01516	24.3	0.00662	24.3	0.00454	24.3	0.01027	24.3	0.01201
24.35	0.01358	24.35	0.01466	24.35	0.0068	24.35	0.00519	24.35	0.00997	24.35	0.01163
24.4	0.01315	24.4	0.01423	24.4	0.00632	24.4	0.0043	24.4	0.00891	24.4	0.01207
24.45	0.0129	24.45	0.01435	24.45	0.00656	24.45	0.0044	24.45	0.00962	24.45	0.01197
24.5	0.0137	24.5	0.01438	24.5	0.00671	24.5	0.00447	24.5	0.01012	24.5	0.0112
24.55	0.01312	24.55	0.01417	24.55	0.00652	24.55	0.00449	24.55	0.00968	24.55	0.01133
24.6	0.01228	24.6	0.01381	24.6	0.00612	24.6	0.00412	24.6	0.00954	24.6	0.01119
24.65	0.01242	24.65	0.01378	24.65	0.00636	24.65	0.00427	24.65	0.00903	24.65	0.01036
24.7	0.01262	24.7	0.01362	24.7	0.00589	24.7	0.0042	24.7	0.00884	24.7	0.01163
24.75	0.01232	24.75	0.01329	24.75	0.00601	24.75	0.00435	24.75	0.00907	24.75	0.01135
24.8	0.01278	24.8	0.01326	24.8	0.006	24.8	0.00407	24.8	0.00876	24.8	0.01134
24.85	0.01258	24.85	0.01356	24.85	0.006	24.85	0.00419	24.85	0.00837	24.85	0.01086
24.9	0.01245	24.9	0.01385	24.9	0.00604	24.9	0.00422	24.9	0.009	24.9	0.0105
24.95	0.01182	24.95	0.01332	24.95	0.00595	24.95	0.00408	24.95	0.00833	24.95	0.01062
25	0.01151	25	0.0129	25	0.00594	25	0.00391	25	0.00846	25	0.01043
25.05	0.01131	25.05	0.01348	25.05	0.00595	25.05	0.00407	25.05	0.00865	25.05	0.01043
25.1	0.01197	25.1	0.0129	25.1	0.00542	25.1	0.00368	25.1	0.00796	25.1	0.01021
25.15	0.01208	25.15	0.01232	25.15	0.00545	25.15	0.00429	25.15	0.00846	25.15	0.01011
25.2	0.01195	25.2	0.01214	25.2	0.00577	25.2	0.00418	25.2	0.00827	25.2	0.01043
25.25	0.01151	25.25	0.01243	25.25	0.00532	25.25	0.00384	25.25	0.00802	25.25	0.01022
25.3	0.01156	25.3	0.0123	25.3	0.00525	25.3	0.00344	25.3	0.00825	25.3	0.00962
25.35	0.01155	25.35	0.01234	25.35	0.00557	25.35	0.00353	25.35	0.00782	25.35	0.00982
25.4	0.0111	25.4	0.0124	25.4	0.00528	25.4	0.00336	25.4	0.00758	25.4	0.00994
25.45	0.01112	25.45	0.0117	25.45	0.00545	25.45	0.00318	25.45	0.00773	25.45	0.00949
25.5	0.01076	25.5	0.01162	25.5	0.0052	25.5	0.00357	25.5	0.00722	25.5	0.00943
25.55	0.01073	25.55	0.01164	25.55	0.00508	25.55	0.00331	25.55	0.00725	25.55	0.00944
25.6	0.01109	25.6	0.01173	25.6	0.00512	25.6	0.0032	25.6	0.0078	25.6	0.00916
25.65	0.01069	25.65	0.01136	25.65	0.00474	25.65	0.00339	25.65	0.00744	25.65	0.0098
25.7	0.01083	25.7	0.0115	25.7	0.00532	25.7	0.00365	25.7	0.00659	25.7	0.00895
25.75	0.01069	25.75	0.01135	25.75	0.0046	25.75	0.00309	25.75	0.00723	25.75	0.00936
25.8	0.01063	25.8	0.01134	25.8	0.00504	25.8	0.00297	25.8	0.00752	25.8	0.00843
25.85	0.01002	25.85	0.01119	25.85	0.00498	25.85	0.00325	25.85	0.00672	25.85	0.00896
25.9	0.01016	25.9	0.0109	25.9	0.00493	25.9	0.00324	25.9	0.00733	25.9	0.00869
25.95	0.0103	25.95	0.0105	25.95	0.00477	25.95	0.00338	25.95	0.00672	25.95	0.00851
26	0.00999	26	0.01062	26	0.00451	26	0.00336	26	0.00731	26	0.00828
26.05	0.00981	26.05	0.01065	26.05	0.00455	26.05	0.0033	26.05	0.00698	26.05	0.00859
26.1	0.01007	26.1	0.01063	26.1	0.00438	26.1	0.00278	26.1	0.00658	26.1	0.00881
26.15	0.00971	26.15	0.01006	26.15	0.00477	26.15	0.00281	26.15	0.00694	26.15	0.0085
26.2	0.0097	26.2	0.01039	26.2	0.0045	26.2	0.00301	26.2	0.00712	26.2	0.00855
26.25	0.00953	26.25	0.01075	26.25	0.00421	26.25	0.00299	26.25	0.00618	26.25	0.00769
26.3	0.00915	26.3	0.01004	26.3	0.00455	26.3	0.00322	26.3	0.00669	26.3	0.00763
26.35	0.01009	26.35	0.01	26.35	0.00448	26.35	0.00289	26.35	0.00633	26.35	0.00793
26.4	0.00951	26.4	0.00951	26.4	0.00428	26.4	0.00302	26.4	0.00608	26.4	0.00819
26.45	0.00929	26.45	0.01	26.45	0.00424	26.45	0.00292	26.45	0.00669	26.45	0.00787
26.5	0.00921	26.5	0.00986	26.5	0.00434	26.5	0.00266	26.5	0.00618	26.5	0.00763
26.55	0.0096	26.55	0.00947	26.55	0.00425	26.55	0.00243	26.55	0.00681	26.55	0.00767
26.6	0.00958	26.6	0.00951	26.6	0.00421	26.6	0.00262	26.6	0.00608	26.6	0.00787
26.65	0.00914	26.65	0.00942	26.65	0.0043	26.65	0.0029	26.65	0.00624	26.65	0.00713
26.7	0.00872	26.7	0.00905	26.7	0.00391	26.7	0.00264	26.7	0.00569	26.7	0.00777
26.75	0.00877	26.75	0.00939	26.75	0.00402	26.75	0.00287	26.75	0.00558	26.75	0.00738
26.8	0.00887	26.8	0.00934	26.8	0.00379	26.8	0.00277	26.8	0.0061	26.8	0.00731
26.85	0.00871	26.85	0.00899	26.85	0.00401	26.85	0.00236	26.85	0.00656	26.85	0.00689
26.9	0.00854	26.9	0.00901	26.9	0.00396	26.9	0.00252	26.9	0.00554	26.9	0.00726
26.95	0.00809	26.95	0.00906	26.95	0.0037	26.95	0.00254	26.95	0.00642	26.95	0.00728
27	0.00847	27	0.00899	27	0.00376	27	0.00237	27	0.00534	27	0.00726
27.05	0.0084	27.05	0.0087	27.05	0.00363	27.05	0.00239	27.05	0.00567	27.05	0.00715
27.1	0.00823	27.1	0.00845	27.1	0.00351	27.1	0.00262	27.1	0.00531	27.1	0.00735
27.15	0.00821	27.15	0.00826	27.15	0.00378	27.15	0.00226	27.15	0.00576	27.15	0.00698
27.2	0.00792	27.2	0.00864	27.2	0.00344	27.2	0.00235	27.2	0.0057	27.2	0.00657
27.25	0.00785	27.25	0.00856	27.25	0.00364	27.25	0.00208	27.25	0.00554	27.25	0.00708
27.3	0.00842	27.3	0.00874	27.3	0.00343	27.3	0.00267	27.3	0.00548	27.3	0.00658
27.35	0.00791	27.35	0.00787	27.35	0.00358	27.35	0.00197	27.35	0.00563	27.35	0.00657
27.4	0.00816	27.4	0.0082	27.4	0.0035	27.4	0.00249	27.4	0.0054	27.4	0.00658
27.45	0.00753	27.45	0.0079	27.45	0.00331	27.45	0.00243	27.45	0.00472	27.45	0.00669
27.5	0.00744	27.5	0.00813	27.5	0.00339	27.5	0.00239	27.5	0.00545	27.5	0.00619
27.55	0.0077	27.55	0.00796	27.55	0.00339	27.55	0.00226	27.55	0.00541	27.55	0.00629
27.6	0.0077	27.6	0.00785	27.6	0.00332	27.6	0.00219	27.6	0.00499	27.6	0.00619
27.65	0.00727	27.65	0.00776	27.65	0.00303	27.65	0.00206	27.65	0.00548	27.65	0.00629
27.7	0.00787	27.7	0.00721	27.7	0.00295	27.7	0.00228	27.7	0.00494	27.7	0.0061
27.75	0.00716	27.75	0.00744	27.75	0.00311	27.75	0.00226	27.75	0.00516	27.75	0.00587
27.8	0.00748	27.8	0.00771	27.8	0.00316	27.8	0.00206	27.8	0.00489	27.8	0.00611
27.85	0.00743	27.85	0.00748	27.85	0.00309	27.85	0.00231	27.85	0.00486	27.85	0.00601
27.9	0.00699	27.9	0.00761	27.9	0.00316	27.9	0.00188	27.9	0.005	27.9	0.00611
27.95	0.00693	27.95	0.00736	27.95	0.00296	27.95	0.00178	27.95	0.00538	27.95	0.00592
28	0.00694	28	0.0071	28	0.00302	28	0.00194	28	0.00496	28	0.00589
28.05	0.00735	28.05	0.00718	28.05	0.00304	28.05	0.00218	28.05	0.00436	28.05	0.00596
28.1	0.00683	28.1	0.00723	28.1	0.00279	28.1	0.00206	28.1	0.00452	28.1	0.00542
28.15	0.00688	28.15	0.00705	28.15	0.00283	28.15	0.00185	28.15	0.00496	28.15	0.00579
28.2	0.00661	28.2	0.00679	28.2	0.00297	28.2	0.00184	28.2	0.00505	28.2	0.00552
28.25	0.00687	28.25	0.00674	28.25	0.00287	28.25	0.00208	28.25	0.0048	28.25	0.00498
28.3	0.00653	28.3	0.00678	28.3	0.00277	28.3	0.00229	28.3	0.00448	28.3	0.00553
28.35	0.00647	28.35	0.00684	28.35	0.00291	28.35	0.00211	28.35	0.00445	28.35	0.00543
28.4	0.00648	28.4	0.00703	28.4	0.00276	28.4	0.00175	28.4	0.00437	28.4	0.00514
28.45	0.0064	28.45	0.00649	28.45	0.00252	28.45	0.00217	28.45	0.00401	28.45	0.00548
28.5	0.00652	28.5	0.00666	28.5	0.00279	28.5	0.0019	28.5	0.0044	28.5	0.00538
28.55	0.00619	28.55	0.00663	28.55	0.00276	28.55	0.00183	28.55	0.00442	28.55	0.0056
28.6	0.00658	28.6	0.00661	28.6	0.00274	28.6	0.00156	28.6	0.00419	28.6	0.00502
28.65	0.00603	28.65	0.00622	28.65	0.00255	28.65	0.00158	28.65	0.00433	28.65	0.00503
28.7	0.00621	28.7	0.00613	28.7	0.00269	28.7	0.0016	28.7	0.00405	28.7	0.0048
28.75	0.00605	28.75	0.00652	28.75	0.00279	28.75	0.0018	28.75	0.0037	28.75	0.00517
28.8	0.00601	28.8	0.00631	28.8	0.00268	28.8	0.00147	28.8	0.0041	28.8	0.00502
28.85	0.00596	28.85	0.00603	28.85	0.00241	28.85	0.00172	28.85	0.00395	28.85	0.00534
28.9	0.00611	28.9	0.00597	28.9	0.00235	28.9	0.00191	28.9	0.00437	28.9	0.00479
28.95	0.00622	28.95	0.00612	28.95	0.0023	28.95	0.00166	28.95	0.00432	28.95	0.00485
29	0.00594	29	0.00574	29	0.00245	29	0.00171	29	0.00432	29	0.00487
29.05	0.00612	29.05	0.00587	29.05	0.00244	29.05	0.00157	29.05	0.00392	29.05	0.00512
29.1	0.00573	29.1	0.00582	29.1	0.00245	29.1	0.00187	29.1	0.00356	29.1	0.00459
29.15	0.00589	29.15	0.0058	29.15	0.00266	29.15	0.00171	29.15	0.00386	29.15	0.00457
29.2	0.0056	29.2	0.00576	29.2	0.00235	29.2	0.0016	29.2	0.00394	29.2	0.00489
29.25	0.00549	29.25	0.00578	29.25	0.0026	29.25	0.00168	29.25	0.00328	29.25	0.00431
29.3	0.00537	29.3	0.00557	29.3	0.00246	29.3	0.00137	29.3	0.00372	29.3	0.00415
29.35	0.00575	29.35	0.0056	29.35	0.00227	29.35	0.00149	29.35	0.00369	29.35	0.00446
29.4	0.00541	29.4	0.00552	29.4	0.00232	29.4	0.00164	29.4	0.00395	29.4	0.00438
29.45	0.00558	29.45	0.00549	29.45	0.00218	29.45	0.00144	29.45	0.00381	29.45	0.00433
29.5	0.0055	29.5	0.00546	29.5	0.00228	29.5	0.00162	29.5	0.0035	29.5	0.00465
29.55	0.00534	29.55	0.00538	29.55	0.00207	29.55	0.00135	29.55	0.00363	29.55	0.00445
29.6	0.0054	29.6	0.00528	29.6	0.00217	29.6	0.00114	29.6	0.00378	29.6	0.00421
29.65	0.00561	29.65	0.0055	29.65	0.00205	29.65	0.00145	29.65	0.00369	29.65	0.00433
29.7	0.0052	29.7	0.00519	29.7	0.00225	29.7	0.00136	29.7	0.00325	29.7	0.00414
29.75	0.0051	29.75	0.00513	29.75	0.00209	29.75	0.00141	29.75	0.00338	29.75	0.00427
29.8	0.00563	29.8	0.00503	29.8	0.00218	29.8	0.00127	29.8	0.00322	29.8	0.00402
29.85	0.00484	29.85	0.00507	29.85	0.00211	29.85	0.0013	29.85	0.00351	29.85	0.00399
29.9	0.00484	29.9	0.00519	29.9	0.00206	29.9	0.00151	29.9	0.00338	29.9	0.0041
29.95	0.00507	29.95	0.00499	29.95	0.00228	29.95	0.00134	29.95	0.00337	29.95	0.00417
30	0.00495	30	0.00487	30	0.00208	30	0.00134	30	0.00327	30	0.00374
30.05	0.00485	30.05	0.00543	30.05	0.00199	30.05	0.0014	30.05	0.00296	30.05	0.00394
30.1	0.00459	30.1	0.00487	30.1	0.00209	30.1	0.00128	30.1	0.00331	30.1	0.00398
30.15	0.00462	30.15	0.00492	30.15	0.00192	30.15	0.00111	30.15	0.00314	30.15	0.00388
30.2	0.00443	30.2	0.00477	30.2	0.00193	30.2	0.00136	30.2	0.00309	30.2	0.00388
30.25	0.00502	30.25	0.0048	30.25	0.00202	30.25	0.00128	30.25	0.00314	30.25	0.00366
30.3	0.00491	30.3	0.0045	30.3	0.00198	30.3	0.00132	30.3	0.00321	30.3	0.00365
30.35	0.00468	30.35	0.00468	30.35	0.00193	30.35	0.00125	30.35	0.00335	30.35	0.00389
30.4	0.00457	30.4	0.0046	30.4	0.00183	30.4	0.00125	30.4	0.00297	30.4	0.00355
30.45	0.00455	30.45	0.00427	30.45	0.00199	30.45	0.00133	30.45	0.0029	30.45	0.00377
30.5	0.00457	30.5	0.00453	30.5	0.00188	30.5	0.00139	30.5	0.00277	30.5	0.00356
30.55	0.00453	30.55	0.00458	30.55	0.00183	30.55	0.00122	30.55	0.00321	30.55	0.00348
30.6	0.00443	30.6	0.00475	30.6	0.00187	30.6	0.00103	30.6	0.00347	30.6	0.00351
30.65	0.00454	30.65	0.00408	30.65	0.00186	30.65	0.00133	30.65	0.00286	30.65	0.00347
30.7	0.00469	30.7	0.0042	30.7	0.00174	30.7	0.00129	30.7	0.00279	30.7	0.00334
30.75	0.00436	30.75	0.00428	30.75	0.0017	30.75	0.00113	30.75	0.00303	30.75	0.00333
30.8	0.00449	30.8	0.00417	30.8	0.00187	30.8	0.00103	30.8	0.00254	30.8	0.00318
30.85	0.00435	30.85	0.00432	30.85	0.00197	30.85	0.00111	30.85	0.00277	30.85	0.00318
30.9	0.00424	30.9	0.00422	30.9	0.00173	30.9	0.00114	30.9	0.00292	30.9	0.00319
30.95	0.00392	30.95	0.00409	30.95	0.00168	30.95	0.00102	30.95	0.00299	30.95	0.00311
31	0.0041	31	0.00403	31	0.00177	31	0.0011	31	0.00254	31	0.00304
31.05	0.0044	31.05	0.00385	31.05	0.00169	31.05	0.000928275	31.05	0.00324	31.05	0.00302
31.1	0.00414	31.1	0.00383	31.1	0.00159	31.1	0.0012	31.1	0.0027	31.1	0.00296
31.15	0.00403	31.15	0.00371	31.15	0.00154	31.15	0.00113	31.15	0.00262	31.15	0.00337
31.2	0.00406	31.2	0.00402	31.2	0.00172	31.2	0.00109	31.2	0.00246	31.2	0.00352
31.25	0.00417	31.25	0.00398	31.25	0.00153	31.25	0.00119	31.25	0.00265	31.25	0.00305
31.3	0.00384	31.3	0.00385	31.3	0.00154	31.3	0.00101	31.3	0.00268	31.3	0.00327
31.35	0.00423	31.35	0.00379	31.35	0.00153	31.35	0.0011	31.35	0.00262	31.35	0.00313
31.4	0.00372	31.4	0.00373	31.4	0.00154	31.4	0.00102	31.4	0.00257	31.4	0.0029
31.45	0.00404	31.45	0.00369	31.45	0.00161	31.45	0.000887019	31.45	0.00296	31.45	0.00284
31.5	0.0038	31.5	0.00355	31.5	0.00152	31.5	0.000856076	31.5	0.00236	31.5	0.00286
31.55	0.00382	31.55	0.0036	31.55	0.00154	31.55	0.00102	31.55	0.00257	31.55	0.00298
31.6	0.0037	31.6	0.00366	31.6	0.00145	31.6	0.000876704	31.6	0.00264	31.6	0.00284
31.65	0.00351	31.65	0.00362	31.65	0.00146	31.65	0.000825134	31.65	0.00225	31.65	0.00293
31.7	0.00362	31.7	0.00352	31.7	0.00136	31.7	0.00101	31.7	0.00257	31.7	0.00276
31.75	0.00337	31.75	0.00349	31.75	0.00133	31.75	0.000969532	31.75	0.00225	31.75	0.00279
31.8	0.00351	31.8	0.00358	31.8	0.00133	31.8	0.000938589	31.8	0.00209	31.8	0.00287
31.85	0.0036	31.85	0.00336	31.85	0.00142	31.85	0.000979846	31.85	0.00225	31.85	0.00275
31.9	0.00353	31.9	0.00322	31.9	0.00145	31.9	0.000969532	31.9	0.00225	31.9	0.00265
31.95	0.0031	31.95	0.00343	31.95	0.00137	31.95	0.000959218	31.95	0.00235	31.95	0.00254
32	0.00355	32	0.00323	32	0.0012	32	0.000680735	32	0.00229	32	0.00266
32.05	0.00358	32.05	0.00349	32.05	0.00133	32.05	0.001	32.05	0.00254	32.05	0.00266
32.1	0.00334	32.1	0.00321	32.1	0.0013	32.1	0.000845762	32.1	0.0021	32.1	0.00279
32.15	0.00353	32.15	0.00331	32.15	0.00146	32.15	0.00099016	32.15	0.00206	32.15	0.00288
32.2	0.00353	32.2	0.00328	32.2	0.00118	32.2	0.000825134	32.2	0.00225	32.2	0.00243
32.25	0.00357	32.25	0.00299	32.25	0.00134	32.25	0.000763249	32.25	0.00222	32.25	0.00254
32.3	0.00332	32.3	0.00321	32.3	0.00124	32.3	0.000804505	32.3	0.00239	32.3	0.00236
32.35	0.00371	32.35	0.00302	32.35	0.00132	32.35	0.000814819	32.35	0.00238	32.35	0.0024
32.4	0.00329	32.4	0.00298	32.4	0.00119	32.4	0.00086639	32.4	0.00211	32.4	0.00248
32.45	0.00322	32.45	0.00303	32.45	0.00125	32.45	0.000804505	32.45	0.00226	32.45	0.00257
32.5	0.00327	32.5	0.00306	32.5	0.00124	32.5	0.000752934	32.5	0.00188	32.5	0.00276
32.55	0.00312	32.55	0.00302	32.55	0.00116	32.55	0.000732306	32.55	0.00184	32.55	0.00231
32.6	0.00328	32.6	0.00327	32.6	0.00121	32.6	0.000721992	32.6	0.00203	32.6	0.00244
32.65	0.00294	32.65	0.00313	32.65	0.00113	32.65	0.000814819	32.65	0.00246	32.65	0.00256
32.7	0.00331	32.7	0.00303	32.7	0.00123	32.7	0.000701364	32.7	0.00195	32.7	0.00206
32.75	0.00294	32.75	0.00282	32.75	0.00116	32.75	0.000680735	32.75	0.00187	32.75	0.00236
32.8	0.00308	32.8	0.00282	32.8	0.00125	32.8	0.000773563	32.8	0.00211	32.8	0.00254
32.85	0.00298	32.85	0.00274	32.85	0.00124	32.85	0.000835448	32.85	0.00197	32.85	0.00231
32.9	0.00281	32.9	0.00265	32.9	0.00121	32.9	0.000670421	32.9	0.00203	32.9	0.0021
32.95	0.00269	32.95	0.00279	32.95	0.00118	32.95	0.000835448	32.95	0.00176	32.95	0.0024
33	0.0029	33	0.00281	33	0.00113	33	0.000711678	33	0.00168	33	0.00248
33.05	0.0029	33.05	0.00281	33.05	0.00108	33.05	0.000670421	33.05	0.00191	33.05	0.00223
33.1	0.00297	33.1	0.00302	33.1	0.00111	33.1	0.000835448	33.1	0.00178	33.1	0.00247
33.15	0.00276	33.15	0.00266	33.15	0.00102	33.15	0.000794191	33.15	0.00181	33.15	0.00219
33.2	0.00327	33.2	0.0028	33.2	0.00122	33.2	0.000732306	33.2	0.00174	33.2	0.002
33.25	0.00298	33.25	0.00261	33.25	0.00105	33.25	0.000691049	33.25	0.00176	33.25	0.00208
33.3	0.00293	33.3	0.00251	33.3	0.00108	33.3	0.000639479	33.3	0.00162	33.3	0.00209
33.35	0.00276	33.35	0.00266	33.35	0.00095571	33.35	0.000732306	33.35	0.0019	33.35	0.00202
33.4	0.00249	33.4	0.00238	33.4	0.00101	33.4	0.000670421	33.4	0.00165	33.4	0.00202
33.45	0.00278	33.45	0.00257	33.45	0.00097388	33.45	0.000629164	33.45	0.00162	33.45	0.00233
33.5	0.0025	33.5	0.00265	33.5	0.00105	33.5	0.000629164	33.5	0.00187	33.5	0.00214
33.55	0.0026	33.55	0.00242	33.55	0.0011	33.55	0.000536337	33.55	0.00175	33.55	0.00193
33.6	0.00265	33.6	0.00231	33.6	0.000988415	33.6	0.000484766	33.6	0.00184	33.6	0.00195
33.65	0.00264	33.65	0.00247	33.65	0.000930273	33.65	0.000556965	33.65	0.00166	33.65	0.00223
33.7	0.00255	33.7	0.00241	33.7	0.00104	33.7	0.000515708	33.7	0.00166	33.7	0.0018
33.75	0.00253	33.75	0.00226	33.75	0.00115	33.75	0.000546651	33.75	0.00187	33.75	0.002
33.8	0.00254	33.8	0.00221	33.8	0.000886667	33.8	0.000629164	33.8	0.00192	33.8	0.00175
33.85	0.00266	33.85	0.00232	33.85	0.000933907	33.85	0.000783877	33.85	0.0016	33.85	0.00186
33.9	0.0025	33.9	0.00236	33.9	0.000788552	33.9	0.000825134	33.9	0.00188	33.9	0.00213
33.95	0.00247	33.95	0.00227	33.95	0.000853962	33.95	0.000443509	33.95	0.00157	33.95	0.00187
34	0.00234	34	0.00228	34	0.000886667	34	0.000721992	34	0.00179	34	0.00186
34.05	0.00231	34.05	0.00224	34.05	0.000959344	34.05	0.000649793	34.05	0.00156	34.05	0.0017
34.1	0.00233	34.1	0.00216	34.1	0.000715874	34.1	0.000598222	34.1	0.00175	34.1	0.0018
34.15	0.00213	34.15	0.00217	34.15	0.000901202	34.15	0.000721992	34.15	0.00163	34.15	0.00168
34.2	0.00232	34.2	0.00227	34.2	0.000832158	34.2	0.000670421	34.2	0.00181	34.2	0.00155
34.25	0.00231	34.25	0.00214	34.25	0.000923005	34.25	0.000752934	34.25	0.00136	34.25	0.00167
34.3	0.00223	34.3	0.00218	34.3	0.0008903	34.3	0.000598222	34.3	0.0013	34.3	0.0018
34.35	0.00247	34.35	0.0021	34.35	0.000897568	34.35	0.000639479	34.35	0.00125	34.35	0.00181
34.4	0.00243	34.4	0.00207	34.4	0.000832158	34.4	0.000546651	34.4	0.00137	34.4	0.00184
34.45	0.00213	34.45	0.00207	34.45	0.000806721	34.45	0.000526023	34.45	0.00139	34.45	0.00175
34.5	0.0022	34.5	0.00219	34.5	0.000875765	34.5	0.000505394	34.5	0.00136	34.5	0.00191
34.55	0.00218	34.55	0.00206	34.55	0.000817623	34.55	0.000567279	34.55	0.00166	34.55	0.00169
34.6	0.00255	34.6	0.00203	34.6	0.000850328	34.6	0.000536337	34.6	0.00165	34.6	0.00169
34.65	0.00217	34.65	0.0022	34.65	0.000799453	34.65	0.000474452	34.65	0.0012	34.65	0.00174
34.7	0.00221	34.7	0.00216	34.7	0.00073041	34.7	0.000515708	34.7	0.00146	34.7	0.00165
34.75	0.00222	34.75	0.00183	34.75	0.000824891	34.75	0.000505394	34.75	0.00141	34.75	0.00145
34.8	0.00237	34.8	0.00186	34.8	0.000788552	34.8	0.000536337	34.8	0.00106	34.8	0.00168
34.85	0.00231	34.85	0.00187	34.85	0.000883033	34.85	0.000474452	34.85	0.00136	34.85	0.00154
34.9	0.00198	34.9	0.00193	34.9	0.000872131	34.9	0.000577593	34.9	0.00136	34.9	0.00187
34.95	0.00213	34.95	0.00189	34.95	0.000784918	34.95	0.000567279	34.95	0.00143	34.95	0.00155
35	0.00209	35	0.00191	35	0.000752213	35	0.000484766	35	0.0013	35	0.00158
35.05	0.00219	35.05	0.00199	35.05	0.000766749	35.05	0.000515708	35.05	0.00143	35.05	0.00161
35.1	0.00212	35.1	0.0019	35.1	0.000708606	35.1	0.000350682	35.1	0.00109	35.1	0.00164
35.15	0.00206	35.15	0.00191	35.15	0.000828524	35.15	0.000536337	35.15	0.00112	35.15	0.00155
35.2	0.00194	35.2	0.00192	35.2	0.000701339	35.2	0.000402253	35.2	0.00124	35.2	0.0015
35.25	0.00201	35.25	0.00169	35.25	0.000643197	35.25	0.000484766	35.25	0.00152	35.25	0.00139
35.3	0.00202	35.3	0.00171	35.3	0.000792186	35.3	0.000474452	35.3	0.00133	35.3	0.00143
35.35	0.00196	35.35	0.00175	35.35	0.000719508	35.35	0.000474452	35.35	0.00118	35.35	0.00138
35.4	0.00199	35.4	0.00182	35.4	0.000650464	35.4	0.000453823	35.4	0.00131	35.4	0.00176
35.45	0.00182	35.45	0.00172	35.45	0.000726776	35.45	0.00037131	35.45	0.00112	35.45	0.00157
35.5	0.00213	35.5	0.00171	35.5	0.000661366	35.5	0.000536337	35.5	0.00152	35.5	0.00155
35.55	0.00187	35.55	0.00162	35.55	0.000824891	35.55	0.000474452	35.55	0.00115	35.55	0.00117
35.6	0.00188	35.6	0.00167	35.6	0.000672268	35.6	0.000484766	35.6	0.00125	35.6	0.00139
35.65	0.00206	35.65	0.0016	35.65	0.000672268	35.65	0.000402253	35.65	0.00134	35.65	0.00117
35.7	0.00182	35.7	0.00181	35.7	0.000606858	35.7	0.000412567	35.7	0.00112	35.7	0.00138
35.75	0.00194	35.75	0.00163	35.75	0.000588688	35.75	0.00049508	35.75	0.000904093	35.75	0.00155
35.8	0.00194	35.8	0.00151	35.8	0.000701339	35.8	0.000360996	35.8	0.000991586	35.8	0.00146
35.85	0.00197	35.85	0.00157	35.85	0.000643197	35.85	0.00037131	35.85	0.00128	35.85	0.00111
35.9	0.00163	35.9	0.00148	35.9	0.000683169	35.9	0.000402253	35.9	0.00125	35.9	0.00147
35.95	0.00161	35.95	0.00158	35.95	0.000632295	35.95	0.000422881	35.95	0.00102	35.95	0.0014
36	0.00177	36	0.00174	36	0.000606858	36	0.000288797	36	0.0012	36	0.00121
36.05	0.00185	36.05	0.00151	36.05	0.000476038	36.05	0.000422881	36.05	0.00118	36.05	0.00147
36.1	0.00199	36.1	0.00151	36.1	0.000574153	36.1	0.000391938	36.1	0.00121	36.1	0.00133
36.15	0.00184	36.15	0.00166	36.15	0.000592322	36.15	0.000330053	36.15	0.00112	36.15	0.00125
36.2	0.00171	36.2	0.00151	36.2	0.000541448	36.2	0.000391938	36.2	0.00106	36.2	0.00128
36.25	0.00158	36.25	0.00157	36.25	0.00048694	36.25	0.000319739	36.25	0.00118	36.25	0.0012
36.3	0.00155	36.3	0.00157	36.3	0.000606858	36.3	0.000422881	36.3	0.00114	36.3	0.00136
36.35	0.00167	36.35	0.00143	36.35	0.000497841	36.35	0.000381624	36.35	0.00101	36.35	0.00121
36.4	0.00169	36.4	0.00144	36.4	0.000570519	36.4	0.000360996	36.4	0.00124	36.4	0.00137
36.45	0.00168	36.45	0.00151	36.45	0.000526913	36.45	0.000443509	36.45	0.00109	36.45	0.00116
36.5	0.00159	36.5	0.0014	36.5	0.000541448	36.5	0.000319739	36.5	0.00117	36.5	0.00116
36.55	0.00165	36.55	0.0013	36.55	0.000465137	36.55	0.000412567	36.55	0.000889511	36.55	0.00111
36.6	0.00155	36.6	0.00144	36.6	0.000501475	36.6	0.000237226	36.6	0.00101	36.6	0.0012
36.65	0.00156	36.65	0.00135	36.65	0.000505109	36.65	0.000443509	36.65	0.000787436	36.65	0.00129
36.7	0.00156	36.7	0.0013	36.7	0.000588688	36.7	0.00024754	36.7	0.000962422	36.7	0.00129
36.75	0.00175	36.75	0.00139	36.75	0.000559617	36.75	0.000433195	36.75	0.00108	36.75	0.00102
36.8	0.00153	36.8	0.00133	36.8	0.000483306	36.8	0.000422881	36.8	0.00094784	36.8	0.00103
36.85	0.00163	36.85	0.0013	36.85	0.000490574	36.85	0.000350682	36.85	0.00094784	36.85	0.0012
36.9	0.0017	36.9	0.00125	36.9	0.000588688	36.9	0.000391938	36.9	0.000977004	36.9	0.0011
36.95	0.00157	36.95	0.00121	36.95	0.000555984	36.95	0.000433195	36.95	0.00101	36.95	0.000979495
37	0.00151	37	0.00128	37	0.000585055	37	0.00024754	37	0.00108	37	0.000961186
37.05	0.00143	37.05	0.00131	37.05	0.000472404	37.05	0.000299111	37.05	0.00101	37.05	0.00109
37.1	0.00145	37.1	0.00138	37.1	0.000417896	37.1	0.000350682	37.1	0.00124	37.1	0.00107
37.15	0.00141	37.15	0.00128	37.15	0.000443333	37.15	0.000268168	37.15	0.00112	37.15	0.000961186
37.2	0.00127	37.2	0.00119	37.2	0.00046877	37.2	0.000330053	37.2	0.000802018	37.2	0.00114
37.25	0.0015	37.25	0.00121	37.25	0.000555984	37.25	0.000268168	37.25	0.00102	37.25	0.0012
37.3	0.0014	37.3	0.00122	37.3	0.000450601	37.3	0.000381624	37.3	0.000729107	37.3	0.00109
37.35	0.00141	37.35	0.00127	37.35	0.00042153	37.35	0.000268168	37.35	0.000831182	37.35	0.000988649
37.4	0.00143	37.4	0.00115	37.4	0.000381557	37.4	0.00024754	37.4	0.00101	37.4	0.00116
37.45	0.00118	37.45	0.00123	37.45	0.000414262	37.45	0.000309425	37.45	0.00102	37.45	0.00114
37.5	0.00151	37.5	0.00119	37.5	0.000450601	37.5	0.000226912	37.5	0.000889511	37.5	0.0011
37.55	0.00126	37.55	0.00106	37.55	0.000516011	37.55	0.000309425	37.55	0.00074369	37.55	0.00103
37.6	0.00119	37.6	0.00104	37.6	0.000472404	37.6	0.000309425	37.6	0.000874929	37.6	0.00108
37.65	0.00126	37.65	0.00111	37.65	0.000516011	37.65	0.000330053	37.65	0.000831182	37.65	0.000851337
37.7	0.00136	37.7	0.00112	37.7	0.000370656	37.7	0.000422881	37.7	0.000933258	37.7	0.000906261
37.75	0.00125	37.75	0.00125	37.75	0.000436066	37.75	0.000206283	37.75	0.0008166	37.75	0.000878799
37.8	0.00131	37.8	0.00109	37.8	0.000370656	37.8	0.000309425	37.8	0.000904093	37.8	0.000878799
37.85	0.00132	37.85	0.00111	37.85	0.00048694	37.85	0.000268168	37.85	0.0008166	37.85	0.00092457
37.9	0.00122	37.9	0.00113	37.9	0.000352486	37.9	0.000319739	37.9	0.000714525	37.9	0.000997803
37.95	0.00121	37.95	0.00102	37.95	0.000345219	37.95	0.000299111	37.95	0.000758272	37.95	0.000860491
38	0.00143	38	0.00105	38	0.00035612	38	0.000309425	38	0.0008166	38	0.000988649
38.05	0.00122	38.05	0.00101	38.05	0.000443333	38.05	0.000319739	38.05	0.000845765	38.05	0.00092457
38.1	0.00126	38.1	0.00109	38.1	0.000483306	38.1	0.000206283	38.1	0.000583286	38.1	0.000787257
38.15	0.00125	38.15	0.00102	38.15	0.000439699	38.15	0.000257854	38.15	0.000699943	38.15	0.00103
38.2	0.00112	38.2	0.00105	38.2	0.000385191	38.2	0.000175341	38.2	0.00074369	38.2	0.00101
38.25	0.00113	38.25	0.00101	38.25	0.000454235	38.25	0.000309425	38.25	0.000802018	38.25	0.00081472
38.3	0.00125	38.3	0.00109	38.3	0.000337951	38.3	0.000299111	38.3	0.000933258	38.3	0.000796412
38.35	0.00129	38.35	0.0011	38.35	0.000436066	38.35	0.000381624	38.35	0.000656197	38.35	0.000686562
38.4	0.00125	38.4	0.000933088	38.4	0.000345219	38.4	0.000165027	38.4	0.000685361	38.4	0.000942878
38.45	0.0011	38.45	0.000955043	38.45	0.000352486	38.45	0.000360996	38.45	0.000802018	38.45	0.000997803
38.5	0.00124	38.5	0.000911133	38.5	0.000301612	38.5	0.000299111	38.5	0.000568704	38.5	0.000778103
38.55	0.00116	38.55	0.00101	38.55	0.000352486	38.55	0.000278483	38.55	0.000597868	38.55	0.000677408
38.6	0.00127	38.6	0.000987976	38.6	0.000359754	38.6	0.000206283	38.6	0.000772854	38.6	0.000851337
38.65	0.00119	38.65	0.000852587	38.65	0.000334317	38.65	0.000268168	38.65	0.000889511	38.65	0.000640791
38.7	0.001	38.7	0.000914793	38.7	0.000279809	38.7	0.000185655	38.7	0.000641615	38.7	0.000741487
38.75	0.00109	38.75	0.000976998	38.75	0.000417896	38.75	0.000206283	38.75	0.000685361	38.75	0.000915416
38.8	0.00115	38.8	0.000973339	38.8	0.000417896	38.8	0.000288797	38.8	0.000802018	38.8	0.000677408
38.85	0.00121	38.85	0.000797699	38.85	0.000352486	38.85	0.000195969	38.85	0.000874929	38.85	0.000750641
38.9	0.00105	38.9	0.00104	38.9	0.000337951	38.9	0.000216598	38.9	0.000685361	38.9	0.00101
38.95	0.000961165	38.95	0.000911133	38.95	0.000301612	38.95	0.000257854	38.95	0.000758272	38.95	0.000778103
39	0.00108	39	0.000819654	39	0.000341585	39	0.00024754	39	0.000699943	39	0.000677408
39.05	0.000968232	39.05	0.00088186	39.05	0.000410628	39.05	0.000278483	39.05	0.000699943	39.05	0.00081472
39.1	0.000904626	39.1	0.000918452	39.1	0.000316148	39.1	0.000257854	39.1	0.000772854	39.1	0.000640791
39.15	0.000961165	39.15	0.000859905	39.15	0.000359754	39.15	0.000195969	39.15	0.000729107	39.15	0.000860491
39.2	0.00101	39.2	0.000958703	39.2	0.000337951	39.2	0.000412567	39.2	0.000758272	39.2	0.00059502
39.25	0.00081275	39.25	0.000805017	39.25	0.000363388	39.25	0.000360996	39.25	0.000772854	39.25	0.000741487
39.3	0.00108	39.3	0.000841609	39.3	0.000330683	39.3	0.000195969	39.3	0.000422882	39.3	0.000723178
39.35	0.000954097	39.35	0.000768426	39.35	0.000323415	39.35	0.000237226	39.35	0.000670779	39.35	0.00081472
39.4	0.00112	39.4	0.000757448	39.4	0.000327049	39.4	0.000319739	39.4	0.000656197	39.4	0.000686562
39.45	0.00102	39.45	0.000885519	39.45	0.000301612	39.45	0.00024754	39.45	0.000554122	39.45	0.000878799
39.5	0.000968232	39.5	0.000768426	39.5	0.000305246	39.5	0.000278483	39.5	0.000670779	39.5	0.000778103
39.55	0.000939963	39.55	0.000863564	39.55	0.000337951	39.55	0.000165027	39.55	0.000874929	39.55	0.000869645
39.6	0.00102	39.6	0.000823313	39.6	0.000279809	39.6	0.000257854	39.6	0.000568704	39.6	0.000686562
39.65	0.00103	39.65	0.000779403	39.65	0.000305246	39.65	0.000226912	39.65	0.0008166	39.65	0.000686562
39.7	0.00113	39.7	0.000687924	39.7	0.000359754	39.7	0.000330053	39.7	0.000641615	39.7	0.000732332
39.75	0.00102	39.75	0.000815995	39.75	0.000305246	39.75	0.000165027	39.75	0.000597868	39.75	0.000750641
39.8	0.000939963	39.8	0.000761107	39.8	0.000283443	39.8	0.000154713	39.8	0.000539539	39.8	0.000668253
39.85	0.000890491	39.85	0.000801358	39.85	0.000258005	39.85	0.000268168	39.85	0.000641615	39.85	0.000576712
39.9	0.000954097	39.9	0.00070622	39.9	0.000283443	39.9	0.000216598	39.9	0.000641615	39.9	0.000622483
39.95	0.000925828	39.95	0.000783062	39.95	0.000283443	39.95	0.000350682	39.95	0.000627032	39.95	0.000768949
40	0.000982367	40	0.000753789	40	0.000323415	40	0.000185655	40	0.000699943	40	0.000659099
40.05	0.000749143	40.05	0.000779403	40.05	0.00029071	40.05	0.000206283	40.05	0.000364554	40.05	0.000686562
40.1	0.000911693	40.1	0.000713538	40.1	0.00029071	40.1	0.000278483	40.1	0.000583286	40.1	0.000723178
40.15	0.00102	40.15	0.000746471	40.15	0.000272541	40.15	0.000134084	40.15	0.000422882	40.15	0.000860491
40.2	0.000869289	40.2	0.000783062	40.2	0.000276175	40.2	0.000237226	40.2	0.000699943	40.2	0.000787257
40.25	0.000770345	40.25	0.00066231	40.25	0.000254372	40.25	0.00024754	40.25	0.00061245	40.25	0.000585866
40.3	0.00094703	40.3	0.000607422	40.3	0.000254372	40.3	0.000226912	40.3	0.000524957	40.3	0.000640791
40.35	0.000848087	40.35	0.000644014	40.35	0.000276175	40.35	0.000237226	40.35	0.000699943	40.35	0.000805566
40.4	0.000692604	40.4	0.000611081	40.4	0.000294344	40.4	9.28275e-05	40.4	0.000714525	40.4	0.000512633
40.45	0.000904626	40.45	0.000644014	40.45	0.000185328	40.45	0.000206283	40.45	0.0008166	40.45	0.000631637
40.5	0.000819817	40.5	0.000629377	40.5	0.000272541	40.5	0.000288797	40.5	0.000627032	40.5	0.000677408
40.55	0.000798615	40.55	0.000651332	40.55	0.000236202	40.55	0.000226912	40.55	0.000422882	40.55	0.000622483
40.6	0.000819817	40.6	0.000658651	40.6	0.000283443	40.6	0.000185655	40.6	0.000583286	40.6	0.000521787
40.65	0.000614863	40.65	0.000607422	40.65	0.000196229	40.65	0.00024754	40.65	0.000466629	40.65	0.000604174
40.7	0.000671402	40.7	0.00070622	40.7	0.000221667	40.7	0.000195969	40.7	0.000393718	40.7	0.000549249
40.75	0.000770345	40.75	0.000698902	40.75	0.000265273	40.75	0.000175341	40.75	0.000524957	40.75	0.000448554
40.8	0.000742076	40.8	0.000622059	40.8	0.000268907	40.8	0.000165027	40.8	0.000641615	40.8	0.00070487
40.85	0.000749143	40.85	0.000687924	40.85	0.000279809	40.85	0.000226912	40.85	0.000554122	40.85	0.000521787
40.9	0.000855154	40.9	0.000545216	40.9	0.000254372	40.9	0.000113456	40.9	0.000481211	40.9	0.00059502
40.95	0.000904626	40.95	0.000651332	40.95	0.00024347	40.95	0.000216598	40.95	0.000393718	40.95	0.000604174
41	0.000805682	41	0.000552535	41	0.000167158	41	0.000257854	41	0.000568704	41	0.000686562
41.05	0.000855154	41.05	0.000592786	41.05	0.000225301	41.05	0.000309425	41.05	0.000583286	41.05	0.000567558
41.1	0.000791547	41.1	0.000567171	41.1	0.000254372	41.1	0.000257854	41.1	0.000524957	41.1	0.000521787
41.15	0.000869289	41.15	0.000600104	41.15	0.000254372	41.15	0.000216598	41.15	0.000495793	41.15	0.000640791
41.2	0.000678469	41.2	0.000585467	41.2	0.000239836	41.2	0.000237226	41.2	0.000335389	41.2	0.000558404
41.25	0.000869289	41.25	0.000592786	41.25	0.000203497	41.25	0.000113456	41.25	0.000495793	41.25	0.000512633
41.3	0.000699671	41.3	0.000695242	41.3	0.00017806	41.3	0.000288797	41.3	0.000802018	41.3	0.000631637
41.35	0.000699671	41.35	0.000607422	41.35	0.00024347	41.35	0.000206283	41.35	0.000656197	41.35	0.000695716
41.4	0.000678469	41.4	0.000508625	41.4	0.000276175	41.4	0.000134084	41.4	0.000568704	41.4	0.000649945
41.45	0.000706739	41.45	0.0006184	41.45	0.000218033	41.45	0.000154713	41.45	0.000510375	41.45	0.000540095
41.5	0.000685537	41.5	0.000556194	41.5	0.000196229	41.5	0.000216598	41.5	0.000437464	41.5	0.000494324
41.55	0.000833952	41.55	0.000534239	41.55	0.000272541	41.55	0.000237226	41.55	0.000495793	41.55	0.000576712
41.6	0.000628997	41.6	0.000556194	41.6	0.000167158	41.6	0.000185655	41.6	0.000685361	41.6	0.000558404
41.65	0.0006502	41.65	0.000523261	41.65	0.000218033	41.65	0.000237226	41.65	0.000466629	41.65	0.000457708
41.7	0.000636065	41.7	0.000548876	41.7	0.000225301	41.7	0.00024754	41.7	0.000364554	41.7	0.000576712
41.75	0.000735008	41.75	0.000409827	41.75	0.000228934	41.75	0.000237226	41.75	0.000452047	41.75	0.000649945
41.8	0.000685537	41.8	0.000512284	41.8	0.000232568	41.8	0.000144398	41.8	0.000422882	41.8	0.000421091
41.85	0.000699671	41.85	0.000658651	41.85	0.000196229	41.85	0.000268168	41.85	0.000495793	41.85	0.00048517
41.9	0.000572458	41.9	0.000537898	41.9	0.000214399	41.9	0.00012377	41.9	0.000583286	41.9	0.000530941
41.95	0.000664334	41.95	0.000504965	41.95	0.000167158	41.95	0.00012377	41.95	0.00061245	41.95	0.000549249
42	0.000643132	42	0.000519602	42	0.000188962	42	0.000134084	42	0.000437464	42	0.00032955
42.05	0.000685537	42.05	0.000472033	42.05	0.000185328	42.05	0.000206283	42.05	0.000422882	42.05	0.000604174
42.1	0.00062193	42.1	0.000534239	42.1	0.000199863	42.1	0.000216598	42.1	0.0004083	42.1	0.000466862
42.15	0.000678469	42.15	0.000512284	42.15	0.000236202	42.15	0.000268168	42.15	0.000452047	42.15	0.000558404
42.2	0.000628997	42.2	0.000472033	42.2	0.000199863	42.2	0.000144398	42.2	0.000335389	42.2	0.000512633
42.25	0.000699671	42.25	0.000479351	42.25	0.000145355	42.25	0.000206283	42.25	0.000452047	42.25	0.000357012
42.3	0.000628997	42.3	0.000490329	42.3	0.000254372	42.3	0.000216598	42.3	0.000320807	42.3	0.000512633
42.35	0.0006502	42.35	0.000479351	42.35	0.00017806	42.35	0.000144398	42.35	0.000320807	42.35	0.000521787
42.4	0.000565391	42.4	0.000490329	42.4	0.000210765	42.4	0.000165027	42.4	0.000393718	42.4	0.000466862
42.45	0.000678469	42.45	0.000464715	42.45	0.000145355	42.45	0.000154713	42.45	0.000466629	42.45	0.000530941
42.5	0.000607795	42.5	0.000501306	42.5	0.000163525	42.5	0.000134084	42.5	0.000481211	42.5	0.000540095
42.55	0.000600728	42.55	0.000493988	42.55	0.000185328	42.55	0.000154713	42.55	0.0004083	42.55	0.000439399
42.6	0.000607795	42.6	0.000556194	42.6	0.000152623	42.6	0.000144398	42.6	0.000481211	42.6	0.000384475
42.65	0.000600728	42.65	0.000446419	42.65	0.000207131	42.65	0.000226912	42.65	0.000422882	42.65	0.000466862
42.7	0.000494717	42.7	0.000435441	42.7	0.000152623	42.7	0.000237226	42.7	0.000320807	42.7	0.000476016
42.75	0.000692604	42.75	0.000457396	42.75	0.000174426	42.75	0.00012377	42.75	0.000481211	42.75	0.000512633
42.8	0.000522987	42.8	0.000358599	42.8	0.000156257	42.8	0.000206283	42.8	0.000262479	42.8	0.000457708
42.85	0.000501785	42.85	0.000409827	42.85	0.000159891	42.85	0.000144398	42.85	0.000495793	42.85	0.000476016
42.9	0.000678469	42.9	0.000380554	42.9	0.000148989	42.9	0.000226912	42.9	0.000422882	42.9	0.000411937
42.95	0.00045938	42.95	0.000479351	42.95	0.000159891	42.95	0.000103142	42.95	0.000583286	42.95	0.000585866
43	0.000494717	43	0.000413486	43	0.000152623	43	0.000185655	43	0.000437464	43	0.000439399
43.05	0.000607795	43.05	0.000428123	43.05	0.000203497	43.05	0.000206283	43.05	0.000466629	43.05	0.000549249
43.1	0.000558324	43.1	0.000365917	43.1	0.000199863	43.1	0.000206283	43.1	0.000466629	43.1	0.000457708
43.15	0.000607795	43.15	0.00048667	43.15	0.000192596	43.15	6.1885e-05	43.15	0.000379136	43.15	0.000622483
43.2	0.000530054	43.2	0.000468374	43.2	0.000152623	43.2	0.000175341	43.2	0.000422882	43.2	0.000366166
43.25	0.000586593	43.25	0.000435441	43.25	0.000163525	43.25	0.000226912	43.25	0.000349972	43.25	0.000421091
43.3	0.000522987	43.3	0.000391531	43.3	0.000145355	43.3	0.000144398	43.3	0.000510375	43.3	0.000357012
43.35	0.000438178	43.35	0.000420805	43.35	0.000119918	43.35	0.000144398	43.35	0.000291643	43.35	0.000311241
43.4	0.000565391	43.4	0.000380554	43.4	0.000123552	43.4	0.000185655	43.4	0.000262479	43.4	0.000421091
43.45	0.000530054	43.45	0.000391531	43.45	0.000232568	43.45	0.000144398	43.45	0.000495793	43.45	0.00037532
43.5	0.000565391	43.5	0.000457396	43.5	0.000185328	43.5	0.000195969	43.5	0.000349972	43.5	0.000466862
43.55	0.000515919	43.55	0.000406168	43.55	0.00011265	43.55	0.000206283	43.55	0.0004083	43.55	0.000430245
43.6	0.000466448	43.6	0.000373235	43.6	0.000138087	43.6	0.000154713	43.6	0.000335389	43.6	0.000311241
43.65	0.000424043	43.65	0.000332984	43.65	0.000167158	43.65	0.000175341	43.65	0.000452047	43.65	0.000338704
43.7	0.000473515	43.7	0.000369576	43.7	0.000141721	43.7	0.000175341	43.7	0.000510375	43.7	0.000530941
43.75	0.000593661	43.75	0.00035128	43.75	0.000156257	43.75	0.000144398	43.75	0.000320807	43.75	0.00037532
43.8	0.000544189	43.8	0.000384213	43.8	0.000141721	43.8	0.00012377	43.8	0.000364554	43.8	0.00037532
43.85	0.000515919	43.85	0.000380554	43.85	0.000159891	43.85	0.000185655	43.85	0.000320807	43.85	0.000320395
43.9	0.000431111	43.9	0.000358599	43.9	0.000156257	43.9	9.28275e-05	43.9	0.000364554	43.9	0.000494324
43.95	0.000522987	43.95	0.000424464	43.95	0.000123552	43.95	0.000134084	43.95	0.000379136	43.95	0.000347858
44	0.000544189	44	0.000373235	44	0.000141721	44	0.000134084	44	0.000306225	44	0.000411937
44.05	0.000438178	44.05	0.000373235	44.05	0.000148989	44.05	0.000154713	44.05	0.000277061	44.05	0.000411937
44.1	0.000544189	44.1	0.000362258	44.1	0.00011265	44.1	0.000165027	44.1	0.000291643	44.1	0.000402783
44.15	0.000480582	44.15	0.000424464	44.15	0.000192596	44.15	0.000103142	44.15	0.000349972	44.15	0.000402783
44.2	0.000494717	44.2	0.000329325	44.2	7.63115e-05	44.2	0.000113456	44.2	0.000291643	44.2	0.000366166
44.25	0.000438178	44.25	0.000376895	44.25	7.63115e-05	44.25	0.000134084	44.25	0.000379136	44.25	0.000384475
44.3	0.000395774	44.3	0.00035494	44.3	0.000138087	44.3	0.000185655	44.3	0.0004083	44.3	0.000357012
44.35	0.000310965	44.35	0.000300052	44.35	0.000101749	44.35	0.000206283	44.35	0.000437464	44.35	0.0002197
44.4	0.00062193	44.4	0.000296393	44.4	0.000152623	44.4	5.15708e-05	44.4	0.000320807	44.4	0.000421091
44.45	0.000445245	44.45	0.000318348	44.45	0.00013082	44.45	0.000113456	44.45	0.000349972	44.45	0.000393629
44.5	0.000374572	44.5	0.000340303	44.5	0.000116284	44.5	0.00012377	44.5	0.000189568	44.5	0.000265471
44.55	0.000501785	44.55	0.000329325	44.55	0.00013082	44.55	0.000103142	44.55	0.000247897	44.55	0.00032955
44.6	0.000409908	44.6	0.000300052	44.6	0.00011265	44.6	0.000175341	44.6	0.000320807	44.6	0.000347858
44.65	0.00045938	44.65	0.000281756	44.65	0.000134454	44.65	8.25134e-05	44.65	0.000291643	44.65	0.000430245
44.7	0.000388706	44.7	0.000332984	44.7	0.000163525	44.7	0.000144398	44.7	0.000306225	44.7	0.000320395
44.75	0.00048765	44.75	0.000274438	44.75	9.81147e-05	44.75	0.00012377	44.75	0.000349972	44.75	0.000347858
44.8	0.000346302	44.8	0.000406168	44.8	0.000127186	44.8	9.28275e-05	44.8	0.000233314	44.8	0.000366166
44.85	0.000501785	44.85	0.000318348	44.85	0.000141721	44.85	0.000134084	44.85	0.000247897	44.85	0.000393629
44.9	0.000473515	44.9	0.000215891	44.9	0.000105383	44.9	5.15708e-05	44.9	0.00020415	44.9	0.000247162
44.95	0.000395774	44.95	0.000373235	44.95	0.000101749	44.95	0.000103142	44.95	0.000335389	44.95	0.000384475
45	0.00045938	45	0.000296393	45	0.000163525	45	0.000113456	45	0.000452047	45	0.00032955
45.05	0.000452313	45.05	0.000252483	45.05	0.000159891	45.05	9.28275e-05	45.05	0.000291643	45.05	0.000292933
45.1	0.000466448	45.1	0.00026346	45.1	0.000105383	45.1	8.25134e-05	45.1	0.000393718	45.1	0.000338704
45.15	0.000360437	45.15	0.000329325	45.15	9.44809e-05	45.15	0.000134084	45.15	0.000247897	45.15	0.000274625
45.2	0.000438178	45.2	0.000336644	45.2	0.000101749	45.2	0.00012377	45.2	0.000233314	45.2	0.000283779
45.25	0.000445245	45.25	0.000318348	45.25	0.000145355	45.25	0.00012377	45.25	0.000349972	45.25	0.000283779
45.3	0.00048765	45.3	0.000289074	45.3	7.99453e-05	45.3	0.000195969	45.3	0.000320807	45.3	0.000357012
45.35	0.000431111	45.35	0.000314689	45.35	0.000119918	45.35	0.000144398	45.35	0.000306225	45.35	0.000457708
45.4	0.000289763	45.4	0.000248824	45.4	0.000109016	45.4	0.000185655	45.4	0.0004083	45.4	0.000366166
45.45	0.000452313	45.45	0.000245164	45.45	0.000145355	45.45	0.000154713	45.45	0.000379136	45.45	0.000320395
45.5	0.000438178	45.5	0.000241505	45.5	0.000105383	45.5	3.09425e-05	45.5	0.000277061	45.5	0.000338704
45.55	0.000416976	45.55	0.000186618	45.55	0.000105383	45.55	0.000134084	45.55	0.000160404	45.55	0.00037532
45.6	0.000339235	45.6	0.000281756	45.6	0.000109016	45.6	0.000206283	45.6	0.00020415	45.6	0.00037532
45.65	0.000480582	45.65	0.000259801	45.65	9.0847e-05	45.65	9.28275e-05	45.65	0.000335389	45.65	0.000357012
45.7	0.000374572	45.7	0.000226869	45.7	8.72131e-05	45.7	0.000134084	45.7	0.00020415	45.7	0.0002197
45.75	0.000431111	45.75	0.000267119	45.75	0.000123552	45.75	0.000113456	45.75	0.000262479	45.75	0.00032955
45.8	0.000289763	45.8	0.000278097	45.8	7.63115e-05	45.8	0.000134084	45.8	0.000131239	45.8	0.000302087
45.85	0.000381639	45.85	0.00026346	45.85	9.44809e-05	45.85	8.25134e-05	45.85	0.000233314	45.85	0.000292933
45.9	0.0003251	45.9	0.00021955	45.9	0.000105383	45.9	8.25134e-05	45.9	0.000277061	45.9	0.000265471
45.95	0.000353369	45.95	0.000212232	45.95	0.000134454	45.95	0.00012377	45.95	0.000291643	45.95	0.000183083
46	0.000339235	46	0.000267119	46	0.000119918	46	0.000144398	46	0.000277061	46	0.000357012
46.05	0.000318032	46.05	0.00017564	46.05	0.000116284	46.05	0.000134084	46.05	0.000364554	46.05	0.000311241
46.1	0.000339235	46.1	0.000212232	46.1	7.63115e-05	46.1	0.000154713	46.1	0.000364554	46.1	0.000302087
46.15	0.000289763	46.15	0.000278097	46.15	0.00011265	46.15	7.21992e-05	46.15	0.000291643	46.15	0.000256316
46.2	0.000233224	46.2	0.000186618	46.2	4.72404e-05	46.2	0.000185655	46.2	0.000262479	46.2	0.00032955
46.25	0.000332167	46.25	0.000252483	46.25	0.000105383	46.25	9.28275e-05	46.25	0.000189568	46.25	0.00037532
46.3	0.000388706	46.3	0.000226869	46.3	0.00013082	46.3	0.000154713	46.3	0.000393718	46.3	0.000265471
46.35	0.0003251	46.35	0.000241505	46.35	0.000105383	46.35	9.28275e-05	46.35	0.000262479	46.35	0.000238008
46.4	0.000360437	46.4	0.000226869	46.4	8.35792e-05	46.4	0.000103142	46.4	0.000320807	46.4	0.00032955
46.45	0.000431111	46.45	0.00021955	46.45	5.45082e-05	46.45	0.000103142	46.45	0.000335389	46.45	0.000256316
46.5	0.000346302	46.5	0.000230528	46.5	9.81147e-05	46.5	0.00012377	46.5	0.000247897	46.5	0.000320395
46.55	0.000289763	46.55	0.000230528	46.55	7.26776e-05	46.55	0.000134084	46.55	0.000335389	46.55	0.000338704
46.6	0.000395774	46.6	0.000208573	46.6	0.000105383	46.6	0.000175341	46.6	0.000233314	46.6	0.000357012
46.65	0.000332167	46.65	0.000212232	46.65	0.000138087	46.65	0.00012377	46.65	0.000174986	46.65	0.000320395
46.7	0.000339235	46.7	0.000193936	46.7	9.44809e-05	46.7	0.000154713	46.7	0.000291643	46.7	0.000320395
46.75	0.000353369	46.75	0.000226869	46.75	7.99453e-05	46.75	0.00012377	46.75	0.000189568	46.75	0.000357012
46.8	0.000318032	46.8	0.000259801	46.8	9.0847e-05	46.8	0.000103142	46.8	0.000189568	46.8	0.000283779
46.85	0.000318032	46.85	0.000204914	46.85	5.45082e-05	46.85	0.000154713	46.85	0.000174986	46.85	0.000320395
46.9	0.000289763	46.9	0.000223209	46.9	7.99453e-05	46.9	0.000103142	46.9	0.000218732	46.9	0.000283779
46.95	0.000332167	46.95	0.000197595	46.95	0.000109016	46.95	0.000175341	46.95	0.000145821	46.95	0.000320395
47	0.000268561	47	0.000234187	47	6.90437e-05	47	7.21992e-05	47	0.000379136	47	0.000265471
47.05	0.00029683	47.05	0.000223209	47.05	6.54098e-05	47.05	0.000165027	47.05	0.000277061	47.05	0.000302087
47.1	0.000346302	47.1	0.000208573	47.1	0.000109016	47.1	0.000175341	47.1	0.000306225	47.1	0.000228854
47.15	0.000353369	47.15	0.00021955	47.15	8.35792e-05	47.15	0.000154713	47.15	0.0004083	47.15	0.000201391
47.2	0.000360437	47.2	0.000223209	47.2	7.99453e-05	47.2	0.000154713	47.2	0.000320807	47.2	0.0002197
47.25	0.0003251	47.25	0.000201254	47.25	9.81147e-05	47.25	0.000144398	47.25	0.000277061	47.25	0.000247162
47.3	0.000268561	47.3	0.000215891	47.3	0.000101749	47.3	7.21992e-05	47.3	0.000160404	47.3	0.000292933
47.35	0.000275628	47.35	0.000201254	47.35	0.000109016	47.35	0.000144398	47.35	0.000233314	47.35	0.000247162
47.4	0.000353369	47.4	0.000161003	47.4	0.000123552	47.4	0.000103142	47.4	0.000247897	47.4	0.000265471
47.45	0.000268561	47.45	0.000190277	47.45	0.000105383	47.45	0.000144398	47.45	0.000452047	47.45	0.00032955
47.5	0.0003251	47.5	0.000193936	47.5	7.99453e-05	47.5	8.25134e-05	47.5	0.000277061	47.5	0.000320395
47.55	0.000339235	47.55	0.000201254	47.55	8.72131e-05	47.55	0.000113456	47.55	0.000160404	47.55	0.000247162
47.6	0.000247359	47.6	0.00017564	47.6	7.99453e-05	47.6	0.00012377	47.6	0.000291643	47.6	0.000228854
47.65	0.00029683	47.65	0.000204914	47.65	7.26776e-05	47.65	0.000165027	47.65	0.000379136	47.65	0.000283779
47.7	0.000268561	47.7	0.000164663	47.7	6.17759e-05	47.7	0.000134084	47.7	0.000277061	47.7	0.000311241
47.75	0.000268561	47.75	0.000234187	47.75	7.99453e-05	47.75	0.000185655	47.75	0.000335389	47.75	0.000311241
47.8	0.000219089	47.8	0.000190277	47.8	7.63115e-05	47.8	0.000237226	47.8	0.000335389	47.8	0.000347858
47.85	0.00029683	47.85	0.000150026	47.85	5.81421e-05	47.85	0.000134084	47.85	0.000291643	47.85	0.000265471
47.9	0.000212022	47.9	0.000164663	47.9	5.08743e-05	47.9	6.1885e-05	47.9	0.000393718	47.9	0.000283779
47.95	0.000261493	47.95	0.000215891	47.95	6.90437e-05	47.95	0.000113456	47.95	0.000160404	47.95	0.000247162
48	0.000233224	48	0.000135389	48	0.000105383	48	8.25134e-05	48	0.000189568	48	0.000247162
48.05	0.000261493	48.05	0.000171981	48.05	5.81421e-05	48.05	0.000185655	48.05	0.000189568	48.05	0.000256316
48.1	0.000190819	48.1	0.000164663	48.1	4.36066e-05	48.1	4.12567e-05	48.1	0.000277061	48.1	0.000265471
48.15	0.000388706	48.15	0.000193936	48.15	0.000105383	48.15	8.25134e-05	48.15	0.000291643	48.15	0.000274625
48.2	0.000226156	48.2	0.000161003	48.2	6.90437e-05	48.2	0.000165027	48.2	0.000247897	48.2	0.000311241
48.25	0.000282696	48.25	0.00017564	48.25	7.63115e-05	48.25	9.28275e-05	48.25	0.000262479	48.25	0.000274625
48.3	0.000240291	48.3	0.000179299	48.3	8.72131e-05	48.3	7.21992e-05	48.3	0.000145821	48.3	0.000366166
48.35	0.000141348	48.35	0.000164663	48.35	5.45082e-05	48.35	9.28275e-05	48.35	0.000233314	48.35	0.000274625
48.4	0.000219089	48.4	0.000153685	48.4	6.17759e-05	48.4	4.12567e-05	48.4	0.000160404	48.4	0.000238008
48.45	0.000155483	48.45	0.000150026	48.45	6.54098e-05	48.45	8.25134e-05	48.45	0.000291643	48.45	0.000192237
48.5	0.000261493	48.5	0.000204914	48.5	4.72404e-05	48.5	9.28275e-05	48.5	0.000233314	48.5	0.000283779
48.55	0.000226156	48.55	0.000142708	48.55	9.81147e-05	48.55	0.000165027	48.55	0.000291643	48.55	0.0002197
48.6	0.000310965	48.6	0.000179299	48.6	5.08743e-05	48.6	7.21992e-05	48.6	0.000277061	48.6	0.000292933
48.65	0.000219089	48.65	0.000153685	48.65	5.81421e-05	48.65	0.000185655	48.65	0.000393718	48.65	0.000238008
48.7	0.000219089	48.7	0.000179299	48.7	8.72131e-05	48.7	0.00012377	48.7	0.000189568	48.7	0.000210546
48.75	0.000226156	48.75	0.000153685	48.75	9.0847e-05	48.75	5.15708e-05	48.75	0.000291643	48.75	0.000210546
48.8	0.000289763	48.8	0.00013173	48.8	6.90437e-05	48.8	0.000103142	48.8	0.000349972	48.8	0.000247162
48.85	0.000318032	48.85	0.000120753	48.85	0.000101749	48.85	0.000175341	48.85	0.000189568	48.85	0.000256316
48.9	0.000233224	48.9	0.000171981	48.9	7.26776e-05	48.9	9.28275e-05	48.9	0.000277061	48.9	0.000338704
48.95	0.000275628	48.95	0.000171981	48.95	8.35792e-05	48.95	6.1885e-05	48.95	0.000233314	48.95	0.000357012
49	0.000212022	49	0.000113434	49	9.0847e-05	49	6.1885e-05	49	0.000320807	49	0.0002197
49.05	0.000339235	49.05	0.000153685	49.05	9.81147e-05	49.05	0.000113456	49.05	0.000247897	49.05	0.000201391
49.1	0.000240291	49.1	0.000146367	49.1	0.000101749	49.1	0.000103142	49.1	0.000349972	49.1	0.000164775
49.15	0.000197887	49.15	0.000146367	49.15	5.08743e-05	49.15	0.000185655	49.15	0.000218732	49.15	0.000192237
49.2	0.000318032	49.2	0.000120753	49.2	6.54098e-05	49.2	0.00012377	49.2	0.000233314	49.2	0.00010985
49.25	0.000247359	49.25	0.000164663	49.25	6.17759e-05	49.25	0.00012377	49.25	0.000233314	49.25	0.000292933
49.3	0.000226156	49.3	0.000142708	49.3	5.45082e-05	49.3	9.28275e-05	49.3	0.000233314	49.3	0.000192237
49.35	0.000261493	49.35	0.000124412	49.35	9.81147e-05	49.35	0.000144398	49.35	0.000160404	49.35	0.000265471
49.4	0.000247359	49.4	0.000161003	49.4	6.54098e-05	49.4	0.000185655	49.4	0.000233314	49.4	0.000155621
49.45	0.000254426	49.45	0.000142708	49.45	6.17759e-05	49.45	0.000103142	49.45	0.00020415	49.45	0.000265471
49.5	0.000120146	49.5	0.000120753	49.5	2.9071e-05	49.5	0.000134084	49.5	0.000364554	49.5	0.0002197
49.55	0.000219089	49.55	0.000161003	49.55	6.54098e-05	49.55	0.000144398	49.55	0.000247897	49.55	0.000173929
49.6	0.000261493	49.6	0.000109775	49.6	6.17759e-05	49.6	8.25134e-05	49.6	0.000335389	49.6	0.0002197
49.65	0.000226156	49.65	0.000124412	49.65	6.90437e-05	49.65	0.000165027	49.65	0.00020415	49.65	0.000164775
49.7	0.000155483	49.7	0.000139048	49.7	7.63115e-05	49.7	0.000103142	49.7	8.74929e-05	49.7	0.000164775
49.75	0.00016255	49.75	0.00017564	49.75	6.90437e-05	49.75	9.28275e-05	49.75	0.000247897	49.75	0.000247162
49.8	0.000261493	49.8	0.000146367	49.8	4.72404e-05	49.8	0.000144398	49.8	0.000189568	49.8	0.000164775
49.85	0.000190819	49.85	0.000139048	49.85	5.81421e-05	49.85	6.1885e-05	49.85	0.000233314	49.85	0.000201391
49.9	0.000183752	49.9	0.000150026	49.9	7.26776e-05	49.9	0.00012377	49.9	0.000262479	49.9	0.000201391
49.95	0.000176685	49.95	0.000153685	49.95	5.81421e-05	49.95	0.000113456	49.95	0.000306225	49.95	0.000292933
50	0.000212022	50	0.000171981	50	9.0847e-05	50	0.000103142	50	0.000262479	50	0.000283779
50.05	0.000233224	50.05	0.000157344	50.05	8.35792e-05	50.05	0.000165027	50.05	0.000218732	50.05	0.000302087
50.1	0.000204954	50.1	0.000124412	50.1	6.17759e-05	50.1	0.000134084	50.1	0.000233314	50.1	0.000201391
50.15	0.0003251	50.15	0.000146367	50.15	9.81147e-05	50.15	0.000134084	50.15	0.000174986	50.15	0.000192237
50.2	0.000176685	50.2	0.000146367	50.2	6.54098e-05	50.2	0.000113456	50.2	0.000247897	50.2	0.000302087
50.25	0.000169617	50.25	0.000135389	50.25	3.27049e-05	50.25	0.000103142	50.25	0.000116657	50.25	0.000164775
50.3	0.000226156	50.3	0.000128071	50.3	6.54098e-05	50.3	3.09425e-05	50.3	0.000174986	50.3	0.000274625
50.35	0.000261493	50.35	0.000128071	50.35	2.9071e-05	50.35	5.15708e-05	50.35	0.000174986	50.35	0.000164775
50.4	0.000148415	50.4	0.000102457	50.4	6.54098e-05	50.4	0.000103142	50.4	0.000218732	50.4	0.000210546
50.45	0.000183752	50.45	0.000164663	50.45	5.08743e-05	50.45	0.000175341	50.45	0.000174986	50.45	0.000201391
50.5	0.000148415	50.5	8.41609e-05	50.5	5.45082e-05	50.5	0.000175341	50.5	0.000233314	50.5	0.000173929
50.55	0.000155483	50.55	0.00013173	50.55	5.08743e-05	50.55	5.15708e-05	50.55	0.000306225	50.55	0.000366166
50.6	0.000148415	50.6	0.000146367	50.6	3.27049e-05	50.6	9.28275e-05	50.6	0.000247897	50.6	0.000173929
50.65	0.000176685	50.65	0.000139048	50.65	6.90437e-05	50.65	0.000113456	50.65	0.000364554	50.65	0.000256316
50.7	0.00016255	50.7	0.000124412	50.7	9.0847e-05	50.7	0.000195969	50.7	0.000131239	50.7	0.000173929
50.75	0.000240291	50.75	0.000139048	50.75	3.99727e-05	50.75	0.000134084	50.75	0.000218732	50.75	0.000164775
50.8	0.000183752	50.8	0.000139048	50.8	6.17759e-05	50.8	5.15708e-05	50.8	0.000291643	50.8	0.000265471
50.85	0.000212022	50.85	0.00013173	50.85	6.90437e-05	50.85	0.000113456	50.85	0.000189568	50.85	0.000320395
50.9	0.000148415	50.9	0.000106116	50.9	5.81421e-05	50.9	2.06283e-05	50.9	0.000233314	50.9	0.000265471
50.95	0.000141348	50.95	9.14793e-05	50.95	6.54098e-05	50.95	7.21992e-05	50.95	0.000306225	50.95	0.000265471
51	0.000183752	51	9.51384e-05	51	8.72131e-05	51	8.25134e-05	51	0.000218732	51	0.000210546
51.05	0.000204954	51.05	9.87976e-05	51.05	3.27049e-05	51.05	4.12567e-05	51.05	0.000320807	51.05	0.000256316
51.1	0.000141348	51.1	0.000106116	51.1	3.63388e-05	51.1	9.28275e-05	51.1	0.000174986	51.1	0.000201391
51.15	0.000226156	51.15	0.000117093	51.15	5.08743e-05	51.15	0.000134084	51.15	7.29107e-05	51.15	0.000201391
51.2	0.000169617	51.2	0.00013173	51.2	6.54098e-05	51.2	8.25134e-05	51.2	0.000233314	51.2	0.000201391
51.25	0.000219089	51.25	9.51384e-05	51.25	6.17759e-05	51.25	5.15708e-05	51.25	0.000174986	51.25	0.000247162
51.3	0.000254426	51.3	0.000109775	51.3	5.45082e-05	51.3	9.28275e-05	51.3	0.000262479	51.3	0.000238008
51.35	0.000183752	51.35	0.000113434	51.35	3.63388e-05	51.35	7.21992e-05	51.35	0.000291643	51.35	0.000164775
51.4	0.000204954	51.4	0.000128071	51.4	3.99727e-05	51.4	5.15708e-05	51.4	0.000116657	51.4	0.0002197
51.45	0.000197887	51.45	9.87976e-05	51.45	4.36066e-05	51.45	0.000103142	51.45	0.000291643	51.45	0.0002197
51.5	0.000176685	51.5	9.87976e-05	51.5	6.17759e-05	51.5	6.1885e-05	51.5	0.000174986	51.5	0.000201391
51.55	0.000226156	51.55	8.05017e-05	51.55	5.08743e-05	51.55	0.00012377	51.55	0.000174986	51.55	0.000228854
51.6	0.00016255	51.6	8.78201e-05	51.6	3.27049e-05	51.6	0.000134084	51.6	0.000131239	51.6	0.000173929
51.65	0.000169617	51.65	5.48876e-05	51.65	4.72404e-05	51.65	0.000206283	51.65	0.000291643	51.65	0.0002197
51.7	0.000183752	51.7	0.000113434	51.7	7.26776e-05	51.7	0.000134084	51.7	0.000174986	51.7	0.000228854
51.75	0.000169617	51.75	0.000113434	51.75	3.63388e-05	51.75	0.000165027	51.75	0.000189568	51.75	0.000128158
51.8	0.000219089	51.8	9.51384e-05	51.8	5.08743e-05	51.8	6.1885e-05	51.8	0.000291643	51.8	0.000146466
51.85	0.000204954	51.85	9.87976e-05	51.85	5.08743e-05	51.85	7.21992e-05	51.85	0.000233314	51.85	0.000210546
51.9	0.00016255	51.9	8.78201e-05	51.9	5.81421e-05	51.9	0.00012377	51.9	0.000131239	51.9	0.000210546
51.95	0.000127213	51.95	0.000117093	51.95	5.81421e-05	51.95	0.000113456	51.95	0.000160404	51.95	0.0002197
52	0.000155483	52	9.14793e-05	52	4.72404e-05	52	0.000175341	52	0.000247897	52	0.000228854
52.05	0.000176685	52.05	7.68426e-05	52.05	7.99453e-05	52.05	0.000113456	52.05	8.74929e-05	52.05	0.000210546
52.1	0.000148415	52.1	0.000109775	52.1	6.17759e-05	52.1	0.000103142	52.1	0.000174986	52.1	0.000137312
52.15	0.000197887	52.15	8.05017e-05	52.15	2.18033e-05	52.15	0.000144398	52.15	0.000174986	52.15	0.0002197
52.2	0.000233224	52.2	0.000109775	52.2	5.81421e-05	52.2	0.000103142	52.2	0.000291643	52.2	0.000164775
52.25	0.000219089	52.25	0.000124412	52.25	5.81421e-05	52.25	0.000134084	52.25	0.000160404	52.25	0.000192237
52.3	0.000113078	52.3	8.78201e-05	52.3	6.17759e-05	52.3	6.1885e-05	52.3	0.00020415	52.3	0.0002197
52.35	0.000190819	52.35	0.000113434	52.35	3.63388e-05	52.35	0.000185655	52.35	0.000131239	52.35	0.000192237
52.4	0.000197887	52.4	9.51384e-05	52.4	5.08743e-05	52.4	0.000134084	52.4	0.000145821	52.4	0.0002197
52.45	0.000155483	52.45	6.22059e-05	52.45	4.36066e-05	52.45	0.000103142	52.45	0.000102075	52.45	0.000292933
52.5	0.000233224	52.5	0.000117093	52.5	3.63388e-05	52.5	0	52.5	0.000174986	52.5	0.000228854
52.55	0.000190819	52.55	7.68426e-05	52.55	4.72404e-05	52.55	0.00012377	52.55	0.000277061	52.55	0.000119004
52.6	0.000204954	52.6	8.41609e-05	52.6	5.08743e-05	52.6	0.000165027	52.6	0.000262479	52.6	0.000320395
52.65	0.000190819	52.65	9.87976e-05	52.65	3.27049e-05	52.65	0.000103142	52.65	0.000116657	52.65	0.000238008
52.7	0.000148415	52.7	8.78201e-05	52.7	3.63388e-05	52.7	4.12567e-05	52.7	0.000189568	52.7	0.000173929
52.75	0.000190819	52.75	9.14793e-05	52.75	4.72404e-05	52.75	0.000134084	52.75	0.000218732	52.75	0.000164775
52.8	0.000141348	52.8	9.51384e-05	52.8	2.9071e-05	52.8	0.00012377	52.8	0.000189568	52.8	0.000247162
52.85	0.00016255	52.85	6.58651e-05	52.85	5.08743e-05	52.85	0.000185655	52.85	0.000189568	52.85	0.00010985
52.9	0.000127213	52.9	9.14793e-05	52.9	4.36066e-05	52.9	0.000175341	52.9	0.000145821	52.9	0.0002197
52.95	0.000204954	52.95	9.87976e-05	52.95	1.45355e-05	52.95	0.000175341	52.95	0.000145821	52.95	0.000201391
53	0.000113078	53	0.000109775	53	2.18033e-05	53	0.000134084	53	0.000218732	53	0.000366166
53.05	0.000155483	53.05	0.000102457	53.05	3.63388e-05	53.05	0.000103142	53.05	0.000277061	53.05	0.000274625
53.1	0.00016255	53.1	7.31834e-05	53.1	5.08743e-05	53.1	6.1885e-05	53.1	0.000277061	53.1	0.000155621
53.15	0.000106011	53.15	9.14793e-05	53.15	5.81421e-05	53.15	8.25134e-05	53.15	0.000102075	53.15	0.000238008
53.2	0.000113078	53.2	6.22059e-05	53.2	4.36066e-05	53.2	0.000113456	53.2	8.74929e-05	53.2	0.0002197
53.25	0.000113078	53.25	6.22059e-05	53.25	4.72404e-05	53.25	0.00012377	53.25	0.000233314	53.25	0.000119004
53.3	0.000204954	53.3	9.14793e-05	53.3	5.45082e-05	53.3	6.1885e-05	53.3	0.000233314	53.3	0.000155621
53.35	0.000148415	53.35	9.87976e-05	53.35	4.72404e-05	53.35	0.000103142	53.35	0.000174986	53.35	0.0002197
53.4	0.000113078	53.4	0.000117093	53.4	5.45082e-05	53.4	9.28275e-05	53.4	0.000160404	53.4	0.000238008
53.45	0.000226156	53.45	6.95242e-05	53.45	7.26776e-05	53.45	7.21992e-05	53.45	0.000335389	53.45	0.000119004
53.5	0.000113078	53.5	5.12284e-05	53.5	4.72404e-05	53.5	0.000154713	53.5	0.000174986	53.5	0.000128158
53.55	0.000183752	53.55	9.87976e-05	53.55	2.9071e-05	53.55	8.25134e-05	53.55	0.000174986	53.55	0.000210546
53.6	0.000148415	53.6	0.000102457	53.6	4.36066e-05	53.6	0.000154713	53.6	0.000131239	53.6	0.000146466
53.65	0.000127213	53.65	9.14793e-05	53.65	4.72404e-05	53.65	7.21992e-05	53.65	0.00020415	53.65	0.000265471
53.7	0.000176685	53.7	7.31834e-05	53.7	5.08743e-05	53.7	0.00012377	53.7	8.74929e-05	53.7	0.000183083
53.75	9.1876e-05	53.75	7.31834e-05	53.75	6.90437e-05	53.75	8.25134e-05	53.75	0.000247897	53.75	0.000137312
53.8	0.000113078	53.8	7.68426e-05	53.8	6.17759e-05	53.8	8.25134e-05	53.8	0.000218732	53.8	0.000137312
53.85	0.000169617	53.85	7.31834e-05	53.85	3.63388e-05	53.85	9.28275e-05	53.85	8.74929e-05	53.85	0.000164775
53.9	0.000141348	53.9	5.85467e-05	53.9	5.45082e-05	53.9	0.000175341	53.9	0.000189568	53.9	0.000146466
53.95	0.00016255	53.95	0.000117093	53.95	2.18033e-05	53.95	7.21992e-05	53.95	0.000131239	53.95	0.0002197
54	0.000176685	54	7.68426e-05	54	4.36066e-05	54	0.000103142	54	8.74929e-05	54	0.000201391
54.05	0.000120146	54.05	7.68426e-05	54.05	4.72404e-05	54.05	7.21992e-05	54.05	0.000218732	54.05	0.00010985
54.1	0.000176685	54.1	9.14793e-05	54.1	5.08743e-05	54.1	7.21992e-05	54.1	0.000189568	54.1	0.000119004
54.15	9.1876e-05	54.15	7.68426e-05	54.15	2.54372e-05	54.15	0.000144398	54.15	0.000131239	54.15	0.000265471
54.2	0.000127213	54.2	6.95242e-05	54.2	2.54372e-05	54.2	9.28275e-05	54.2	0.000218732	54.2	0.0002197
54.25	0.000183752	54.25	7.31834e-05	54.25	2.9071e-05	54.25	0.000113456	54.25	0.000160404	54.25	0.000146466
54.3	0.000106011	54.3	7.31834e-05	54.3	3.99727e-05	54.3	8.25134e-05	54.3	0.00020415	54.3	0.000192237
54.35	0.000169617	54.35	6.22059e-05	54.35	5.45082e-05	54.35	6.1885e-05	54.35	0.000262479	54.35	0.000247162
54.4	0.000113078	54.4	7.31834e-05	54.4	3.63388e-05	54.4	5.15708e-05	54.4	0.000145821	54.4	0.000164775
54.45	0.000169617	54.45	6.22059e-05	54.45	4.72404e-05	54.45	8.25134e-05	54.45	0.000145821	54.45	0.000137312
54.5	0.000141348	54.5	5.85467e-05	54.5	8.35792e-05	54.5	0.00012377	54.5	0.000160404	54.5	0.000201391
54.55	0.000120146	54.55	6.95242e-05	54.55	2.18033e-05	54.55	0.000103142	54.55	0.000291643	54.55	0.000192237
54.6	0.000120146	54.6	8.78201e-05	54.6	7.63115e-05	54.6	5.15708e-05	54.6	4.37464e-05	54.6	0.000183083
54.65	8.48087e-05	54.65	4.02509e-05	54.65	6.17759e-05	54.65	9.28275e-05	54.65	0.000189568	54.65	0.000128158
54.7	0.000113078	54.7	7.31834e-05	54.7	1.45355e-05	54.7	7.21992e-05	54.7	0.000247897	54.7	0.000146466
54.75	9.89434e-05	54.75	8.41609e-05	54.75	4.36066e-05	54.75	9.28275e-05	54.75	0.000218732	54.75	0.000238008
54.8	9.89434e-05	54.8	8.41609e-05	54.8	3.63388e-05	54.8	0.000103142	54.8	0.000174986	54.8	0.000146466
54.85	0.000127213	54.85	6.95242e-05	54.85	2.18033e-05	54.85	7.21992e-05	54.85	0.000174986	54.85	0.000100696
54.9	0.000176685	54.9	2.1955e-05	54.9	5.81421e-05	54.9	5.15708e-05	54.9	0.000160404	54.9	0.000146466
54.95	0.000169617	54.95	6.22059e-05	54.95	4.36066e-05	54.95	8.25134e-05	54.95	0.000189568	54.95	0.000146466
55	0.000155483	55	8.78201e-05	55	5.08743e-05	55	0.00012377	55	0.000291643	55	0.00010985
55.05	0.000176685	55.05	7.68426e-05	55.05	4.36066e-05	55.05	0.000113456	55.05	0.000247897	55.05	0.000201391
55.1	0.000106011	55.1	5.85467e-05	55.1	1.45355e-05	55.1	0.000134084	55.1	0.000189568	55.1	0.000183083
55.15	0.000169617	55.15	7.31834e-05	55.15	3.99727e-05	55.15	0.000103142	55.15	0.000116657	55.15	0.000119004
55.2	0.000169617	55.2	6.22059e-05	55.2	3.27049e-05	55.2	0.000134084	55.2	0.000174986	55.2	0.000192237
55.25	0.000127213	55.25	4.75692e-05	55.25	1.45355e-05	55.25	0.000154713	55.25	0.000174986	55.25	0.0002197
55.3	9.1876e-05	55.3	7.31834e-05	55.3	4.36066e-05	55.3	8.25134e-05	55.3	0.000218732	55.3	0.00010985
55.35	8.48087e-05	55.35	6.58651e-05	55.35	1.81694e-05	55.35	4.12567e-05	55.35	0.000174986	55.35	0.000119004
55.4	9.1876e-05	55.4	5.48876e-05	55.4	3.99727e-05	55.4	0.000103142	55.4	0.000189568	55.4	0.000155621
55.45	9.89434e-05	55.45	6.22059e-05	55.45	2.9071e-05	55.45	0.000103142	55.45	0.000160404	55.45	0.000192237
55.5	0.000183752	55.5	6.95242e-05	55.5	2.18033e-05	55.5	4.12567e-05	55.5	0.000174986	55.5	0.000155621
55.55	0.000106011	55.55	8.05017e-05	55.55	6.17759e-05	55.55	0.000165027	55.55	0.000277061	55.55	0.000119004
55.6	0.000106011	55.6	5.12284e-05	55.6	3.27049e-05	55.6	6.1885e-05	55.6	0.000102075	55.6	0.000201391
55.65	0.000113078	55.65	6.22059e-05	55.65	4.36066e-05	55.65	0.000216598	55.65	0.000218732	55.65	0.0002197
55.7	0.000148415	55.7	7.68426e-05	55.7	3.99727e-05	55.7	9.28275e-05	55.7	0.000189568	55.7	0.000155621
55.75	9.89434e-05	55.75	6.22059e-05	55.75	4.36066e-05	55.75	6.1885e-05	55.75	0.000102075	55.75	0.000228854
55.8	0.000106011	55.8	4.75692e-05	55.8	5.08743e-05	55.8	0.000134084	55.8	0.000247897	55.8	0.000238008
55.85	0.000113078	55.85	6.22059e-05	55.85	5.08743e-05	55.85	6.1885e-05	55.85	0.000262479	55.85	0.000256316
55.9	9.89434e-05	55.9	6.58651e-05	55.9	3.27049e-05	55.9	0.000134084	55.9	0.000189568	55.9	0.0002197
55.95	0.000127213	55.95	6.22059e-05	55.95	5.45082e-05	55.95	0.00012377	55.95	0.000160404	55.95	9.15416e-05
56	9.89434e-05	56	6.58651e-05	56	5.45082e-05	56	2.06283e-05	56	0.000218732	56	0.000292933
56.05	8.48087e-05	56.05	5.85467e-05	56.05	3.27049e-05	56.05	4.12567e-05	56.05	0.000145821	56.05	0.00010985
56.1	0.000120146	56.1	5.85467e-05	56.1	3.99727e-05	56.1	0.000113456	56.1	0.000145821	56.1	0.000228854
56.15	0.000106011	56.15	5.12284e-05	56.15	3.27049e-05	56.15	0.000165027	56.15	0.000116657	56.15	0.000100696
56.2	9.1876e-05	56.2	8.41609e-05	56.2	2.18033e-05	56.2	0.000154713	56.2	0.000102075	56.2	0.000128158
56.25	0.000120146	56.25	7.31834e-05	56.25	2.54372e-05	56.25	0.000185655	56.25	0.000145821	56.25	0.000201391
56.3	0.00013428	56.3	4.75692e-05	56.3	6.17759e-05	56.3	9.28275e-05	56.3	0.000116657	56.3	0.000146466
56.35	7.06739e-05	56.35	6.95242e-05	56.35	4.72404e-05	56.35	0.000154713	56.35	0.000131239	56.35	0.000146466
56.4	0.000106011	56.4	8.78201e-05	56.4	3.63388e-05	56.4	3.09425e-05	56.4	0.000277061	56.4	0.000137312
56.45	0.000120146	56.45	6.22059e-05	56.45	3.27049e-05	56.45	0.000103142	56.45	0.000131239	56.45	0.000164775
56.5	0.000141348	56.5	5.48876e-05	56.5	1.81694e-05	56.5	6.1885e-05	56.5	0.000174986	56.5	0.000119004
56.55	0.000127213	56.55	4.02509e-05	56.55	3.27049e-05	56.55	8.25134e-05	56.55	0.000131239	56.55	0.000146466
56.6	0.00013428	56.6	6.58651e-05	56.6	2.18033e-05	56.6	0.000175341	56.6	0.000218732	56.6	0.000238008
56.65	0.000106011	56.65	5.12284e-05	56.65	2.9071e-05	56.65	0.00012377	56.65	0.000131239	56.65	0.000100696
56.7	0.000127213	56.7	6.95242e-05	56.7	3.63388e-05	56.7	0.000134084	56.7	0.000145821	56.7	0.000183083
56.75	0.000148415	56.75	6.22059e-05	56.75	0	56.75	0.000237226	56.75	0.000145821	56.75	0.000183083
56.8	0.000141348	56.8	5.12284e-05	56.8	2.9071e-05	56.8	7.21992e-05	56.8	0.000174986	56.8	0.00010985
56.85	0.000113078	56.85	4.391e-05	56.85	6.54098e-05	56.85	2.06283e-05	56.85	0.000364554	56.85	0.000210546
56.9	9.89434e-05	56.9	6.95242e-05	56.9	2.18033e-05	56.9	0.000103142	56.9	0.000189568	56.9	0.000183083
56.95	0.000155483	56.95	8.05017e-05	56.95	2.9071e-05	56.95	5.15708e-05	56.95	0.000247897	56.95	0.0002197
57	0.00013428	57	5.48876e-05	57	5.45082e-05	57	0.00012377	57	0.000131239	57	0.000128158
57.05	7.06739e-05	57.05	4.391e-05	57.05	2.9071e-05	57.05	0.000103142	57.05	0.000218732	57.05	0.000173929
57.1	8.48087e-05	57.1	4.391e-05	57.1	3.99727e-05	57.1	0.000134084	57.1	0.000233314	57.1	7.32332e-05
57.15	7.06739e-05	57.15	5.48876e-05	57.15	2.9071e-05	57.15	0.000113456	57.15	0.000102075	57.15	0.000146466
57.2	0.000141348	57.2	8.05017e-05	57.2	2.18033e-05	57.2	0.00012377	57.2	0.000160404	57.2	0.000146466
57.25	0.000176685	57.25	6.22059e-05	57.25	4.36066e-05	57.25	0.000165027	57.25	0.00020415	57.25	0.000137312
57.3	9.89434e-05	57.3	3.29325e-05	57.3	3.27049e-05	57.3	0.000103142	57.3	0.000174986	57.3	0.000173929
57.35	5.65391e-05	57.35	8.05017e-05	57.35	1.45355e-05	57.35	0.000134084	57.35	0.000131239	57.35	0.000155621
57.4	7.06739e-05	57.4	5.48876e-05	57.4	2.9071e-05	57.4	7.21992e-05	57.4	0.000247897	57.4	8.23874e-05
57.45	0.000113078	57.45	2.92734e-05	57.45	6.90437e-05	57.45	0.000134084	57.45	8.74929e-05	57.45	0.000137312
57.5	0.000106011	57.5	4.391e-05	57.5	2.18033e-05	57.5	8.25134e-05	57.5	0.000277061	57.5	0.000173929
57.55	0.000113078	57.55	9.87976e-05	57.55	2.54372e-05	57.55	4.12567e-05	57.55	0.00020415	57.55	0.000146466
57.6	0.000113078	57.6	7.31834e-05	57.6	4.36066e-05	57.6	0.00012377	57.6	1.45821e-05	57.6	0.000210546
57.65	0.000106011	57.65	5.12284e-05	57.65	5.08743e-05	57.65	0.00012377	57.65	0.000160404	57.65	0.000164775
57.7	6.36065e-05	57.7	5.48876e-05	57.7	3.63388e-05	57.7	0.000103142	57.7	7.29107e-05	57.7	0.000183083
57.75	0.000155483	57.75	6.22059e-05	57.75	1.09016e-05	57.75	0.000134084	57.75	0.000218732	57.75	0.000192237
57.8	0.000113078	57.8	5.85467e-05	57.8	1.81694e-05	57.8	7.21992e-05	57.8	0.000145821	57.8	0.000210546
57.85	0.000127213	57.85	5.48876e-05	57.85	5.45082e-05	57.85	5.15708e-05	57.85	0.00020415	57.85	0.000173929
57.9	7.06739e-05	57.9	5.48876e-05	57.9	4.72404e-05	57.9	6.1885e-05	57.9	5.83286e-05	57.9	0.000192237
57.95	0.000148415	57.95	5.12284e-05	57.95	5.81421e-05	57.95	0.00012377	57.95	0.000102075	57.95	0.000146466
58	0.000113078	58	4.02509e-05	58	3.27049e-05	58	9.28275e-05	58	0.000247897	58	0.000192237
58.05	7.77413e-05	58.05	4.02509e-05	58.05	1.45355e-05	58.05	0.000103142	58.05	0.000145821	58.05	0.0002197
58.1	0.000155483	58.1	5.48876e-05	58.1	1.45355e-05	58.1	7.21992e-05	58.1	0.00020415	58.1	0.000146466
58.15	7.06739e-05	58.15	4.75692e-05	58.15	4.36066e-05	58.15	9.28275e-05	58.15	0.000145821	58.15	0.000119004
58.2	0.000148415	58.2	5.85467e-05	58.2	1.81694e-05	58.2	9.28275e-05	58.2	0.000145821	58.2	0.000155621
58.25	0.000148415	58.25	2.56142e-05	58.25	3.99727e-05	58.25	6.1885e-05	58.25	0.000174986	58.25	0.000238008
58.3	0.000113078	58.3	3.65917e-05	58.3	3.27049e-05	58.3	0.000134084	58.3	0.000145821	58.3	0.000292933
58.35	9.1876e-05	58.35	2.56142e-05	58.35	1.45355e-05	58.35	0.00012377	58.35	0.000160404	58.35	0.000265471
58.4	9.1876e-05	58.4	3.65917e-05	58.4	3.63388e-05	58.4	0.000134084	58.4	0.000116657	58.4	0.000210546
58.45	7.77413e-05	58.45	3.29325e-05	58.45	1.09016e-05	58.45	0.000134084	58.45	0.000131239	58.45	0.000183083
58.5	4.94717e-05	58.5	1.82959e-05	58.5	5.81421e-05	58.5	0.000154713	58.5	0.000102075	58.5	0.000183083
58.55	0.00013428	58.55	5.85467e-05	58.55	6.54098e-05	58.55	0.000113456	58.55	0.000116657	58.55	0.000137312
58.6	9.1876e-05	58.6	6.58651e-05	58.6	2.9071e-05	58.6	6.1885e-05	58.6	0.000160404	58.6	0.000274625
58.65	7.77413e-05	58.65	4.391e-05	58.65	2.54372e-05	58.65	0.000113456	58.65	0.000160404	58.65	7.32332e-05
58.7	7.06739e-05	58.7	8.41609e-05	58.7	2.54372e-05	58.7	0.000206283	58.7	0.000233314	58.7	0.000210546
58.75	0.000120146	58.75	8.05017e-05	58.75	4.72404e-05	58.75	8.25134e-05	58.75	8.74929e-05	58.75	0.000238008
58.8	8.48087e-05	58.8	7.31834e-05	58.8	4.36066e-05	58.8	0.000154713	58.8	0.000145821	58.8	0.000292933
58.85	7.77413e-05	58.85	5.85467e-05	58.85	3.63388e-05	58.85	2.06283e-05	58.85	0.000277061	58.85	0.000119004
58.9	8.48087e-05	58.9	5.48876e-05	58.9	0	58.9	0.000154713	58.9	0.000218732	58.9	0.000183083
58.95	8.48087e-05	58.95	4.391e-05	58.95	0	58.95	5.15708e-05	58.95	0.000102075	58.95	0.000146466
59	9.1876e-05	59	4.391e-05	59	3.27049e-05	59	9.28275e-05	59	0.000174986	59	0.000192237
59.05	5.65391e-05	59.05	8.41609e-05	59.05	2.9071e-05	59.05	0.000113456	59.05	0.000218732	59.05	0.000183083
59.1	0.000106011	59.1	4.02509e-05	59.1	4.36066e-05	59.1	0.000134084	59.1	0.000247897	59.1	0.000164775
59.15	9.89434e-05	59.15	4.75692e-05	59.15	5.45082e-05	59.15	5.15708e-05	59.15	0.000116657	59.15	0.0002197
59.2	0.000127213	59.2	6.58651e-05	59.2	4.72404e-05	59.2	0.00012377	59.2	0.000160404	59.2	0.000119004
59.25	3.53369e-05	59.25	6.95242e-05	59.25	2.9071e-05	59.25	2.06283e-05	59.25	0.000160404	59.25	0.000283779
59.3	6.36065e-05	59.3	4.02509e-05	59.3	4.36066e-05	59.3	9.28275e-05	59.3	0.000160404	59.3	0.000146466
59.35	0.000127213	59.35	6.22059e-05	59.35	2.18033e-05	59.35	4.12567e-05	59.35	0.000145821	59.35	0.000210546
59.4	9.1876e-05	59.4	6.22059e-05	59.4	4.36066e-05	59.4	8.25134e-05	59.4	0.000131239	59.4	0.000146466
59.45	6.36065e-05	59.45	2.1955e-05	59.45	2.54372e-05	59.45	0.00012377	59.45	0.000218732	59.45	0.00010985
59.5	0.000106011	59.5	4.02509e-05	59.5	2.18033e-05	59.5	9.28275e-05	59.5	0.000218732	59.5	0.000201391
59.55	0.000113078	59.55	3.65917e-05	59.55	3.27049e-05	59.55	0.000144398	59.55	0.000189568	59.55	0.000274625
59.6	9.1876e-05	59.6	4.02509e-05	59.6	5.45082e-05	59.6	0.000134084	59.6	0.000233314	59.6	0.000192237
59.65	9.89434e-05	59.65	2.92734e-05	59.65	3.63388e-05	59.65	0.000113456	59.65	4.37464e-05	59.65	0.000210546
59.7	0.000127213	59.7	3.65917e-05	59.7	4.36066e-05	59.7	0.000144398	59.7	0.000145821	59.7	0.000137312
59.75	0.00013428	59.75	5.48876e-05	59.75	4.72404e-05	59.75	0.000113456	59.75	0.000247897	59.75	0.000128158
59.8	7.77413e-05	59.8	2.1955e-05	59.8	2.9071e-05	59.8	6.1885e-05	59.8	0.000131239	59.8	0.0002197
59.85	0.000127213	59.85	2.92734e-05	59.85	7.26776e-06	59.85	0.000134084	59.85	0.00020415	59.85	0.000155621
59.9	0.000113078	59.9	6.95242e-05	59.9	2.9071e-05	59.9	0.000113456	59.9	0.000160404	59.9	0.000128158
59.95	9.89434e-05	59.95	3.65917e-05	59.95	2.18033e-05	59.95	5.15708e-05	59.95	0.000174986	59.95	0.000119004
60	7.77413e-05	60	5.12284e-05	60	1.45355e-05	60	8.25134e-05	60	0.000116657	60	0.000155621
[truncated: 1 more columns]

## Sheet: Fig4
Fig4b											Fig4c											Fig4d					Fig4f											Fig4g											Fig4h
-179	-0.00034972	-179	-0.000238933	-179	-0.000449868	-179	-0.000417885	-179	-0.000444814		-179	-0.000411795	-179	-0.000277867	-179	-0.000405648	-179	-0.000491495	-179	-0.000433892		273.15	173.568	174.11	143.609		-179	-0.000552338	-179	-0.000485334	-179	-0.000407029	-179	-0.00050944	-179	-0.000218892		-179	0	-179	0	-179	0	-179	0	-179	0		273.15
-178.642	-0.00034972	-178.642	-0.000238933	-178.642	-0.000449868	-178.642	-0.000417885	-178.642	-0.000444814		-178.642	-0.000411795	-178.642	-0.000277867	-178.642	-0.000405648	-178.642	-0.000491495	-178.642	-0.000433892		283.15	174.139	174.702	142.511		-178.642	-0.000552338	-178.642	-0.000485334	-178.642	-0.000407029	-178.642	-0.00050944	-178.642	-0.000218892		-177.803	0	-178.103	0	-178.103	0	-178.103	0	-177.803	0		283.15
-178.283	-0.00034972	-178.283	-0.000238933	-178.283	-0.000449868	-178.283	-0.000417885	-178.283	-0.000444814		-178.283	-0.000411795	-178.283	-0.000277867	-178.283	-0.000405648	-178.283	-0.000491495	-178.283	-0.000433892		293.15	174.733	175.316	141.392		-178.283	-0.000552338	-178.283	-0.000485334	-178.283	-0.000407029	-178.283	-0.00050944	-178.283	-0.000218892		-176.605	0	-177.206	0	-177.206	0	-177.206	0	-176.605	0		293.15
-177.925	-0.00034972	-177.925	-0.000238933	-177.925	-0.000449868	-177.925	-0.000417885	-177.925	-0.000444814		-177.925	-0.000411795	-177.925	-0.000277867	-177.925	-0.000405648	-177.925	-0.000491495	-177.925	-0.000433892		303.15	175.35	175.953	140.253		-177.925	-0.000552338	-177.925	-0.000485334	-177.925	-0.000407029	-177.925	-0.00050944	-177.925	-0.000218892		-175.408	0	-176.308	0	-176.308	0	-176.308	0	-175.408	0		303.15
-177.567	-0.00034972	-177.567	-0.000238933	-177.567	-0.000449868	-177.567	-0.000417885	-177.567	-0.000444814		-177.567	-0.000411795	-177.567	-0.000277867	-177.567	-0.000405648	-177.567	-0.000491495	-177.567	-0.000433892		313.15	175.99	176.612	139.094		-177.567	-0.000552338	-177.567	-0.000485334	-177.567	-0.000407029	-177.567	-0.00050944	-177.567	-0.000218892		-174.211	0	-175.411	0	-175.411	0	-175.411	0	-174.211	0		313.15
-177.208	-0.00034972	-177.208	-0.000238933	-177.208	-0.000449868	-177.208	-0.000417885	-177.208	-0.000444814		-177.208	-0.000411795	-177.208	-0.000277867	-177.208	-0.000405648	-177.208	-0.000491495	-177.208	-0.000433892		323.15	176.652	177.294	137.914		-177.208	-0.000552338	-177.208	-0.000485334	-177.208	-0.000407029	-177.208	-0.00050944	-177.208	-0.000218892		-173.013	0	-174.514	0	-174.514	0	-174.514	0	-173.013	0		323.15
-176.85	-0.00034972	-176.85	-0.000238933	-176.85	-0.000449868	-176.85	-0.000417885	-176.85	-0.000444814		-176.85	-0.000411795	-176.85	-0.000277867	-176.85	-0.000405648	-176.85	-0.000491495	-176.85	-0.000433892		333.15	177.336	177.998	136.713		-176.85	-0.000552338	-176.85	-0.000485334	-176.85	-0.000407029	-176.85	-0.00050944	-176.85	-0.000218892		-171.816	0	-173.617	0	-173.617	0	-173.617	0	-171.816	0		333.15
-176.491	-0.00034972	-176.491	-0.000238933	-176.491	-0.000449868	-176.491	-0.000417885	-176.491	-0.000444814		-176.491	-0.000411795	-176.491	-0.000277867	-176.491	-0.000405648	-176.491	-0.000491495	-176.491	-0.000433892		343.15	178.042	178.724	135.492		-176.491	-0.000552338	-176.491	-0.000485334	-176.491	-0.000407029	-176.491	-0.00050944	-176.491	-0.000218892		-170.619	0	-172.719	0	-172.719	0	-172.719	0	-170.619	0		343.15
-176.133	-0.00034972	-176.133	-0.000238933	-176.133	-0.000449868	-176.133	-0.000417885	-176.133	-0.000444814		-176.133	-0.000411795	-176.133	-0.000277867	-176.133	-0.000405648	-176.133	-0.000491495	-176.133	-0.000433892		353.15	178.77	179.471	134.251		-176.133	-0.000552338	-176.133	-0.000485334	-176.133	-0.000407029	-176.133	-0.00050944	-176.133	-0.000218892		-169.421	0	-171.822	0	-171.822	0	-171.822	0	-169.421	0		353.15
-175.775	-0.00034972	-175.775	-0.000238933	-175.775	-0.000449868	-175.775	-0.000417885	-175.775	-0.000444814		-175.775	-0.000411795	-175.775	-0.000277867	-175.775	-0.000405648	-175.775	-0.000491495	-175.775	-0.000433892		363.15	179.519	180.241	132.989		-175.775	-0.000552338	-175.775	-0.000485334	-175.775	-0.000407029	-175.775	-0.00050944	-175.775	-0.000218892		-168.224	0	-170.925	0	-170.925	0	-170.925	0	-168.224	0		363.15
-175.416	-0.00034972	-175.416	-0.000238933	-175.416	-0.000449868	-175.416	-0.000417885	-175.416	-0.000444814		-175.416	-0.000411795	-175.416	-0.000277867	-175.416	-0.000405648	-175.416	-0.000491495	-175.416	-0.000433892		373.15	180.289	181.031	131.706		-175.416	-0.000552338	-175.416	-0.000485334	-175.416	-0.000407029	-175.416	-0.00050944	-175.416	-0.000218892		-167.027	0	-170.028	0	-170.028	0	-170.028	0	-167.027	0		373.15
-175.058	-0.00034972	-175.058	-0.000238933	-175.058	-0.000449868	-175.058	-0.000417885	-175.058	-0.000444814		-175.058	-0.000411795	-175.058	-0.000277867	-175.058	-0.000405648	-175.058	-0.000491495	-175.058	-0.000433892		383.15	181.08	181.842	130.403		-175.058	-0.000552338	-175.058	-0.000485334	-175.058	-0.000407029	-175.058	-0.00050944	-175.058	-0.000218892		-165.829	0	-169.13	0	-169.13	0	-169.13	0	-165.829	0		383.15
-174.7	-0.00034972	-174.7	-0.000238933	-174.7	-0.000449868	-174.7	-0.000417885	-174.7	-0.000444814		-174.7	-0.000411795	-174.7	-0.000277867	-174.7	-0.000405648	-174.7	-0.000491495	-174.7	-0.000433892		393.15	181.892	182.673	129.079		-174.7	-0.000552338	-174.7	-0.000485334	-174.7	-0.000407029	-174.7	-0.00050944	-174.7	-0.000218892		-164.632	0	-168.233	0	-168.233	0	-168.233	0	-164.632	0		393.15
-174.341	-0.00034972	-174.341	-0.000238933	-174.341	-0.000449868	-174.341	-0.000417885	-174.341	-0.000444814		-174.341	-0.000411795	-174.341	-0.000277867	-174.341	-0.000405648	-174.341	-0.000491495	-174.341	-0.000433892		403.15	182.724	183.525	127.734		-174.341	-0.000552338	-174.341	-0.000485334	-174.341	-0.000407029	-174.341	-0.00050944	-174.341	-0.000218892		-163.435	0	-167.336	0	-167.336	0	-167.336	0	-163.435	0		403.15
-173.983	-0.00034972	-173.983	-0.000238933	-173.983	-0.000449868	-173.983	-0.000417885	-173.983	-0.000444814		-173.983	-0.000411795	-173.983	-0.000277867	-173.983	-0.000405648	-173.983	-0.000491495	-173.983	-0.000433892		413.15	183.575	184.396	126.369		-173.983	-0.000552338	-173.983	-0.000485334	-173.983	-0.000407029	-173.983	-0.00050944	-173.983	-0.000218892		-162.237	0	-166.439	0	-166.439	0	-166.439	0	-162.237	0		413.15
-173.625	-0.00034972	-173.625	-0.000238933	-173.625	-0.000449868	-173.625	-0.000417885	-173.625	-0.000444814		-173.625	-0.000411795	-173.625	-0.000277867	-173.625	-0.000405648	-173.625	-0.000491495	-173.625	-0.000433892		423.15	184.446	185.287	124.983		-173.625	-0.000552338	-173.625	-0.000485334	-173.625	-0.000407029	-173.625	-0.00050944	-173.625	-0.000218892		-161.04	0	-165.541	0	-165.541	0	-165.541	0	-161.04	0		423.15
-173.266	-0.00034972	-173.266	-0.000238933	-173.266	-0.000449868	-173.266	-0.000417885	-173.266	-0.000444814		-173.266	-0.000411795	-173.266	-0.000277867	-173.266	-0.000405648	-173.266	-0.000491495	-173.266	-0.000433892		433.15	185.336	186.197	123.577		-173.266	-0.000552338	-173.266	-0.000485334	-173.266	-0.000407029	-173.266	-0.00050944	-173.266	-0.000218892		-159.843	0	-164.644	0	-164.644	0	-164.644	0	-159.843	0		433.15
-172.908	-0.00034972	-172.908	-0.000238933	-172.908	-0.000449868	-172.908	-0.000417885	-172.908	-0.000444814		-172.908	-0.000411795	-172.908	-0.000277867	-172.908	-0.000405648	-172.908	-0.000491495	-172.908	-0.000433892		443.15	186.244	187.125	122.15		-172.908	-0.000552338	-172.908	-0.000485334	-172.908	-0.000407029	-172.908	-0.00050944	-172.908	-0.000218892		-158.645	0	-163.747	0	-163.747	0	-163.747	0	-158.645	0		443.15
-172.55	-0.00034972	-172.55	-0.000238933	-172.55	-0.000449868	-172.55	-0.000417885	-172.55	-0.000444814		-172.55	-0.000411795	-172.55	-0.000277867	-172.55	-0.000405648	-172.55	-0.000491495	-172.55	-0.000433892		453.15	187.171	188.071	120.702		-172.55	-0.000552338	-172.55	-0.000485334	-172.55	-0.000407029	-172.55	-0.00050944	-172.55	-0.000218892		-157.448	0	-162.85	0	-162.85	0	-162.85	0	-157.448	0		453.15
-172.191	-0.00034972	-172.191	-0.000238933	-172.191	-0.000449868	-172.191	-0.000417885	-172.191	-0.000444814		-172.191	-0.000411795	-172.191	-0.000277867	-172.191	-0.000405648	-172.191	-0.000491495	-172.191	-0.000433892		463.15	188.116	189.036	119.234		-172.191	-0.000552338	-172.191	-0.000485334	-172.191	-0.000407029	-172.191	-0.00050944	-172.191	-0.000218892		-156.251	0	-161.952	0	-161.952	0	-161.952	0	-156.251	0		463.15
-171.833	-0.00034972	-171.833	-0.000238933	-171.833	-0.000449868	-171.833	-0.000417885	-171.833	-0.000444814		-171.833	-0.000411795	-171.833	-0.000277867	-171.833	-0.000405648	-171.833	-0.000491495	-171.833	-0.000433892		473.15	189.078	190.018	117.746		-171.833	-0.000552338	-171.833	-0.000485334	-171.833	-0.000407029	-171.833	-0.00050944	-171.833	-0.000218892		-155.054	0	-161.055	0	-161.055	0	-161.055	0	-155.054	0		473.15
-171.474	-0.00034972	-171.474	-0.000238933	-171.474	-0.000449868	-171.474	-0.000417885	-171.474	-0.000444814		-171.474	-0.000411795	-171.474	-0.000277867	-171.474	-0.000405648	-171.474	-0.000491495	-171.474	-0.000433892							-171.474	-0.000552338	-171.474	-0.000485334	-171.474	-0.000407029	-171.474	-0.00050944	-171.474	-0.000218892		-153.856	0	-160.158	0	-160.158	0	-160.158	0	-153.856	0
-171.116	-0.00034972	-171.116	-0.000238933	-171.116	-0.000449868	-171.116	-0.000417885	-171.116	-0.000444814		-171.116	-0.000411795	-171.116	-0.000277867	-171.116	-0.000405648	-171.116	-0.000491495	-171.116	-0.000433892							-171.116	-0.000552338	-171.116	-0.000485334	-171.116	-0.000407029	-171.116	-0.00050944	-171.116	-0.000218892		-152.659	0	-159.261	0	-159.261	0	-159.261	0	-152.659	0
-170.758	-0.00034972	-170.758	-0.000238933	-170.758	-0.000449868	-170.758	-0.000417885	-170.758	-0.000444814		-170.758	-0.000411795	-170.758	-0.000277867	-170.758	-0.000405648	-170.758	-0.000491495	-170.758	-0.000433892							-170.758	-0.000552338	-170.758	-0.000485334	-170.758	-0.000407029	-170.758	-0.00050944	-170.758	-0.000218892		-151.462	0	-158.363	0	-158.363	0	-158.363	0	-151.462	0
-170.399	-0.00034972	-170.399	-0.000238933	-170.399	-0.000449868	-170.399	-0.000417885	-170.399	-0.000444814		-170.399	-0.000411795	-170.399	-0.000277867	-170.399	-0.000405648	-170.399	-0.000491495	-170.399	-0.000433892							-170.399	-0.000552338	-170.399	-0.000485334	-170.399	-0.000407029	-170.399	-0.00050944	-170.399	-0.000218892		-150.264	0	-157.466	0	-157.466	0	-157.466	0	-150.264	0
-170.041	-0.00034972	-170.041	-0.000238933	-170.041	-0.000449868	-170.041	-0.000417885	-170.041	-0.000444814		-170.041	-0.000411795	-170.041	-0.000277867	-170.041	-0.000405648	-170.041	-0.000491495	-170.041	-0.000433892							-170.041	-0.000552338	-170.041	-0.000485334	-170.041	-0.000407029	-170.041	-0.00050944	-170.041	-0.000218892		-149.067	0	-156.569	0	-156.569	0	-156.569	0	-149.067	0
-169.683	-0.00034972	-169.683	-0.000238933	-169.683	-0.000449868	-169.683	-0.000417885	-169.683	-0.000444814		-169.683	-0.000411795	-169.683	-0.000277867	-169.683	-0.000405648	-169.683	-0.000491495	-169.683	-0.000433892							-169.683	-0.000552338	-169.683	-0.000485334	-169.683	-0.000407029	-169.683	-0.00050944	-169.683	-0.000218892		-147.87	0	-155.672	0	-155.672	0	-155.672	0	-147.87	0
-169.324	-0.00034972	-169.324	-0.000238933	-169.324	-0.000449868	-169.324	-0.000417885	-169.324	-0.000444814		-169.324	-0.000411795	-169.324	-0.000277867	-169.324	-0.000405648	-169.324	-0.000491495	-169.324	-0.000433892							-169.324	-0.000552338	-169.324	-0.000485334	-169.324	-0.000407029	-169.324	-0.00050944	-169.324	-0.000218892		-146.672	0	-154.774	0	-154.774	0	-154.774	0	-146.672	0
-168.966	-0.00034972	-168.966	-0.000238933	-168.966	-0.000449868	-168.966	-0.000417885	-168.966	-0.000444814		-168.966	-0.000411795	-168.966	-0.000277867	-168.966	-0.000405648	-168.966	-0.000491495	-168.966	-0.000433892							-168.966	-0.000552338	-168.966	-0.000485334	-168.966	-0.000407029	-168.966	-0.00050944	-168.966	-0.000218892		-145.475	0	-153.877	0	-153.877	0	-153.877	0	-145.475	0
-168.608	-0.00034972	-168.608	-0.000238933	-168.608	-0.000449868	-168.608	-0.000417885	-168.608	-0.000444814		-168.608	-0.000411795	-168.608	-0.000277867	-168.608	-0.000405648	-168.608	-0.000491495	-168.608	-0.000433892							-168.608	-0.000552338	-168.608	-0.000485334	-168.608	-0.000407029	-168.608	-0.00050944	-168.608	-0.000218892		-144.278	2.44681e-132	-152.98	0	-152.98	0	-152.98	0	-144.278	0
-168.249	-0.00034972	-168.249	-0.000238933	-168.249	-0.000449868	-168.249	-0.000417885	-168.249	-0.000444814		-168.249	-0.000411795	-168.249	-0.000277867	-168.249	-0.000405648	-168.249	-0.000491495	-168.249	-0.000433892							-168.249	-0.000552338	-168.249	-0.000485334	-168.249	-0.000407029	-168.249	-0.00050944	-168.249	-0.000218892		-143.08	7.88733e-131	-152.083	0	-152.083	0	-152.083	0	-143.08	0
-167.891	-0.00034972	-167.891	-0.000238933	-167.891	-0.000449868	-167.891	-0.000417885	-167.891	-0.000444814		-167.891	-0.000411795	-167.891	-0.000277867	-167.891	-0.000405648	-167.891	-0.000491495	-167.891	-0.000433892							-167.891	-0.000552338	-167.891	-0.000485334	-167.891	-0.000407029	-167.891	-0.00050944	-167.891	-0.000218892		-141.883	2.4915e-129	-151.185	0	-151.185	0	-151.185	0	-141.883	0
-167.533	-0.00034972	-167.533	-0.000238933	-167.533	-0.000449868	-167.533	-0.000417885	-167.533	-0.000444814		-167.533	-0.000411795	-167.533	-0.000277867	-167.533	-0.000405648	-167.533	-0.000491495	-167.533	-0.000433892							-167.533	-0.000552338	-167.533	-0.000485334	-167.533	-0.000407029	-167.533	-0.00050944	-167.533	-0.000218892		-140.686	7.71243e-128	-150.288	0	-150.288	0	-150.288	0	-140.686	0
-167.174	-0.00034972	-167.174	-0.000238933	-167.174	-0.000449868	-167.174	-0.000417885	-167.174	-0.000444814		-167.174	-0.000411795	-167.174	-0.000277867	-167.174	-0.000405648	-167.174	-0.000491495	-167.174	-0.000433892							-167.174	-0.000552338	-167.174	-0.000485334	-167.174	-0.000407029	-167.174	-0.00050944	-167.174	-0.000218892		-139.488	2.3395e-126	-149.391	0	-149.391	0	-149.391	0	-139.488	0
-166.816	-0.00034972	-166.816	-0.000238933	-166.816	-0.000449868	-166.816	-0.000417885	-166.816	-0.000444814		-166.816	-0.000411795	-166.816	-0.000277867	-166.816	-0.000405648	-166.816	-0.000491495	-166.816	-0.000433892							-166.816	-0.000552338	-166.816	-0.000485334	-166.816	-0.000407029	-166.816	-0.00050944	-166.816	-0.000218892		-138.291	6.95431e-125	-148.494	0	-148.494	0	-148.494	0	-138.291	0
-166.457	-0.00034972	-166.457	-0.000238933	-166.457	-0.000449868	-166.457	-0.000417885	-166.457	-0.000444814		-166.457	-0.000411795	-166.457	-0.000277867	-166.457	-0.000405648	-166.457	-0.000491495	-166.457	-0.000433892							-166.457	-0.000552338	-166.457	-0.000485334	-166.457	-0.000407029	-166.457	-0.00050944	-166.457	-0.000218892		-137.094	2.02575e-123	-147.596	0	-147.596	0	-147.596	0	-137.094	0
-166.099	-0.00034972	-166.099	-0.000238933	-166.099	-0.000449868	-166.099	-0.000417885	-166.099	-0.000444814		-166.099	-0.000411795	-166.099	-0.000277867	-166.099	-0.000405648	-166.099	-0.000491495	-166.099	-0.000433892							-166.099	-0.000552338	-166.099	-0.000485334	-166.099	-0.000407029	-166.099	-0.00050944	-166.099	-0.000218892		-135.896	5.78253e-122	-146.699	0	-146.699	0	-146.699	0	-135.896	0
-165.741	-0.00034972	-165.741	-0.000238933	-165.741	-0.000449868	-165.741	-0.000417885	-165.741	-0.000444814		-165.741	-0.000411795	-165.741	-0.000277867	-165.741	-0.000405648	-165.741	-0.000491495	-165.741	-0.000433892							-165.741	-0.000552338	-165.741	-0.000485334	-165.741	-0.000407029	-165.741	-0.00050944	-165.741	-0.000218892		-134.699	1.61752e-120	-145.802	0	-145.802	0	-145.802	0	-134.699	0
-165.382	-0.00034972	-165.382	-0.000238933	-165.382	-0.000449868	-165.382	-0.000417885	-165.382	-0.000444814		-165.382	-0.000411795	-165.382	-0.000277867	-165.382	-0.000405648	-165.382	-0.000491495	-165.382	-0.000433892							-165.382	-0.000552338	-165.382	-0.000485334	-165.382	-0.000407029	-165.382	-0.00050944	-165.382	-0.000218892		-133.502	4.43387e-119	-144.905	0	-144.905	0	-144.905	0	-133.502	0
-165.024	-0.00034972	-165.024	-0.000238933	-165.024	-0.000449868	-165.024	-0.000417885	-165.024	-0.000444814		-165.024	-0.000411795	-165.024	-0.000277867	-165.024	-0.000405648	-165.024	-0.000491495	-165.024	-0.000433892							-165.024	-0.000552338	-165.024	-0.000485334	-165.024	-0.000407029	-165.024	-0.00050944	-165.024	-0.000218892		-132.304	1.19101e-117	-144.008	0	-144.008	0	-144.008	0	-132.304	0
-164.666	-0.00034972	-164.666	-0.000238933	-164.666	-0.000449868	-164.666	-0.000417885	-164.666	-0.000444814		-164.666	-0.000411795	-164.666	-0.000277867	-164.666	-0.000405648	-164.666	-0.000491495	-164.666	-0.000433892							-164.666	-0.000552338	-164.666	-0.000485334	-164.666	-0.000407029	-164.666	-0.00050944	-164.666	-0.000218892		-131.107	3.13509e-116	-143.11	0	-143.11	0	-143.11	0	-131.107	1.6176e-131
-164.307	-0.00034972	-164.307	-0.000238933	-164.307	-0.000449868	-164.307	-0.000417885	-164.307	-0.000444814		-164.307	-0.000411795	-164.307	-0.000277867	-164.307	-0.000405648	-164.307	-0.000491495	-164.307	-0.000433892							-164.307	-0.000552338	-164.307	-0.000485334	-164.307	-0.000407029	-164.307	-0.00050944	-164.307	-0.000218892		-129.91	8.08692e-115	-142.213	0	-142.213	0	-142.213	0	-129.91	5.48467e-130
-163.949	-0.00034972	-163.949	-0.000238933	-163.949	-0.000449868	-163.949	-0.000417885	-163.949	-0.000444814		-163.949	-0.000411795	-163.949	-0.000277867	-163.949	-0.000405648	-163.949	-0.000491495	-163.949	-0.000433892							-163.949	-0.000552338	-163.949	-0.000485334	-163.949	-0.000407029	-163.949	-0.00050944	-163.949	-0.000218892		-128.712	2.04417e-113	-141.316	0	-141.316	0	-141.316	0	-128.712	1.82111e-128
-163.591	-0.00034972	-163.591	-0.000238933	-163.591	-0.000449868	-163.591	-0.000417885	-163.591	-0.000444814		-163.591	-0.000411795	-163.591	-0.000277867	-163.591	-0.000405648	-163.591	-0.000491495	-163.591	-0.000433892							-163.591	-0.000552338	-163.591	-0.000485334	-163.591	-0.000407029	-163.591	-0.00050944	-163.591	-0.000218892		-127.515	5.06351e-112	-140.419	0	-140.419	0	-140.419	0	-127.515	5.92149e-127
-163.232	-0.00034972	-163.232	-0.000238933	-163.232	-0.000449868	-163.232	-0.000417885	-163.232	-0.000444814		-163.232	-0.000411795	-163.232	-0.000277867	-163.232	-0.000405648	-163.232	-0.000491495	-163.232	-0.000433892							-163.232	-0.000552338	-163.232	-0.000485334	-163.232	-0.000407029	-163.232	-0.00050944	-163.232	-0.000218892		-126.318	1.2291e-110	-139.521	0	-139.521	0	-139.521	0	-126.318	1.88552e-125
-162.874	-0.00034972	-162.874	-0.000238933	-162.874	-0.000449868	-162.874	-0.000417885	-162.874	-0.000444814		-162.874	-0.000411795	-162.874	-0.000277867	-162.874	-0.000405648	-162.874	-0.000491495	-162.874	-0.000433892							-162.874	-0.000552338	-162.874	-0.000485334	-162.874	-0.000407029	-162.874	-0.00050944	-162.874	-0.000218892		-125.12	2.92362e-109	-138.624	0	-138.624	0	-138.624	0	-125.12	5.8795e-124
-162.516	-0.00034972	-162.516	-0.000238933	-162.516	-0.000449868	-162.516	-0.000417885	-162.516	-0.000444814		-162.516	-0.000411795	-162.516	-0.000277867	-162.516	-0.000405648	-162.516	-0.000491495	-162.516	-0.000433892							-162.516	-0.000552338	-162.516	-0.000485334	-162.516	-0.000407029	-162.516	-0.00050944	-162.516	-0.000218892		-123.923	6.81485e-108	-137.727	0	-137.727	0	-137.727	0	-123.923	1.79538e-122
-162.157	-0.00034972	-162.157	-0.000238933	-162.157	-0.000449868	-162.157	-0.000417885	-162.157	-0.000444814		-162.157	-0.000411795	-162.157	-0.000277867	-162.157	-0.000405648	-162.157	-0.000491495	-162.157	-0.000433892							-162.157	-0.000552338	-162.157	-0.000485334	-162.157	-0.000407029	-162.157	-0.00050944	-162.157	-0.000218892		-122.726	1.55665e-106	-136.83	0	-136.83	0	-136.83	0	-122.726	5.36883e-121
-161.799	-0.00034972	-161.799	-0.000238933	-161.799	-0.000449868	-161.799	-0.000417885	-161.799	-0.000444814		-161.799	-0.000411795	-161.799	-0.000277867	-161.799	-0.000405648	-161.799	-0.000491495	-161.799	-0.000433892							-161.799	-0.000552338	-161.799	-0.000485334	-161.799	-0.000407029	-161.799	-0.00050944	-161.799	-0.000218892		-121.528	3.48439e-105	-135.932	0	-135.932	0	-135.932	0	-121.528	1.57221e-119
-161.44	-0.00034972	-161.44	-0.000238933	-161.44	-0.000449868	-161.44	-0.000417885	-161.44	-0.000444814		-161.44	-0.000411795	-161.44	-0.000277867	-161.44	-0.000405648	-161.44	-0.000491495	-161.44	-0.000433892							-161.44	-0.000552338	-161.44	-0.000485334	-161.44	-0.000407029	-161.44	-0.00050944	-161.44	-0.000218892		-120.331	7.64299e-104	-135.035	0	-135.035	0	-135.035	0	-120.331	4.50867e-118
-161.082	-0.00034972	-161.082	-0.000238933	-161.082	-0.000449868	-161.082	-0.000417885	-161.082	-0.000444814		-161.082	-0.000411795	-161.082	-0.000277867	-161.082	-0.000405648	-161.082	-0.000491495	-161.082	-0.000433892							-161.082	-0.000552338	-161.082	-0.000485334	-161.082	-0.000407029	-161.082	-0.00050944	-161.082	-0.000218892		-119.134	1.64286e-102	-134.138	0	-134.138	0	-134.138	0	-119.134	1.26617e-116
-160.724	-0.00034972	-160.724	-0.000238933	-160.724	-0.000449868	-160.724	-0.000417885	-160.724	-0.000444814		-160.724	-0.000411795	-160.724	-0.000277867	-160.724	-0.000405648	-160.724	-0.000491495	-160.724	-0.000433892							-160.724	-0.000552338	-160.724	-0.000485334	-160.724	-0.000407029	-160.724	-0.00050944	-160.724	-0.000218892		-117.936	3.46048e-101	-133.241	0	-133.241	0	-133.241	0	-117.936	3.48214e-115
-160.365	-0.00034972	-160.365	-0.000238933	-160.365	-0.000449868	-160.365	-0.000417885	-160.365	-0.000444814		-160.365	-0.000411795	-160.365	-0.000277867	-160.365	-0.000405648	-160.365	-0.000491495	-160.365	-0.000433892							-160.365	-0.000552338	-160.365	-0.000485334	-160.365	-0.000407029	-160.365	-0.00050944	-160.365	-0.000218892		-116.739	7.14287e-100	-132.343	0	-132.343	0	-132.343	0	-116.739	9.37792e-114
-160.007	-0.00034972	-160.007	-0.000238933	-160.007	-0.000449868	-160.007	-0.000417885	-160.007	-0.000444814		-160.007	-0.000411795	-160.007	-0.000277867	-160.007	-0.000405648	-160.007	-0.000491495	-160.007	-0.000433892							-160.007	-0.000552338	-160.007	-0.000485334	-160.007	-0.000407029	-160.007	-0.00050944	-160.007	-0.000218892		-115.542	1.44481e-98	-131.446	0	-131.446	0	-131.446	2.53475e-132	-115.542	2.47328e-112
-159.649	-0.00034972	-159.649	-0.000238933	-159.649	-0.000449868	-159.649	-0.000417885	-159.649	-0.000444814		-159.649	-0.000411795	-159.649	-0.000277867	-159.649	-0.000405648	-159.649	-0.000491495	-159.649	-0.000433892							-159.649	-0.000552338	-159.649	-0.000485334	-159.649	-0.000407029	-159.649	-0.00050944	-159.649	-0.000218892		-114.344	2.86383e-97	-130.549	0	-130.549	0	-130.549	4.59783e-131	-114.344	6.38776e-111
-159.29	-0.00034972	-159.29	-0.000238933	-159.29	-0.000449868	-159.29	-0.000417885	-159.29	-0.000444814		-159.29	-0.000411795	-159.29	-0.000277867	-159.29	-0.000405648	-159.29	-0.000491495	-159.29	-0.000433892							-159.29	-0.000552338	-159.29	-0.000485334	-159.29	-0.000407029	-159.29	-0.00050944	-159.29	-0.000218892		-113.147	5.5627e-96	-129.652	0	-129.652	0	-129.652	8.22303e-130	-113.147	1.61559e-109
-158.932	-0.00034972	-158.932	-0.000238933	-158.932	-0.000449868	-158.932	-0.000417885	-158.932	-0.000444814		-158.932	-0.000411795	-158.932	-0.000277867	-158.932	-0.000405648	-158.932	-0.000491495	-158.932	-0.000433892							-158.932	-0.000552338	-158.932	-0.000485334	-158.932	-0.000407029	-158.932	-0.00050944	-158.932	-0.000218892		-111.95	1.05882e-94	-128.754	0	-128.754	0	-128.754	1.45002e-128	-111.95	4.00148e-108
-158.574	-0.00034972	-158.574	-0.000238933	-158.574	-0.000449868	-158.574	-0.000417885	-158.574	-0.000444814		-158.574	-0.000411795	-158.574	-0.000277867	-158.574	-0.000405648	-158.574	-0.000491495	-158.574	-0.000433892							-158.574	-0.000552338	-158.574	-0.000485334	-158.574	-0.000407029	-158.574	-0.00050944	-158.574	-0.000218892		-110.753	1.97498e-93	-127.857	0	-127.857	0	-127.857	2.52103e-127	-110.753	9.70549e-107
-158.215	-0.00034972	-158.215	-0.000238933	-158.215	-0.000449868	-158.215	-0.000417885	-158.215	-0.000444814		-158.215	-0.000411795	-158.215	-0.000277867	-158.215	-0.000405648	-158.215	-0.000491495	-158.215	-0.000433892							-158.215	-0.000552338	-158.215	-0.000485334	-158.215	-0.000407029	-158.215	-0.00050944	-158.215	-0.000218892		-109.555	3.60995e-92	-126.96	0	-126.96	0	-126.96	4.32161e-126	-109.555	2.30527e-105
-157.857	-0.00034972	-157.857	-0.000238933	-157.857	-0.000449868	-157.857	-0.000417885	-157.857	-0.000444814		-157.857	-0.000411795	-157.857	-0.000277867	-157.857	-0.000405648	-157.857	-0.000491495	-157.857	-0.000433892							-157.857	-0.000552338	-157.857	-0.000485334	-157.857	-0.000407029	-157.857	-0.00050944	-157.857	-0.000218892		-108.358	6.46606e-91	-126.063	0	-126.063	0	-126.063	7.30424e-125	-108.358	5.36208e-104
-157.499	-0.00034972	-157.499	-0.000238933	-157.499	-0.000449868	-157.499	-0.000417885	-157.499	-0.000444814		-157.499	-0.000411795	-157.499	-0.000277867	-157.499	-0.000405648	-157.499	-0.000491495	-157.499	-0.000433892							-157.499	-0.000552338	-157.499	-0.000485334	-157.499	-0.000407029	-157.499	-0.00050944	-157.499	-0.000218892		-107.161	1.13496e-89	-125.165	0	-125.165	0	-125.165	1.21721e-123	-107.161	1.22139e-102
-157.14	-0.00034972	-157.14	-0.000238933	-157.14	-0.000449868	-157.14	-0.000417885	-157.14	-0.000444814		-157.14	-0.000411795	-157.14	-0.000277867	-157.14	-0.000405648	-157.14	-0.000491495	-157.14	-0.000433892							-157.14	-0.000552338	-157.14	-0.000485334	-157.14	-0.000407029	-157.14	-0.00050944	-157.14	-0.000218892		-105.963	1.95217e-88	-124.268	0	-124.268	0	-124.268	1.99996e-122	-105.963	2.72445e-101
-156.782	-0.00034972	-156.782	-0.000238933	-156.782	-0.000449868	-156.782	-0.000417885	-156.782	-0.000444814		-156.782	-0.000411795	-156.782	-0.000277867	-156.782	-0.000405648	-156.782	-0.000491495	-156.782	-0.000433892							-156.782	-0.000552338	-156.782	-0.000485334	-156.782	-0.000407029	-156.782	-0.00050944	-156.782	-0.000218892		-104.766	3.29047e-87	-123.371	0	-123.371	0	-123.371	3.23995e-121	-104.766	5.95131e-100
-156.423	-0.00034972	-156.423	-0.000238933	-156.423	-0.000449868	-156.423	-0.000417885	-156.423	-0.000444814		-156.423	-0.000411795	-156.423	-0.000277867	-156.423	-0.000405648	-156.423	-0.000491495	-156.423	-0.000433892							-156.423	-0.000552338	-156.423	-0.000485334	-156.423	-0.000407029	-156.423	-0.00050944	-156.423	-0.000218892		-103.569	5.43499e-86	-122.474	0	-122.474	0	-122.474	5.17509e-120	-103.569	1.27308e-98
-156.065	-0.00034972	-156.065	-0.000238933	-156.065	-0.000449868	-156.065	-0.000417885	-156.065	-0.000444814		-156.065	-0.000411795	-156.065	-0.000277867	-156.065	-0.000405648	-156.065	-0.000491495	-156.065	-0.000433892							-156.065	-0.000552338	-156.065	-0.000485334	-156.065	-0.000407029	-156.065	-0.00050944	-156.065	-0.000218892		-102.371	8.79709e-85	-121.576	0	-121.576	0	-121.576	8.15004e-119	-102.371	2.66688e-97
-155.707	-0.00034972	-155.707	-0.000238933	-155.707	-0.000449868	-155.707	-0.000417885	-155.707	-0.000444814		-155.707	-0.000411795	-155.707	-0.000277867	-155.707	-0.000405648	-155.707	-0.000491495	-155.707	-0.000433892							-155.707	-0.000552338	-155.707	-0.000485334	-155.707	-0.000407029	-155.707	-0.00050944	-155.707	-0.000218892		-101.174	1.39534e-83	-120.679	0	-120.679	0	-120.679	1.26551e-117	-101.174	5.4709e-96
-155.348	-0.00034972	-155.348	-0.000238933	-155.348	-0.000449868	-155.348	-0.000417885	-155.348	-0.000444814		-155.348	-0.000411795	-155.348	-0.000277867	-155.348	-0.000405648	-155.348	-0.000491495	-155.348	-0.000433892							-155.348	-0.000552338	-155.348	-0.000485334	-155.348	-0.000407029	-155.348	-0.00050944	-155.348	-0.000218892		-99.9766	2.16881e-82	-119.782	0	-119.782	0	-119.782	1.93745e-116	-99.9766	1.09906e-94
-154.99	-0.00034972	-154.99	-0.000238933	-154.99	-0.000449868	-154.99	-0.000417885	-154.99	-0.000444814		-154.99	-0.000411795	-154.99	-0.000277867	-154.99	-0.000405648	-154.99	-0.000491495	-154.99	-0.000433892							-154.99	-0.000552338	-154.99	-0.000485334	-154.99	-0.000407029	-154.99	-0.00050944	-154.99	-0.000218892		-98.7793	3.30341e-81	-118.885	0	-118.885	0	-118.885	2.92456e-115	-98.7793	2.16218e-93
-154.632	-0.00034972	-154.632	-0.000238933	-154.632	-0.000449868	-154.632	-0.000417885	-154.632	-0.000444814		-154.632	-0.000411795	-154.632	-0.000277867	-154.632	-0.000405648	-154.632	-0.000491495	-154.632	-0.000433892							-154.632	-0.000552338	-154.632	-0.000485334	-154.632	-0.000407029	-154.632	-0.00050944	-154.632	-0.000218892		-97.5819	4.93065e-80	-117.987	0	-117.987	0	-117.987	4.35263e-114	-97.5819	4.16553e-92
-154.273	-0.00034972	-154.273	-0.000238933	-154.273	-0.000449868	-154.273	-0.000417885	-154.273	-0.000444814		-154.273	-0.000411795	-154.273	-0.000277867	-154.273	-0.000405648	-154.273	-0.000491495	-154.273	-0.000433892							-154.273	-0.000552338	-154.273	-0.000485334	-154.273	-0.000407029	-154.273	-0.00050944	-154.273	-0.000218892		-96.3846	7.21184e-79	-117.09	0	-117.09	0	-117.09	6.38714e-113	-96.3846	7.8588e-91
-153.915	-0.00034972	-153.915	-0.000238933	-153.915	-0.000449868	-153.915	-0.000417885	-153.915	-0.000444814		-153.915	-0.000411795	-153.915	-0.000277867	-153.915	-0.000405648	-153.915	-0.000491495	-153.915	-0.000433892							-153.915	-0.000552338	-153.915	-0.000485334	-153.915	-0.000407029	-153.915	-0.00050944	-153.915	-0.000218892		-95.1873	1.03369e-77	-116.193	0	-116.193	0	-116.193	9.2411e-112	-95.1873	1.45194e-89
-153.557	-0.00034972	-153.557	-0.000238933	-153.557	-0.000449868	-153.557	-0.000417885	-153.557	-0.000444814		-153.557	-0.000411795	-153.557	-0.000277867	-153.557	-0.000405648	-153.557	-0.000491495	-153.557	-0.000433892							-153.557	-0.000552338	-153.557	-0.000485334	-153.557	-0.000407029	-153.557	-0.00050944	-153.557	-0.000218892		-93.99	1.45188e-76	-115.296	0	-115.296	0	-115.296	1.31827e-110	-93.99	2.62693e-88
-153.198	-0.00034972	-153.198	-0.000238933	-153.198	-0.000449868	-153.198	-0.000417885	-153.198	-0.000444814		-153.198	-0.000411795	-153.198	-0.000277867	-153.198	-0.000405648	-153.198	-0.000491495	-153.198	-0.000433892							-153.198	-0.000552338	-153.198	-0.000485334	-153.198	-0.000407029	-153.198	-0.00050944	-153.198	-0.000218892		-92.7926	1.99836e-75	-114.398	0	-114.398	0	-114.398	1.85415e-109	-92.7926	4.65432e-87
-152.84	-0.00034972	-152.84	-0.000238933	-152.84	-0.000449868	-152.84	-0.000417885	-152.84	-0.000444814		-152.84	-0.000411795	-152.84	-0.000277867	-152.84	-0.000405648	-152.84	-0.000491495	-152.84	-0.000433892							-152.84	-0.000552338	-152.84	-0.000485334	-152.84	-0.000407029	-152.84	-0.00050944	-152.84	-0.000218892		-91.5953	2.69536e-74	-113.501	0	-113.501	0	-113.501	2.57128e-108	-91.5953	8.07554e-86
-152.481	-0.00034972	-152.481	-0.000238933	-152.481	-0.000449868	-152.481	-0.000417885	-152.481	-0.000444814		-152.481	-0.000411795	-152.481	-0.000277867	-152.481	-0.000405648	-152.481	-0.000491495	-152.481	-0.000433892							-152.481	-0.000552338	-152.481	-0.000485334	-152.481	-0.000407029	-152.481	-0.00050944	-152.481	-0.000218892		-90.398	3.56255e-73	-112.604	0	-112.604	0	-112.604	3.51573e-107	-90.398	1.37213e-84
-152.123	-0.00034972	-152.123	-0.000238933	-152.123	-0.000449868	-152.123	-0.000417885	-152.123	-0.000444814		-152.123	-0.000411795	-152.123	-0.000277867	-152.123	-0.000405648	-152.123	-0.000491495	-152.123	-0.000433892							-152.123	-0.000552338	-152.123	-0.000485334	-152.123	-0.000407029	-152.123	-0.00050944	-152.123	-0.000218892		-89.2007	4.61428e-72	-111.707	0	-111.707	0	-111.707	4.73964e-106	-89.2007	2.28309e-83
-151.765	-0.00034972	-151.765	-0.000238933	-151.765	-0.000449868	-151.765	-0.000417885	-151.765	-0.000444814		-151.765	-0.000411795	-151.765	-0.000277867	-151.765	-0.000405648	-151.765	-0.000491495	-151.765	-0.000433892							-151.765	-0.000552338	-151.765	-0.000485334	-151.765	-0.000407029	-151.765	-0.00050944	-151.765	-0.000218892		-88.0033	5.85664e-71	-110.81	0	-110.81	0	-110.81	6.29995e-105	-88.0033	3.72015e-82
-151.406	-0.00034972	-151.406	-0.000238933	-151.406	-0.000449868	-151.406	-0.000417885	-151.406	-0.000444814		-151.406	-0.000411795	-151.406	-0.000277867	-151.406	-0.000405648	-151.406	-0.000491495	-151.406	-0.000433892							-151.406	-0.000552338	-151.406	-0.000485334	-151.406	-0.000407029	-151.406	-0.00050944	-151.406	-0.000218892		-86.806	7.28438e-70	-109.912	0	-109.912	0	-109.912	8.25642e-104	-86.806	5.93615e-81
-151.048	-0.00034972	-151.048	-0.000238933	-151.048	-0.000449868	-151.048	-0.000417885	-151.048	-0.000444814		-151.048	-0.000411795	-151.048	-0.000277867	-151.048	-0.000405648	-151.048	-0.000491495	-151.048	-0.000433892							-151.048	-0.000552338	-151.048	-0.000485334	-151.048	-0.000407029	-151.048	-0.00050944	-151.048	-0.000218892		-85.6087	8.87846e-69	-109.015	0	-109.015	0	-109.015	1.06686e-102	-85.6087	9.27592e-80
-150.69	-0.00034972	-150.69	-0.000238933	-150.69	-0.000449868	-150.69	-0.000417885	-150.69	-0.000444814		-150.69	-0.000411795	-150.69	-0.000277867	-150.69	-0.000405648	-150.69	-0.000491495	-150.69	-0.000433892							-150.69	-0.000552338	-150.69	-0.000485334	-150.69	-0.000407029	-150.69	-0.00050944	-150.69	-0.000218892		-84.4114	1.06043e-67	-108.118	0	-108.118	0	-108.118	1.35921e-101	-84.4114	1.41944e-78
-150.331	-0.00034972	-150.331	-0.000238933	-150.331	-0.000449868	-150.331	-0.000417885	-150.331	-0.000444814		-150.331	-0.000411795	-150.331	-0.000277867	-150.331	-0.000405648	-150.331	-0.000491495	-150.331	-0.000433892							-150.331	-0.000552338	-150.331	-0.000485334	-150.331	-0.000407029	-150.331	-0.00050944	-150.331	-0.000218892		-83.2141	1.24116e-66	-107.221	0	-107.221	0	-107.221	1.70738e-100	-83.2141	2.12707e-77
-149.973	-0.00034972	-149.973	-0.000238933	-149.973	-0.000449868	-149.973	-0.000417885	-149.973	-0.000444814		-149.973	-0.000411795	-149.973	-0.000277867	-149.973	-0.000405648	-149.973	-0.000491495	-149.973	-0.000433892							-149.973	-0.000552338	-149.973	-0.000485334	-149.973	-0.000407029	-149.973	-0.00050944	-149.973	-0.000218892		-82.0167	1.42355e-65	-106.323	0	-106.323	0	-106.323	2.11463e-99	-82.0167	3.12145e-76
-149.615	-0.00034972	-149.615	-0.000238933	-149.615	-0.000449868	-149.615	-0.000417885	-149.615	-0.000444814		-149.615	-0.000411795	-149.615	-0.000277867	-149.615	-0.000405648	-149.615	-0.000491495	-149.615	-0.000433892							-149.615	-0.000552338	-149.615	-0.000485334	-149.615	-0.000407029	-149.615	-0.00050944	-149.615	-0.000218892		-80.8194	1.6e-64	-105.426	0	-105.426	0	-105.426	2.58227e-98	-80.8194	4.48578e-75
-149.256	-0.00034972	-149.256	-0.000238933	-149.256	-0.000449868	-149.256	-0.000417885	-149.256	-0.000444814		-149.256	-0.000411795	-149.256	-0.000277867	-149.256	-0.000405648	-149.256	-0.000491495	-149.256	-0.000433892							-149.256	-0.000552338	-149.256	-0.000485334	-149.256	-0.000407029	-149.256	-0.00050944	-149.256	-0.000218892		-79.6221	1.76224e-63	-104.529	0	-104.529	0	-104.529	3.10907e-97	-79.6221	6.31286e-74
-148.898	-0.00034972	-148.898	-0.000238933	-148.898	-0.000449868	-148.898	-0.000417885	-148.898	-0.000444814		-148.898	-0.000411795	-148.898	-0.000277867	-148.898	-0.000405648	-148.898	-0.000491495	-148.898	-0.000433892							-148.898	-0.000552338	-148.898	-0.000485334	-148.898	-0.000407029	-148.898	-0.00050944	-148.898	-0.000218892		-78.4248	1.90201e-62	-103.632	0	-103.632	0	-103.632	3.69082e-96	-78.4248	8.70006e-73
-148.54	-0.00034972	-148.54	-0.000238933	-148.54	-0.000449868	-148.54	-0.000417885	-148.54	-0.000444814		-148.54	-0.000411795	-148.54	-0.000277867	-148.54	-0.000405648	-148.54	-0.000491495	-148.54	-0.000433892							-148.54	-0.000552338	-148.54	-0.000485334	-148.54	-0.000407029	-148.54	-0.00050944	-148.54	-0.000218892		-77.2274	2.01168e-61	-102.734	0	-102.734	0	-102.734	4.31993e-95	-77.2274	1.17416e-71
-148.181	-0.00034972	-148.181	-0.000238933	-148.181	-0.000449868	-148.181	-0.000417885	-148.181	-0.000444814		-148.181	-0.000411795	-148.181	-0.000277867	-148.181	-0.000405648	-148.181	-0.000491495	-148.181	-0.000433892							-148.181	-0.000552338	-148.181	-0.000485334	-148.181	-0.000407029	-148.181	-0.00050944	-148.181	-0.000218892		-76.0301	2.085e-60	-101.837	0	-101.837	0	-101.837	4.98533e-94	-76.0301	1.5518e-70
-147.823	-0.00034972	-147.823	-0.000238933	-147.823	-0.000449868	-147.823	-0.000417885	-147.823	-0.000444814		-147.823	-0.000411795	-147.823	-0.000277867	-147.823	-0.000405648	-147.823	-0.000491495	-147.823	-0.000433892							-147.823	-0.000552338	-147.823	-0.000485334	-147.823	-0.000407029	-147.823	-0.00050944	-147.823	-0.000218892		-74.8328	2.11764e-59	-100.94	0	-100.94	0	-100.94	5.67248e-93	-74.8328	2.00842e-69
-147.464	-0.00034972	-147.464	-0.000238933	-147.464	-0.000449868	-147.464	-0.000417885	-147.464	-0.000444814		-147.464	-0.000411795	-147.464	-0.000277867	-147.464	-0.000405648	-147.464	-0.000491495	-147.464	-0.000433892							-147.464	-0.000552338	-147.464	-0.000485334	-147.464	-0.000407029	-147.464	-0.00050944	-147.464	-0.000218892		-73.6355	2.10766e-58	-100.043	0	-100.043	0	-100.043	6.36377e-92	-73.6355	2.54554e-68
-147.106	-0.00034972	-147.106	-0.000238933	-147.106	-0.000449868	-147.106	-0.000417885	-147.106	-0.000444814		-147.106	-0.000411795	-147.106	-0.000277867	-147.106	-0.000405648	-147.106	-0.000491495	-147.106	-0.000433892							-147.106	-0.000552338	-147.106	-0.000485334	-147.106	-0.000407029	-147.106	-0.00050944	-147.106	-0.000218892		-72.4381	2.05565e-57	-99.1454	0	-99.1454	0	-99.1454	7.03913e-91	-72.4381	3.15946e-67
-146.748	-0.00034972	-146.748	-0.000238933	-146.748	-0.000449868	-146.748	-0.000417885	-146.748	-0.000444814		-146.748	-0.000411795	-146.748	-0.000277867	-146.748	-0.000405648	-146.748	-0.000491495	-146.748	-0.000433892							-146.748	-0.000552338	-146.748	-0.000485334	-146.748	-0.000407029	-146.748	-0.00050944	-146.748	-0.000218892		-71.2408	1.9647e-56	-98.2481	0	-98.2481	0	-98.2481	7.6769e-90	-71.2408	3.8402e-66
-146.389	-0.00034972	-146.389	-0.000238933	-146.389	-0.000449868	-146.389	-0.000417885	-146.389	-0.000444814		-146.389	-0.000411795	-146.389	-0.000277867	-146.389	-0.000405648	-146.389	-0.000491495	-146.389	-0.000433892							-146.389	-0.000552338	-146.389	-0.000485334	-146.389	-0.000407029	-146.389	-0.00050944	-146.389	-0.000218892		-70.0435	1.84012e-55	-97.3509	0	-97.3509	0	-97.3509	8.25496e-89	-70.0435	4.57089e-65
-146.031	-0.00034972	-146.031	-0.000238933	-146.031	-0.000449868	-146.031	-0.000417885	-146.031	-0.000444814		-146.031	-0.000411795	-146.031	-0.000277867	-146.031	-0.000405648	-146.031	-0.000491495	-146.031	-0.000433892							-146.031	-0.000552338	-146.031	-0.000485334	-146.031	-0.000407029	-146.031	-0.00050944	-146.031	-0.000218892		-68.8461	1.68886e-54	-96.4536	0	-96.4536	0	-96.4536	8.75199e-88	-68.8461	5.3279e-64
-145.673	-0.00034972	-145.673	-0.000238933	-145.673	-0.000449868	-145.673	-0.000417885	-145.673	-0.000444814		-145.673	-0.000411795	-145.673	-0.000277867	-145.673	-0.000405648	-145.673	-0.000491495	-145.673	-0.000433892							-145.673	-0.000552338	-145.673	-0.000485334	-145.673	-0.000407029	-145.673	-0.00050944	-145.673	-0.000218892		-67.6488	1.51895e-53	-95.5564	0	-95.5564	0	-95.5564	9.14874e-87	-67.6488	6.08161e-63
-145.314	-0.00034972	-145.314	-0.000238933	-145.314	-0.000449868	-145.314	-0.000417885	-145.314	-0.000444814		-145.314	-0.000411795	-145.314	-0.000277867	-145.314	-0.000405648	-145.314	-0.000491495	-145.314	-0.000433892							-145.314	-0.000552338	-145.314	-0.000485334	-145.314	-0.000407029	-145.314	-0.00050944	-145.314	-0.000218892		-66.4515	1.33873e-52	-94.6591	0	-94.6591	0	-94.6591	9.42927e-86	-66.4515	6.79811e-62
-144.956	-0.00034972	-144.956	-0.000238933	-144.956	-0.000449868	-144.956	-0.000417885	-144.956	-0.000444814		-144.956	-0.000411795	-144.956	-0.000277867	-144.956	-0.000405648	-144.956	-0.000491495	-144.956	-0.000433892							-144.956	-0.000552338	-144.956	-0.000485334	-144.956	-0.000407029	-144.956	-0.00050944	-144.956	-0.000218892		-65.2542	1.15623e-51	-93.7619	0	-93.7619	0	-93.7619	9.58203e-85	-65.2542	7.44158e-61
-144.598	-0.00034972	-144.598	-0.000238933	-144.598	-0.000449868	-144.598	-0.000417885	-144.598	-0.000444814		-144.598	-0.000411795	-144.598	-0.000277867	-144.598	-0.000405648	-144.598	-0.000491495	-144.598	-0.000433892							-144.598	-0.000552338	-144.598	-0.000485334	-144.598	-0.000407029	-144.598	-0.00050944	-144.598	-0.000218892		-64.0569	9.78572e-51	-92.8647	0	-92.8647	0	-92.8647	9.60062e-84	-64.0569	7.97719e-60
-144.239	-0.00034972	-144.239	-0.000238933	-144.239	-0.000449868	-144.239	-0.000417885	-144.239	-0.000444814		-144.239	-0.000411795	-144.239	-0.000277867	-144.239	-0.000405648	-144.239	-0.000491495	-144.239	-0.000433892							-144.239	-0.000552338	-144.239	-0.000485334	-144.239	-0.000407029	-144.239	-0.00050944	-144.239	-0.000218892		-62.8595	8.11602e-50	-91.9674	0	-91.9674	0	-91.9674	9.48426e-83	-62.8595	8.37417e-59
-143.881	-0.00034972	-143.881	-0.000238933	-143.881	-0.000449868	-143.881	-0.000417885	-143.881	-0.000444814		-143.881	-0.000411795	-143.881	-0.000277867	-143.881	-0.000405648	-143.881	-0.000491495	-143.881	-0.000433892							-143.881	-0.000552338	-143.881	-0.000485334	-143.881	-0.000407029	-143.881	-0.00050944	-143.881	-0.000218892		-61.6622	6.5962e-49	-91.0702	0	-91.0702	0	-91.0702	9.23784e-82	-61.6622	8.60877e-58
-143.523	-0.00034972	-143.523	-0.000238933	-143.523	-0.000449868	-143.523	-0.000417885	-143.523	-0.000444814		-143.523	-0.000411795	-143.523	-0.000277867	-143.523	-0.000405648	-143.523	-0.000491495	-143.523	-0.000433892							-143.523	-0.000552338	-143.523	-0.000485334	-143.523	-0.000407029	-143.523	-0.00050944	-143.523	-0.000218892		-60.4649	5.25345e-48	-90.1729	0	-90.1729	0	-90.1729	8.87155e-81	-60.4649	8.66658e-57
-143.164	-0.00034972	-143.164	-0.000238933	-143.164	-0.000449868	-143.164	-0.000417885	-143.164	-0.000444814		-143.164	-0.000411795	-143.164	-0.000277867	-143.164	-0.000405648	-143.164	-0.000491495	-143.164	-0.000433892							-143.164	-0.000552338	-143.164	-0.000485334	-143.164	-0.000407029	-143.164	-0.00050944	-143.164	-0.000218892		-59.2676	4.10011e-47	-89.2757	0	-89.2757	0	-89.2757	8.40023e-80	-59.2676	8.54401e-56
-142.806	-0.00034972	-142.806	-0.000238933	-142.806	-0.000449868	-142.806	-0.000417885	-142.806	-0.000444814		-142.806	-0.000411795	-142.806	-0.000277867	-142.806	-0.000405648	-142.806	-0.000491495	-142.806	-0.000433892							-142.806	-0.000552338	-142.806	-0.000485334	-142.806	-0.000407029	-142.806	-0.00050944	-142.806	-0.000218892		-58.0702	3.13579e-46	-88.3785	0	-88.3785	0	-88.3785	7.84234e-79	-58.0702	8.24865e-55
-142.447	-0.00034972	-142.447	-0.000238933	-142.447	-0.000449868	-142.447	-0.000417885	-142.447	-0.000444814		-142.447	-0.000411795	-142.447	-0.000277867	-142.447	-0.000405648	-142.447	-0.000491495	-142.447	-0.000433892							-142.447	-0.000552338	-142.447	-0.000485334	-142.447	-0.000407029	-142.447	-0.00050944	-142.447	-0.000218892		-56.8729	2.35017e-45	-87.4812	0	-87.4812	0	-87.4812	7.21876e-78	-56.8729	7.79851e-54
-142.089	-0.00034972	-142.089	-0.000238933	-142.089	-0.000449868	-142.089	-0.000417885	-142.089	-0.000444814		-142.089	-0.000411795	-142.089	-0.000277867	-142.089	-0.000405648	-142.089	-0.000491495	-142.089	-0.000433892							-142.089	-0.000552338	-142.089	-0.000485334	-142.089	-0.000407029	-142.089	-0.00050944	-142.089	-0.000218892		-55.6756	1.72604e-44	-86.584	0	-86.584	0	-86.584	6.55151e-77	-55.6756	7.22018e-53
-141.731	-0.00034972	-141.731	-0.000238933	-141.731	-0.000449868	-141.731	-0.000417885	-141.731	-0.000444814		-141.731	-0.000411795	-141.731	-0.000277867	-141.731	-0.000405648	-141.731	-0.000491495	-141.731	-0.000433892							-141.731	-0.000552338	-141.731	-0.000485334	-141.731	-0.000407029	-141.731	-0.00050944	-141.731	-0.000218892		-54.4783	1.24223e-43	-85.6867	0	-85.6867	0	-85.6867	5.86251e-76	-54.4783	6.54623e-52
-141.372	-0.00034972	-141.372	-0.000238933	-141.372	-0.000449868	-141.372	-0.000417885	-141.372	-0.000444814		-141.372	-0.000411795	-141.372	-0.000277867	-141.372	-0.000405648	-141.372	-0.000491495	-141.372	-0.000433892							-141.372	-0.000552338	-141.372	-0.000485334	-141.372	-0.000407029	-141.372	-0.00050944	-141.372	-0.000218892		-53.2809	8.76106e-43	-84.7895	0	-84.7895	0	-84.7895	5.17235e-75	-53.2809	5.81222e-51
-141.014	-0.00034972	-141.014	-0.000238933	-141.014	-0.000449868	-141.014	-0.000417885	-141.014	-0.000444814		-141.014	-0.000411795	-141.014	-0.000277867	-141.014	-0.000405648	-141.014	-0.000491495	-141.014	-0.000433892							-141.014	-0.000552338	-141.014	-0.000485334	-141.014	-0.000407029	-141.014	-0.00050944	-141.014	-0.000218892		-52.0836	6.05493e-42	-83.8922	0	-83.8922	0	-83.8922	4.4994e-74	-52.0836	5.05359e-50
-140.656	-0.00034972	-140.656	-0.000238933	-140.656	-0.000449868	-140.656	-0.000417885	-140.656	-0.000444814		-140.656	-0.000411795	-140.656	-0.000277867	-140.656	-0.000405648	-140.656	-0.000491495	-140.656	-0.000433892							-140.656	-0.000552338	-140.656	-0.000485334	-140.656	-0.000407029	-140.656	-0.00050944	-140.656	-0.000218892		-50.8863	4.10075e-41	-82.995	0	-82.995	0	-82.995	3.85908e-73	-50.8863	4.30295e-49
-140.297	-0.00034972	-140.297	-0.000238933	-140.297	-0.000449868	-140.297	-0.000417885	-140.297	-0.000444814		-140.297	-0.000411795	-140.297	-0.000277867	-140.297	-0.000405648	-140.297	-0.000491495	-140.297	-0.000433892							-140.297	-0.000552338	-140.297	-0.000485334	-140.297	-0.000407029	-140.297	-0.00050944	-140.297	-0.000218892		-49.689	2.72155e-40	-82.0977	0	-82.0977	0	-82.0977	3.26344e-72	-49.689	3.58789e-48
-139.939	-0.00034972	-139.939	-0.000238933	-139.939	-0.000449868	-139.939	-0.000417885	-139.939	-0.000444814		-139.939	-0.000411795	-139.939	-0.000277867	-139.939	-0.000405648	-139.939	-0.000491495	-139.939	-0.000433892							-139.939	-0.000552338	-139.939	-0.000485334	-139.939	-0.000407029	-139.939	-0.00050944	-139.939	-0.000218892		-48.4916	1.76999e-39	-81.2005	3.37199e-131	-81.2005	0	-81.2005	2.72101e-71	-48.4916	2.92967e-47
-139.581	-0.00034972	-139.581	-0.000238933	-139.581	-0.000449868	-139.581	-0.000417885	-139.581	-0.000444814		-139.581	-0.000411795	-139.581	-0.000277867	-139.581	-0.000405648	-139.581	-0.000491495	-139.581	-0.000433892							-139.581	-0.000552338	-139.581	-0.000485334	-139.581	-0.000407029	-139.581	-0.00050944	-139.581	-0.000218892		-47.2943	1.12804e-38	-80.3033	1.66199e-129	-80.3033	0	-80.3033	2.2369e-70	-47.2943	2.34265e-46
-139.222	-0.00034972	-139.222	-0.000238933	-139.222	-0.000449868	-139.222	-0.000417885	-139.222	-0.000444814		-139.222	-0.000411795	-139.222	-0.000277867	-139.222	-0.000405648	-139.222	-0.000491495	-139.222	-0.000433892							-139.222	-0.000552338	-139.222	-0.000485334	-139.222	-0.000407029	-139.222	-0.00050944	-139.222	-0.000218892		-46.097	7.04497e-38	-79.406	7.98293e-128	-79.406	0	-79.406	1.81312e-69	-46.097	1.83443e-45
-138.864	-0.00034972	-138.864	-0.000238933	-138.864	-0.000449868	-138.864	-0.000417885	-138.864	-0.000444814		-138.864	-0.000411795	-138.864	-0.000277867	-138.864	-0.000405648	-138.864	-0.000491495	-138.864	-0.000433892							-138.864	-0.000552338	-138.864	-0.000485334	-138.864	-0.000407029	-138.864	-0.00050944	-138.864	-0.000218892		-44.8997	4.31155e-37	-78.5088	3.7367e-126	-78.5088	0	-78.5088	1.449e-68	-44.8997	1.40671e-44
-138.506	-0.00034972	-138.506	-0.000238933	-138.506	-0.000449868	-138.506	-0.000417885	-138.506	-0.000444814		-138.506	-0.000411795	-138.506	-0.000277867	-138.506	-0.000405648	-138.506	-0.000491495	-138.506	-0.000433892							-138.506	-0.000552338	-138.506	-0.000485334	-138.506	-0.000407029	-138.506	-0.00050944	-138.506	-0.000218892		-43.7023	2.58576e-36	-77.6115	1.70454e-124	-77.6115	0	-77.6115	1.14175e-67	-43.7023	1.05637e-43
-138.147	-0.00034972	-138.147	-0.000238933	-138.147	-0.000449868	-138.147	-0.000417885	-138.147	-0.000444814		-138.147	-0.000411795	-138.147	-0.000277867	-138.147	-0.000405648	-138.147	-0.000491495	-138.147	-0.000433892							-138.147	-0.000552338	-138.147	-0.000485334	-138.147	-0.000407029	-138.147	-0.00050944	-138.147	-0.000218892		-42.505	1.51965e-35	-76.7143	7.57732e-123	-76.7143	0	-76.7143	8.8703e-67	-42.505	7.7684e-43
-137.789	-0.00034972	-137.789	-0.000238933	-137.789	-0.000449868	-137.789	-0.000417885	-137.789	-0.000444814		-137.789	-0.000411795	-137.789	-0.000277867	-137.789	-0.000405648	-137.789	-0.000491495	-137.789	-0.000433892							-137.789	-0.000552338	-137.789	-0.000485334	-137.789	-0.000407029	-137.789	-0.00050944	-137.789	-0.000218892		-41.3077	8.75186e-35	-75.817	3.2826e-121	-75.817	0	-75.817	6.79466e-66	-41.3077	5.59444e-42
-137.43	-0.00034972	-137.43	-0.000238933	-137.43	-0.000449868	-137.43	-0.000417885	-137.43	-0.000444814		-137.43	-0.000411795	-137.43	-0.000277867	-137.43	-0.000405648	-137.43	-0.000491495	-137.43	-0.000433892							-137.43	-0.000552338	-137.43	-0.000485334	-137.43	-0.000407029	-137.43	-0.00050944	-137.43	-0.000218892		-40.1104	4.93919e-34	-74.9198	1.38583e-119	-74.9198	0	-74.9198	5.13168e-65	-40.1104	3.94537e-41
-137.072	-0.00034972	-137.072	-0.000238933	-137.072	-0.000449868	-137.072	-0.000417885	-137.072	-0.000444814		-137.072	-0.000411795	-137.072	-0.000277867	-137.072	-0.000405648	-137.072	-0.000491495	-137.072	-0.000433892							-137.072	-0.000552338	-137.072	-0.000485334	-137.072	-0.000407029	-137.072	-0.00050944	-137.072	-0.000218892		-38.913	2.73157e-33	-74.0226	5.70161e-118	-74.0226	0	-74.0226	3.82132e-64	-38.913	2.72476e-40
-136.714	-0.00034972	-136.714	-0.000238933	-136.714	-0.000449868	-136.714	-0.000417885	-136.714	-0.000444814		-136.714	-0.000411795	-136.714	-0.000277867	-136.714	-0.000405648	-136.714	-0.000491495	-136.714	-0.000433892							-136.714	-0.000552338	-136.714	-0.000485334	-136.714	-0.000407029	-136.714	-0.00050944	-136.714	-0.000218892		-37.7157	1.48037e-32	-73.1253	2.28599e-116	-73.1253	1.22185e-131	-73.1253	2.80563e-63	-37.7157	1.84278e-39
-136.355	-0.00034972	-136.355	-0.000238933	-136.355	-0.000449868	-136.355	-0.000417885	-136.355	-0.000444814		-136.355	-0.000411795	-136.355	-0.000277867	-136.355	-0.000405648	-136.355	-0.000491495	-136.355	-0.000433892							-136.355	-0.000552338	-136.355	-0.000485334	-136.355	-0.000407029	-136.355	-0.00050944	-136.355	-0.000218892		-36.5184	7.86187e-32	-72.2281	8.93192e-115	-72.2281	6.4029e-130	-72.2281	2.031e-62	-36.5184	1.22047e-38
-135.997	-0.00034972	-135.997	-0.000238933	-135.997	-0.000449868	-135.997	-0.000417885	-135.997	-0.000444814		-135.997	-0.000411795	-135.997	-0.000277867	-135.997	-0.000405648	-135.997	-0.000491495	-135.997	-0.000433892							-135.997	-0.000552338	-135.997	-0.000485334	-135.997	-0.000407029	-135.997	-0.00050944	-135.997	-0.000218892		-35.3211	4.09151e-31	-71.3308	3.401e-113	-71.3308	3.26763e-128	-71.3308	1.44961e-61	-35.3211	7.91571e-38
-135.639	-0.00034972	-135.639	-0.000238933	-135.639	-0.000449868	-135.639	-0.000417885	-135.639	-0.000444814		-135.639	-0.000411795	-135.639	-0.000277867	-135.639	-0.000405648	-135.639	-0.000491495	-135.639	-0.000433892							-135.639	-0.000552338	-135.639	-0.000485334	-135.639	-0.000407029	-135.639	-0.00050944	-135.639	-0.000218892		-34.1238	2.08661e-30	-70.4336	1.262e-111	-70.4336	1.624e-126	-70.4336	1.02013e-60	-34.1238	5.02758e-37
-135.28	-0.00034972	-135.28	-0.000238933	-135.28	-0.000449868	-135.28	-0.000417885	-135.28	-0.000444814		-135.28	-0.000411795	-135.28	-0.000277867	-135.28	-0.000405648	-135.28	-0.000491495	-135.28	-0.000433892							-135.28	-0.000552338	-135.28	-0.000485334	-135.28	-0.000407029	-135.28	-0.00050944	-135.28	-0.000218892		-32.9264	1.04279e-29	-69.5363	4.56359e-110	-69.5363	7.86025e-125	-69.5363	7.07819e-60	-32.9264	3.12705e-36
-134.922	-0.00034972	-134.922	-0.000238933	-134.922	-0.000449868	-134.922	-0.000417885	-134.922	-0.000444814		-134.922	-0.000411795	-134.922	-0.000277867	-134.922	-0.000405648	-134.922	-0.000491495	-134.922	-0.000433892							-134.922	-0.000552338	-134.922	-0.000485334	-134.922	-0.000407029	-134.922	-0.00050944	-134.922	-0.000218892		-31.7291	5.10689e-29	-68.6391	1.60822e-108	-68.6391	3.70496e-123	-68.6391	4.84229e-59	-31.7291	1.90466e-35
-134.564	-0.00034972	-134.564	-0.000238933	-134.564	-0.000449868	-134.564	-0.000417885	-134.564	-0.000444814		-134.564	-0.000411795	-134.564	-0.000277867	-134.564	-0.000405648	-134.564	-0.000491495	-134.564	-0.000433892							-134.564	-0.000552338	-134.564	-0.000485334	-134.564	-0.000407029	-134.564	-0.00050944	-134.564	-0.000218892		-30.5318	2.45084e-28	-67.7418	5.52299e-107	-67.7418	1.7007e-121	-67.7418	3.2662e-58	-30.5318	1.13608e-34
-134.205	-0.00034972	-134.205	-0.000238933	-134.205	-0.000449868	-134.205	-0.000417885	-134.205	-0.000444814		-134.205	-0.000411795	-134.205	-0.000277867	-134.205	-0.000405648	-134.205	-0.000491495	-134.205	-0.000433892							-134.205	-0.000552338	-134.205	-0.000485334	-134.205	-0.000407029	-134.205	-0.00050944	-134.205	-0.000218892		-29.3345	1.15259e-27	-66.8446	1.8484e-105	-66.8446	7.60273e-120	-66.8446	2.17219e-57	-29.3345	6.63602e-34
-133.847	-0.00034972	-133.847	-0.000238933	-133.847	-0.000449868	-133.847	-0.000417885	-133.847	-0.000444814		-133.847	-0.000411795	-133.847	-0.000277867	-133.847	-0.000405648	-133.847	-0.000491495	-133.847	-0.000433892							-133.847	-0.000552338	-133.847	-0.000485334	-133.847	-0.000407029	-133.847	-0.00050944	-133.847	-0.000218892		-28.1371	5.31169e-27	-65.9474	6.0285e-104	-65.9474	3.30985e-118	-65.9474	1.42434e-56	-28.1371	3.79589e-33
-133.488	-0.00034972	-133.488	-0.000238933	-133.488	-0.000449868	-133.488	-0.000417885	-133.488	-0.000444814		-133.488	-0.000411795	-133.488	-0.000277867	-133.488	-0.000405648	-133.488	-0.000491495	-133.488	-0.000433892							-133.488	-0.000552338	-133.488	-0.000485334	-133.488	-0.000407029	-133.488	-0.00050944	-133.488	-0.000218892		-26.9398	2.39879e-26	-65.0501	1.91609e-102	-65.0501	1.40328e-116	-65.0501	9.20858e-56	-26.9398	2.12631e-32
-133.13	-0.00034972	-133.13	-0.000238933	-133.13	-0.000449868	-133.13	-0.000417885	-133.13	-0.000444814		-133.13	-0.000411795	-133.13	-0.000277867	-133.13	-0.000405648	-133.13	-0.000491495	-133.13	-0.000433892							-133.13	-0.000552338	-133.13	-0.000485334	-133.13	-0.000407029	-133.13	-0.00050944	-133.13	-0.000218892		-25.7425	1.06158e-25	-64.1529	5.9349e-101	-64.1529	5.79398e-115	-64.1529	5.86995e-55	-25.7425	1.1664e-31
-132.772	-0.00034972	-132.772	-0.000238933	-132.772	-0.000449868	-132.772	-0.000417885	-132.772	-0.000444814		-132.772	-0.000411795	-132.772	-0.000277867	-132.772	-0.000405648	-132.772	-0.000491495	-132.772	-0.000433892							-132.772	-0.000552338	-132.772	-0.000485334	-132.772	-0.000407029	-132.772	-0.00050944	-132.772	-0.000218892		-24.5451	4.60375e-25	-63.2556	1.79144e-99	-63.2556	2.32974e-113	-63.2556	3.68925e-54	-24.5451	6.26577e-31
-132.413	-0.00034972	-132.413	-0.000238933	-132.413	-0.000449868	-132.413	-0.000417885	-132.413	-0.000444814		-132.413	-0.000411795	-132.413	-0.000277867	-132.413	-0.000405648	-132.413	-0.000491495	-132.413	-0.000433892							-132.413	-0.000552338	-132.413	-0.000485334	-132.413	-0.000407029	-132.413	-0.00050944	-132.413	-0.000218892		-23.3478	1.95646e-24	-62.3584	5.26968e-98	-62.3584	9.12292e-112	-62.3584	2.28615e-53	-23.3478	3.29617e-30
-132.055	-0.00034972	-132.055	-0.000238933	-132.055	-0.000449868	-132.055	-0.000417885	-132.055	-0.000444814		-132.055	-0.000411795	-132.055	-0.000277867	-132.055	-0.000405648	-132.055	-0.000491495	-132.055	-0.000433892							-132.055	-0.000552338	-132.055	-0.000485334	-132.055	-0.000407029	-132.055	-0.00050944	-132.055	-0.000218892		-22.1505	8.14765e-24	-61.4612	1.51063e-96	-61.4612	3.47903e-110	-61.4612	1.3968e-52	-22.1505	1.69806e-29
-131.697	-0.00034972	-131.697	-0.000238933	-131.697	-0.000449868	-131.697	-0.000417885	-131.697	-0.000444814		-131.697	-0.000411795	-131.697	-0.000277867	-131.697	-0.000405648	-131.697	-0.000491495	-131.697	-0.000433892							-131.697	-0.000552338	-131.697	-0.000485334	-131.697	-0.000407029	-131.697	-0.00050944	-131.697	-0.000218892		-20.9532	3.32501e-23	-60.5639	4.22011e-95	-60.5639	1.29205e-108	-60.5639	8.41446e-52	-20.9532	8.56648e-29
-131.338	-0.00034972	-131.338	-0.000238933	-131.338	-0.000449868	-131.338	-0.000417885	-131.338	-0.000444814		-131.338	-0.000411795	-131.338	-0.000277867	-131.338	-0.000405648	-131.338	-0.000491495	-131.338	-0.000433892							-131.338	-0.000552338	-131.338	-0.000485334	-131.338	-0.000407029	-131.338	-0.00050944	-131.338	-0.000218892		-19.7558	1.3297e-22	-59.6667	1.1489e-93	-59.6667	4.67302e-107	-59.6667	4.99782e-51	-19.7558	4.23214e-28
-130.98	-0.00034972	-130.98	-0.000238933	-130.98	-0.000449868	-130.98	-0.000417885	-130.98	-0.000444814		-130.98	-0.000411795	-130.98	-0.000277867	-130.98	-0.000405648	-130.98	-0.000491495	-130.98	-0.000433892							-130.98	-0.000552338	-130.98	-0.000485334	-130.98	-0.000407029	-130.98	-0.00050944	-130.98	-0.000218892		-18.5585	5.21093e-22	-58.7694	3.04812e-92	-58.7694	1.64594e-105	-58.7694	2.92683e-50	-18.5585	2.0475e-27
-130.622	-0.00034972	-130.622	-0.000238933	-130.622	-0.000449868	-130.622	-0.000417885	-130.622	-0.000444814		-130.622	-0.000411795	-130.622	-0.000277867	-130.622	-0.000405648	-130.622	-0.000491495	-130.622	-0.000433892							-130.622	-0.000552338	-130.622	-0.000485334	-130.622	-0.000407029	-130.622	-0.00050944	-130.622	-0.000218892		-17.3612	2.00114e-21	-57.8722	7.88085e-91	-57.8722	5.6458e-104	-57.8722	1.68996e-49	-17.3612	9.70055e-27
-130.263	-0.00034972	-130.263	-0.000238933	-130.263	-0.000449868	-130.263	-0.000417885	-130.263	-0.000444814		-130.263	-0.000411795	-130.263	-0.000277867	-130.263	-0.000405648	-130.263	-0.000491495	-130.263	-0.000433892							-130.263	-0.000552338	-130.263	-0.000485334	-130.263	-0.000407029	-130.263	-0.00050944	-130.263	-0.000218892		-16.1639	7.53076e-21	-56.9749	1.98567e-89	-56.9749	1.88597e-102	-56.9749	9.62094e-49	-16.1639	4.50065e-26
-129.905	-0.00034972	-129.905	-0.000238933	-129.905	-0.000449868	-129.905	-0.000417885	-129.905	-0.000444814		-129.905	-0.000411795	-129.905	-0.000277867	-129.905	-0.000405648	-129.905	-0.000491495	-129.905	-0.000433892							-129.905	-0.000552338	-129.905	-0.000485334	-129.905	-0.000407029	-129.905	-0.00050944	-129.905	-0.000218892		-14.9666	2.77716e-20	-56.0777	4.87565e-88	-56.0777	6.13539e-101	-56.0777	5.40035e-48	-14.9666	2.04485e-25
-129.547	-0.00034972	-129.547	-0.000238933	-129.547	-0.000449868	-129.547	-0.000417885	-129.547	-0.000444814		-129.547	-0.000411795	-129.547	-0.000277867	-129.547	-0.000405648	-129.547	-0.000491495	-129.547	-0.000433892							-129.547	-0.000552338	-129.547	-0.000485334	-129.547	-0.000407029	-129.547	-0.00050944	-129.547	-0.000218892		-13.7692	1.00361e-19	-55.1805	1.16668e-86	-55.1805	1.94378e-99	-55.1805	2.98874e-47	-13.7692	9.09822e-25
-129.188	-0.00034972	-129.188	-0.000238933	-129.188	-0.000449868	-129.188	-0.000417885	-129.188	-0.000444814		-129.188	-0.000411795	-129.188	-0.000277867	-129.188	-0.000405648	-129.188	-0.000491495	-129.188	-0.000433892							-129.188	-0.000552338	-129.188	-0.000485334	-129.188	-0.000407029	-129.188	-0.00050944	-129.188	-0.000218892		-12.5719	3.55408e-19	-54.2832	2.72057e-85	-54.2832	5.99718e-98	-54.2832	1.63086e-46	-12.5719	3.96422e-24
-128.83	-0.00034972	-128.83	-0.000238933	-128.83	-0.000449868	-128.83	-0.000417885	-128.83	-0.000444814		-128.83	-0.000411795	-128.83	-0.000277867	-128.83	-0.000405648	-128.83	-0.000491495	-128.83	-0.000433892							-128.83	-0.000552338	-128.83	-0.000485334	-128.83	-0.000407029	-128.83	-0.00050944	-128.83	-0.000218892		-11.3746	1.23336e-18	-53.386	6.18247e-84	-53.386	1.80196e-96	-53.386	8.77423e-46	-11.3746	1.69148e-23
-128.471	-0.00034972	-128.471	-0.000238933	-128.471	-0.000449868	-128.471	-0.000417885	-128.471	-0.000444814		-128.471	-0.000411795	-128.471	-0.000277867	-128.471	-0.000405648	-128.471	-0.000491495	-128.471	-0.000433892							-128.471	-0.000552338	-128.471	-0.000485334	-128.471	-0.000407029	-128.471	-0.00050944	-128.471	-0.000218892		-10.1773	4.19424e-18	-52.4887	1.36916e-82	-52.4887	5.27279e-95	-52.4887	4.65439e-45	-10.1773	7.06778e-23
-128.113	-0.00034972	-128.113	-0.000238933	-128.113	-0.000449868	-128.113	-0.000417885	-128.113	-0.000444814		-128.113	-0.000411795	-128.113	-0.000277867	-128.113	-0.000405648	-128.113	-0.000491495	-128.113	-0.000433892							-128.113	-0.000552338	-128.113	-0.000485334	-128.113	-0.000407029	-128.113	-0.00050944	-128.113	-0.000218892		-8.97993	1.39771e-17	-51.5915	2.95489e-81	-51.5915	1.50256e-93	-51.5915	2.43433e-44	-8.97993	2.89206e-22
-127.755	-0.00034972	-127.755	-0.000238933	-127.755	-0.000449868	-127.755	-0.000417885	-127.755	-0.000444814		-127.755	-0.000411795	-127.755	-0.000277867	-127.755	-0.000405648	-127.755	-0.000491495	-127.755	-0.000433892							-127.755	-0.000552338	-127.755	-0.000485334	-127.755	-0.000407029	-127.755	-0.00050944	-127.755	-0.000218892		-7.78261	4.56437e-17	-50.6942	6.21468e-80	-50.6942	4.16987e-92	-50.6942	1.25533e-43	-7.78261	1.15888e-21
-127.396	-0.00034972	-127.396	-0.000238933	-127.396	-0.000449868	-127.396	-0.000417885	-127.396	-0.000444814		-127.396	-0.000411795	-127.396	-0.000277867	-127.396	-0.000405648	-127.396	-0.000491495	-127.396	-0.000433892							-127.396	-0.000552338	-127.396	-0.000485334	-127.396	-0.000407029	-127.396	-0.00050944	-127.396	-0.000218892		-6.58528	1.46065e-16	-49.797	1.27376e-78	-49.797	1.12696e-90	-49.797	6.38264e-43	-6.58528	4.54754e-21
-127.038	-0.00034972	-127.038	-0.000238933	-127.038	-0.000449868	-127.038	-0.000417885	-127.038	-0.000444814		-127.038	-0.000411795	-127.038	-0.000277867	-127.038	-0.000405648	-127.038	-0.000491495	-127.038	-0.000433892							-127.038	-0.000552338	-127.038	-0.000485334	-127.038	-0.000407029	-127.038	-0.00050944	-127.038	-0.000218892		-5.38796	4.58047e-16	-48.8997	2.54419e-77	-48.8997	2.96614e-89	-48.8997	3.19967e-42	-5.38796	1.74752e-20
-126.68	-0.00034972	-126.68	-0.000238933	-126.68	-0.000449868	-126.68	-0.000417885	-126.68	-0.000444814		-126.68	-0.000411795	-126.68	-0.000277867	-126.68	-0.000405648	-126.68	-0.000491495	-126.68	-0.000433892							-126.68	-0.000552338	-126.68	-0.000485334	-126.68	-0.000407029	-126.68	-0.00050944	-126.68	-0.000218892		-4.19064	1.40759e-15	-48.0025	4.95226e-76	-48.0025	7.60279e-88	-48.0025	1.58151e-41	-4.19064	6.5762e-20
-126.321	-0.00034972	-126.321	-0.000238933	-126.321	-0.000449868	-126.321	-0.000417885	-126.321	-0.000444814		-126.321	-0.000411795	-126.321	-0.000277867	-126.321	-0.000405648	-126.321	-0.000491495	-126.321	-0.000433892							-126.321	-0.000552338	-126.321	-0.000485334	-126.321	-0.000407029	-126.321	-0.00050944	-126.321	-0.000218892		-2.99331	4.23878e-15	-47.1053	9.39398e-75	-47.1053	1.8978e-86	-47.1053	7.70726e-41	-2.99331	2.42346e-19
-125.963	-0.00034972	-125.963	-0.000238933	-125.963	-0.000449868	-125.963	-0.000417885	-125.963	-0.000444814		-125.963	-0.000411795	-125.963	-0.000277867	-125.963	-0.000405648	-125.963	-0.000491495	-125.963	-0.000433892							-125.963	-0.000552338	-125.963	-0.000485334	-125.963	-0.000407029	-125.963	-0.00050944	-125.963	-0.000218892		-1.79599	1.25085e-14	-46.208	1.73655e-73	-46.208	4.61345e-85	-46.208	3.70332e-40	-1.79599	8.74588e-19
-125.605	-0.00034972	-125.605	-0.000238933	-125.605	-0.000449868	-125.605	-0.000417885	-125.605	-0.000444814		-125.605	-0.000411795	-125.605	-0.000277867	-125.605	-0.000405648	-125.605	-0.000491495	-125.605	-0.000433892							-125.605	-0.000552338	-125.605	-0.000485334	-125.605	-0.000407029	-125.605	-0.00050944	-125.605	-0.000218892		-0.59866	3.6172e-14	-45.3108	3.12836e-72	-45.3108	1.09219e-83	-45.3108	1.75447e-39	-0.59866	3.09086e-18
-125.246	-0.00034972	-125.246	-0.000238933	-125.246	-0.000449868	-125.246	-0.000417885	-125.246	-0.000444814		-125.246	-0.000411795	-125.246	-0.000277867	-125.246	-0.000405648	-125.246	-0.000491495	-125.246	-0.000433892							-125.246	-0.000552338	-125.246	-0.000485334	-125.246	-0.000407029	-125.246	-0.00050944	-125.246	-0.000218892		0.59866	1.02503e-13	-44.4135	5.4921e-71	-44.4135	2.51806e-82	-44.4135	8.19525e-39	0.59866	1.0697e-17
-124.888	-0.00034972	-124.888	-0.000238933	-124.888	-0.000449868	-124.888	-0.000417885	-124.888	-0.000444814		-124.888	-0.000411795	-124.888	-0.000277867	-124.888	-0.000405648	-124.888	-0.000491495	-124.888	-0.000433892							-124.888	-0.000552338	-124.888	-0.000485334	-124.888	-0.000407029	-124.888	-0.00050944	-124.888	-0.000218892		1.79599	2.84646e-13	-43.5163	9.39619e-70	-43.5163	5.6537e-81	-43.5163	3.77434e-38	1.79599	3.62536e-17
-124.53	-0.00034972	-124.53	-0.000238933	-124.53	-0.000449868	-124.53	-0.000417885	-124.53	-0.000444814		-124.53	-0.000411795	-124.53	-0.000277867	-124.53	-0.000405648	-124.53	-0.000491495	-124.53	-0.000433892							-124.53	-0.000552338	-124.53	-0.000485334	-124.53	-0.000407029	-124.53	-0.00050944	-124.53	-0.000218892		2.99331	7.74589e-13	-42.6191	1.5666e-68	-42.6191	1.23622e-79	-42.6191	1.71389e-37	2.99331	1.20323e-16
-124.171	-0.00034972	-124.171	-0.000238933	-124.171	-0.000449868	-124.171	-0.000417885	-124.171	-0.000444814		-124.171	-0.000411795	-124.171	-0.000277867	-124.171	-0.000405648	-124.171	-0.000491495	-124.171	-0.000433892							-124.171	-0.000552338	-124.171	-0.000485334	-124.171	-0.000407029	-124.171	-0.00050944	-124.171	-0.000218892		4.19064	2.06556e-12	-41.7218	2.5454e-67	-41.7218	2.63243e-78	-41.7218	7.67339e-37	4.19064	3.91069e-16
-123.813	-0.00034972	-123.813	-0.000238933	-123.813	-0.000449868	-123.813	-0.000417885	-123.813	-0.000444814		-123.813	-0.000411795	-123.813	-0.000277867	-123.813	-0.000405648	-123.813	-0.000491495	-123.813	-0.000433892							-123.813	-0.000552338	-123.813	-0.000485334	-123.813	-0.000407029	-123.813	-0.00050944	-123.813	-0.000218892		5.38796	5.39766e-12	-40.8246	4.03037e-66	-40.8246	5.45901e-77	-40.8246	3.3873e-36	5.38796	1.2447e-15
-123.454	-0.00034972	-123.454	-0.000238933	-123.454	-0.000449868	-123.454	-0.000417885	-123.454	-0.000444814		-123.454	-0.000411795	-123.454	-0.000277867	-123.454	-0.000405648	-123.454	-0.000491495	-123.454	-0.000433892							-123.454	-0.000552338	-123.454	-0.000485334	-123.454	-0.000407029	-123.454	-0.00050944	-123.454	-0.000218892		6.58528	1.38221e-11	-39.9273	6.21908e-65	-39.9273	1.10248e-75	-39.9273	1.47429e-35	6.58528	3.87959e-15
-123.096	-0.00034972	-123.096	-0.000238933	-123.096	-0.000449868	-123.096	-0.000417885	-123.096	-0.000444814		-123.096	-0.000411795	-123.096	-0.000277867	-123.096	-0.000405648	-123.096	-0.000491495	-123.096	-0.000433892							-123.096	-0.000552338	-123.096	-0.000485334	-123.096	-0.000407029	-123.096	-0.00050944	-123.096	-0.000218892		7.78261	3.4685e-11	-39.0301	9.3519e-64	-39.0301	2.16831e-74	-39.0301	6.32666e-35	7.78261	1.18417e-14
-122.738	-0.00034972	-122.738	-0.000238933	-122.738	-0.000449868	-122.738	-0.000417885	-122.738	-0.000444814		-122.738	-0.000411795	-122.738	-0.000277867	-122.738	-0.000405648	-122.738	-0.000491495	-122.738	-0.000433892							-122.738	-0.000552338	-122.738	-0.000485334	-122.738	-0.000407029	-122.738	-0.00050944	-122.738	-0.000218892		8.97993	8.52923e-11	-38.1328	1.37046e-62	-38.1328	4.15307e-73	-38.1328	2.67688e-34	8.97993	3.53954e-14
-122.379	-0.00034972	-122.379	-0.000238933	-122.379	-0.000449868	-122.379	-0.000417885	-122.379	-0.000444814		-122.379	-0.000411795	-122.379	-0.000277867	-122.379	-0.000405648	-122.379	-0.000491495	-122.379	-0.000433892							-122.379	-0.000552338	-122.379	-0.000485334	-122.379	-0.000407029	-122.379	-0.00050944	-122.379	-0.000218892		10.1773	2.05531e-10	-37.2356	1.95715e-61	-37.2356	7.74667e-72	-37.2356	1.11672e-33	10.1773	1.03607e-13
-122.021	-0.00034972	-122.021	-0.000238933	-122.021	-0.000449868	-122.021	-0.000417885	-122.021	-0.000444814		-122.021	-0.000411795	-122.021	-0.000277867	-122.021	-0.000405648	-122.021	-0.000491495	-122.021	-0.000433892							-122.021	-0.000552338	-122.021	-0.000485334	-122.021	-0.000407029	-122.021	-0.00050944	-122.021	-0.000218892		11.3746	4.85341e-10	-36.3383	2.72378e-60	-36.3383	1.40721e-70	-36.3383	4.59329e-33	11.3746	2.96987e-13
-121.663	-0.00034972	-121.663	-0.000238933	-121.663	-0.000449868	-121.663	-0.000417885	-121.663	-0.000444814		-121.663	-0.000411795	-121.663	-0.000277867	-121.663	-0.000405648	-121.663	-0.000491495	-121.663	-0.000433892							-121.663	-0.000552338	-121.663	-0.000485334	-121.663	-0.000407029	-121.663	-0.00050944	-121.663	-0.000218892		12.5719	1.12309e-09	-35.4411	3.69415e-59	-35.4411	2.48942e-69	-35.4411	1.8628e-32	12.5719	8.33669e-13
-121.304	-0.00034972	-121.304	-0.000238933	-121.304	-0.000449868	-121.304	-0.000417885	-121.304	-0.000444814		-121.304	-0.000411795	-121.304	-0.000277867	-121.304	-0.000405648	-121.304	-0.000491495	-121.304	-0.000433892							-121.304	-0.000552338	-121.304	-0.000485334	-121.304	-0.000407029	-121.304	-0.00050944	-121.304	-0.000218892		13.7692	2.54675e-09	-34.5439	4.88256e-58	-34.5439	4.2888e-68	-34.5439	7.44851e-32	13.7692	2.2917e-12
-120.946	-0.00034972	-120.946	-0.000238933	-120.946	-0.000449868	-120.946	-0.000417885	-120.946	-0.000444814		-120.946	-0.000411795	-120.946	-0.000277867	-120.946	-0.000405648	-120.946	-0.000491495	-120.946	-0.000433892							-120.946	-0.000552338	-120.946	-0.000485334	-120.946	-0.000407029	-120.946	-0.00050944	-120.946	-0.000218892		14.9666	5.6592e-09	-33.6466	6.28888e-57	-33.6466	7.19565e-67	-33.6466	2.93654e-31	14.9666	6.16919e-12
-120.588	-0.00034972	-120.588	-0.000238933	-120.588	-0.000449868	-120.588	-0.000417885	-120.588	-0.000444814		-120.588	-0.000411795	-120.588	-0.000277867	-120.588	-0.000405648	-120.588	-0.000491495	-120.588	-0.000433892							-120.588	-0.000552338	-120.588	-0.000485334	-120.588	-0.000407029	-120.588	-0.00050944	-120.588	-0.000218892		16.1639	1.23233e-08	-32.7494	7.89389e-56	-32.7494	1.17571e-65	-32.7494	1.14147e-30	16.1639	1.62632e-11
-120.229	-0.00034972	-120.229	-0.000238933	-120.229	-0.000449868	-120.229	-0.000417885	-120.229	-0.000444814		-120.229	-0.000411795	-120.229	-0.000277867	-120.229	-0.000405648	-120.229	-0.000491495	-120.229	-0.000433892							-120.229	-0.000552338	-120.229	-0.000485334	-120.229	-0.000407029	-120.229	-0.00050944	-120.229	-0.000218892		17.3612	2.62964e-08	-31.8521	9.65607e-55	-31.8521	1.87081e-64	-31.8521	4.37478e-30	17.3612	4.19849e-11
-119.871	-0.00034972	-119.871	-0.000238933	-119.871	-0.000449868	-119.871	-0.000417885	-119.871	-0.000444814		-119.871	-0.000411795	-119.871	-0.000277867	-119.871	-0.000405648	-119.871	-0.000491495	-119.871	-0.000433892							-119.871	-0.000552338	-119.871	-0.000485334	-119.871	-0.000407029	-119.871	-0.00050944	-119.871	-0.000218892		18.5585	5.49878e-08	-30.9549	1.15107e-53	-30.9549	2.89905e-63	-30.9549	1.65314e-29	18.5585	1.06142e-10
-119.513	-0.00034972	-119.513	-0.000238933	-119.513	-0.000449868	-119.513	-0.000417885	-119.513	-0.000444814		-119.513	-0.000411795	-119.513	-0.000277867	-119.513	-0.000405648	-119.513	-0.000491495	-119.513	-0.000433892							-119.513	-0.000552338	-119.513	-0.000485334	-119.513	-0.000407029	-119.513	-0.00050944	-119.513	-0.000218892		19.7558	1.12678e-07	-30.0576	1.3372e-52	-30.0576	4.375e-62	-30.0576	6.15924e-29	19.7558	2.62776e-10
-119.154	-0.00034972	-119.154	-0.000238933	-119.154	-0.000449868	-119.154	-0.000417885	-119.154	-0.000444814		-119.154	-0.000411795	-119.154	-0.000277867	-119.154	-0.000405648	-119.154	-0.000491495	-119.154	-0.000433892							-119.154	-0.000552338	-119.154	-0.000485334	-119.154	-0.000407029	-119.154	-0.00050944	-119.154	-0.000218892		20.9532	2.2626e-07	-29.1604	1.51384e-51	-29.1604	6.42981e-61	-29.1604	2.26259e-28	20.9532	6.37081e-10
-118.796	-0.00034972	-118.796	-0.000238933	-118.796	-0.000449868	-118.796	-0.000417885	-118.796	-0.000444814		-118.796	-0.000411795	-118.796	-0.000277867	-118.796	-0.000405648	-118.796	-0.000491495	-118.796	-0.000433892							-118.796	-0.000552338	-118.796	-0.000485334	-118.796	-0.000407029	-118.796	-0.00050944	-118.796	-0.000218892		22.1505	4.45225e-07	-28.2632	1.67016e-50	-28.2632	9.2027e-60	-28.2632	8.19497e-28	22.1505	1.51255e-09
-118.437	-0.00034972	-118.437	-0.000238933	-118.437	-0.000449868	-118.437	-0.000417885	-118.437	-0.000444814		-118.437	-0.000411795	-118.437	-0.000277867	-118.437	-0.000405648	-118.437	-0.000491495	-118.437	-0.000433892							-118.437	-0.000552338	-118.437	-0.000485334	-118.437	-0.000407029	-118.437	-0.00050944	-118.437	-0.000218892		23.3478	8.58523e-07	-27.3659	1.79568e-49	-27.3659	1.28271e-58	-27.3659	2.92652e-27	23.3478	3.51668e-09
-118.079	-0.00034972	-118.079	-0.000238933	-118.079	-0.000449868	-118.079	-0.000417885	-118.079	-0.000444814		-118.079	-0.000411795	-118.079	-0.000277867	-118.079	-0.000405648	-118.079	-0.000491495	-118.079	-0.000433892							-118.079	-0.000552338	-118.079	-0.000485334	-118.079	-0.000407029	-118.079	-0.00050944	-118.079	-0.000218892		24.5451	1.62227e-06	-26.4687	1.88144e-48	-26.4687	1.74117e-57	-26.4687	1.03043e-26	24.5451	8.00687e-09
-117.721	-0.00034972	-117.721	-0.000238933	-117.721	-0.000449868	-117.721	-0.000417885	-117.721	-0.000444814		-117.721	-0.000411795	-117.721	-0.000277867	-117.721	-0.000405648	-117.721	-0.000491495	-117.721	-0.000433892							-117.721	-0.000552338	-117.721	-0.000485334	-117.721	-0.000407029	-117.721	-0.00050944	-117.721	-0.000218892		25.7425	3.00398e-06	-25.5714	1.92107e-47	-25.5714	2.3017e-56	-25.5714	3.57723e-26	25.7425	1.78525e-08
-117.362	-0.00034972	-117.362	-0.000238933	-117.362	-0.000449868	-117.362	-0.000417885	-117.362	-0.000444814		-117.362	-0.000411795	-117.362	-0.000277867	-117.362	-0.000405648	-117.362	-0.000491495	-117.362	-0.000433892							-117.362	-0.000552338	-117.362	-0.000485334	-117.362	-0.000407029	-117.362	-0.00050944	-117.362	-0.000218892		26.9398	5.45091e-06	-24.6742	1.91156e-46	-24.6742	2.96315e-55	-24.6742	1.22444e-25	26.9398	3.89803e-08
-117.004	-0.00034972	-117.004	-0.000238933	-117.004	-0.000449868	-117.004	-0.000417885	-117.004	-0.000444814		-117.004	-0.000411795	-117.004	-0.000277867	-117.004	-0.000405648	-117.004	-0.000491495	-117.004	-0.000433892							-117.004	-0.000552338	-117.004	-0.000485334	-117.004	-0.000407029	-117.004	-0.00050944	-117.004	-0.000218892		28.1371	9.69264e-06	-23.7769	1.85364e-45	-23.7769	3.71498e-54	-23.7769	4.1323e-25	28.1371	8.33484e-08
-116.646	-0.00034972	-116.646	-0.000238933	-116.646	-0.000449868	-116.646	-0.000417885	-116.646	-0.000444814		-116.646	-0.000411795	-116.646	-0.000277867	-116.646	-0.000405648	-116.646	-0.000491495	-116.646	-0.000433892							-116.646	-0.000552338	-116.646	-0.000485334	-116.646	-0.000407029	-116.646	-0.00050944	-116.646	-0.000218892		29.3345	1.68894e-05	-22.8797	1.75168e-44	-22.8797	4.53582e-53	-22.8797	1.37502e-24	29.3345	1.74525e-07
-116.287	-0.00034972	-116.287	-0.000238933	-116.287	-0.000449868	-116.287	-0.000417885	-116.287	-0.000444814		-116.287	-0.000411795	-116.287	-0.000277867	-116.287	-0.000405648	-116.287	-0.000491495	-116.287	-0.000433892							-116.287	-0.000552338	-116.287	-0.000485334	-116.287	-0.000407029	-116.287	-0.00050944	-116.287	-0.000218892		30.5318	2.88396e-05	-21.9825	1.61316e-43	-21.9825	5.39328e-52	-21.9825	4.51115e-24	30.5318	3.57869e-07
-115.929	-0.00034972	-115.929	-0.000238933	-115.929	-0.000449868	-115.929	-0.000417885	-115.929	-0.000444814		-115.929	-0.000411795	-115.929	-0.000277867	-115.929	-0.000405648	-115.929	-0.000491495	-115.929	-0.000433892							-115.929	-0.000552338	-115.929	-0.000485334	-115.929	-0.000407029	-115.929	-0.00050944	-115.929	-0.000218892		31.7291	4.82573e-05	-21.0852	1.44774e-42	-21.0852	6.24521e-51	-21.0852	1.45925e-23	31.7291	7.18618e-07
-115.571	-0.00034972	-115.571	-0.000238933	-115.571	-0.000449868	-115.571	-0.000417885	-115.571	-0.000444814		-115.571	-0.000411795	-115.571	-0.000277867	-115.571	-0.000405648	-115.571	-0.000491495	-115.571	-0.000433892							-115.571	-0.000552338	-115.571	-0.000485334	-115.571	-0.000407029	-115.571	-0.00050944	-115.571	-0.000218892		32.9264	7.91293e-05	-20.188	1.26618e-41	-20.188	7.04267e-50	-20.188	4.65407e-23	32.9264	1.41312e-06
-115.212	-0.00034972	-115.212	-0.000238933	-115.212	-0.000449868	-115.212	-0.000417885	-115.212	-0.000444814		-115.212	-0.000411795	-115.212	-0.000277867	-115.212	-0.000405648	-115.212	-0.000491495	-115.212	-0.000433892							-115.212	-0.000552338	-115.212	-0.000485334	-115.212	-0.000407029	-115.212	-0.00050944	-115.212	-0.000218892		34.1238	0.000127149	-19.2907	1.07918e-40	-19.2907	7.73438e-49	-19.2907	1.46352e-22	34.1238	2.72125e-06
-114.854	-0.00034972	-114.854	-0.000238933	-114.854	-0.000449868	-114.854	-0.000417885	-114.854	-0.000444814		-114.854	-0.000411795	-114.854	-0.000277867	-114.854	-0.000405648	-114.854	-0.000491495	-114.854	-0.000433892							-114.854	-0.000552338	-114.854	-0.000485334	-114.854	-0.000407029	-114.854	-0.00050944	-114.854	-0.000218892		35.3211	0.00020021	-18.3935	8.9636e-40	-18.3935	8.272e-48	-18.3935	4.53762e-22	35.3211	5.13175e-06
-114.496	-0.00034972	-114.496	-0.000238933	-114.496	-0.000449868	-114.496	-0.000417885	-114.496	-0.000444814		-114.496	-0.000411795	-114.496	-0.000277867	-114.496	-0.000405648	-114.496	-0.000491495	-114.496	-0.000433892							-114.496	-0.000552338	-114.496	-0.000485334	-114.496	-0.000407029	-114.496	-0.00050944	-114.496	-0.000218892		36.5184	0.000308931	-17.4962	7.25545e-39	-17.4962	8.61575e-47	-17.4962	1.38714e-21	36.5184	9.47696e-06
-114.137	-0.00034972	-114.137	-0.000238933	-114.137	-0.000449868	-114.137	-0.000417885	-114.137	-0.000444814		-114.137	-0.000411795	-114.137	-0.000277867	-114.137	-0.000405648	-114.137	-0.000491495	-114.137	-0.000433892							-114.137	-0.000552338	-114.137	-0.000485334	-114.137	-0.000407029	-114.137	-0.00050944	-114.137	-0.000218892		37.7157	0.000467129	-16.599	5.72318e-38	-16.599	8.73921e-46	-16.599	4.18094e-21	37.7157	1.71388e-05
-113.779	-0.00034972	-113.779	-0.000238933	-113.779	-0.000449868	-113.779	-0.000417885	-113.779	-0.000444814		-113.779	-0.000411795	-113.779	-0.000277867	-113.779	-0.000405648	-113.779	-0.000491495	-113.779	-0.000433892							-113.779	-0.000552338	-113.779	-0.000485334	-113.779	-0.000407029	-113.779	-0.00050944	-113.779	-0.000218892		38.913	0.000692171	-15.7018	4.3995e-37	-15.7018	8.63274e-45	-15.7018	1.24248e-20	38.913	3.03528e-05
-113.42	-0.00034972	-113.42	-0.000238933	-113.42	-0.000449868	-113.42	-0.000417885	-113.42	-0.000444814		-113.42	-0.000411795	-113.42	-0.000277867	-113.42	-0.000405648	-113.42	-0.000491495	-113.42	-0.000433892							-113.42	-0.000552338	-113.42	-0.000485334	-113.42	-0.000407029	-113.42	-0.00050944	-113.42	-0.000218892		40.1104	0.00101	-14.8045	3.2958e-36	-14.8045	8.30466e-44	-14.8045	3.64057e-20	40.1104	5.26411e-05
-113.062	-0.00034972	-113.062	-0.000238933	-113.062	-0.000449868	-113.062	-0.000417885	-113.062	-0.000444814		-113.062	-0.000411795	-113.062	-0.000277867	-113.062	-0.000405648	-113.062	-0.000491495	-113.062	-0.000433892							-113.062	-0.000552338	-113.062	-0.000485334	-113.062	-0.000407029	-113.062	-0.00050944	-113.062	-0.000218892		41.3077	0.00143	-13.9073	2.40608e-35	-13.9073	7.78024e-43	-13.9073	1.05175e-19	41.3077	8.94042e-05
-112.704	-0.00034972	-112.704	-0.000238933	-112.704	-0.000449868	-112.704	-0.000417885	-112.704	-0.000444814		-112.704	-0.000411795	-112.704	-0.000277867	-112.704	-0.000405648	-112.704	-0.000491495	-112.704	-0.000433892							-112.704	-0.000552338	-112.704	-0.000485334	-112.704	-0.000407029	-112.704	-0.00050944	-112.704	-0.000218892		42.505	0.00199	-13.01	1.71179e-34	-13.01	7.0984e-42	-13.01	2.99581e-19	42.505	0.000148696
-112.345	-0.00034972	-112.345	-0.000238933	-112.345	-0.000449868	-112.345	-0.000417885	-112.345	-0.000444814		-112.345	-0.000411795	-112.345	-0.000277867	-112.345	-0.000405648	-112.345	-0.000491495	-112.345	-0.000433892							-112.345	-0.000552338	-112.345	-0.000485334	-112.345	-0.000407029	-112.345	-0.00050944	-112.345	-0.000218892		43.7023	0.00272	-12.1128	1.18682e-33	-12.1128	6.30704e-41	-12.1128	8.41358e-19	43.7023	0.000242185
-111.987	-0.00034972	-111.987	-0.000238933	-111.987	-0.000449868	-111.987	-0.000417885	-111.987	-0.000444814		-111.987	-0.000411795	-111.987	-0.000277867	-111.987	-0.000405648	-111.987	-0.000491495	-111.987	-0.000433892							-111.987	-0.000552338	-111.987	-0.000485334	-111.987	-0.000407029	-111.987	-0.00050944	-111.987	-0.000218892		44.8997	0.00365	-11.2155	8.01881e-33	-11.2155	5.45742e-40	-11.2155	2.32975e-18	44.8997	0.00038628
-111.629	-0.00034972	-111.629	-0.000238933	-111.629	-0.000449868	-111.629	-0.000417885	-111.629	-0.000444814		-111.629	-0.000411795	-111.629	-0.000277867	-111.629	-0.000405648	-111.629	-0.000491495	-111.629	-0.000433892							-111.629	-0.000552338	-111.629	-0.000485334	-111.629	-0.000407029	-111.629	-0.00050944	-111.629	-0.000218892		46.097	0.00479	-10.3183	5.27992e-32	-10.3183	4.59882e-39	-10.3183	6.36065e-18	46.097	0.000603344
-111.27	-0.00034972	-111.27	-0.000238933	-111.27	-0.000449868	-111.27	-0.000417885	-111.27	-0.000444814		-111.27	-0.000411795	-111.27	-0.000277867	-111.27	-0.000405648	-111.27	-0.000491495	-111.27	-0.000433892							-111.27	-0.000552338	-111.27	-0.000485334	-111.27	-0.000407029	-111.27	-0.00050944	-111.27	-0.000218892		47.2943	0.00616	-9.42105	3.38795e-31	-9.42105	3.774e-38	-9.42105	1.7122e-17	47.2943	0.000922858
-110.912	-0.00034972	-110.912	-0.000238933	-110.912	-0.000449868	-110.912	-0.000417885	-110.912	-0.000444814		-110.912	-0.000411795	-110.912	-0.000277867	-110.912	-0.000405648	-110.912	-0.000491495	-110.912	-0.000433892							-110.912	-0.000552338	-110.912	-0.000485334	-110.912	-0.000407029	-110.912	-0.00050944	-110.912	-0.000218892		48.4916	0.00776	-8.52381	2.11855e-30	-8.52381	3.01617e-37	-8.52381	4.54435e-17	48.4916	0.00138
-110.554	-0.00034972	-110.554	-0.000238933	-110.554	-0.000449868	-110.554	-0.000417885	-110.554	-0.000444814		-110.554	-0.000411795	-110.554	-0.000277867	-110.554	-0.000405648	-110.554	-0.000491495	-110.554	-0.000433892							-110.554	-0.000552338	-110.554	-0.000485334	-110.554	-0.000407029	-110.554	-0.00050944	-110.554	-0.000218892		49.689	0.00958	-7.62657	1.29102e-29	-7.62657	2.3475e-36	-7.62657	1.18919e-16	49.689	0.00203
-110.195	-0.00034972	-110.195	-0.000238933	-110.195	-0.000449868	-110.195	-0.000417885	-110.195	-0.000444814		-110.195	-0.000411795	-110.195	-0.000277867	-110.195	-0.000405648	-110.195	-0.000491495	-110.195	-0.000433892							-110.195	-0.000552338	-110.195	-0.000485334	-110.195	-0.000407029	-110.195	-0.00050944	-110.195	-0.000218892		50.8863	0.01159	-6.72932	7.66685e-29	-6.72932	1.77932e-35	-6.72932	3.06826e-16	50.8863	0.00291
-109.837	-0.00034972	-109.837	-0.000238933	-109.837	-0.000449868	-109.837	-0.000417885	-109.837	-0.000444814		-109.837	-0.000411795	-109.837	-0.000277867	-109.837	-0.000405648	-109.837	-0.000491495	-109.837	-0.000433892							-109.837	-0.000552338	-109.837	-0.000485334	-109.837	-0.000407029	-109.837	-0.00050944	-109.837	-0.000218892		52.0836	0.01374	-5.83208	4.43705e-28	-5.83208	1.3134e-34	-5.83208	7.80541e-16	52.0836	0.0041
-109.478	-0.00034972	-109.478	-0.000238933	-109.478	-0.000449868	-109.478	-0.000417885	-109.478	-0.000444814		-109.478	-0.000411795	-109.478	-0.000277867	-109.478	-0.000405648	-109.478	-0.000491495	-109.478	-0.000433892							-109.478	-0.000552338	-109.478	-0.000485334	-109.478	-0.000407029	-109.478	-0.00050944	-109.478	-0.000218892		53.2809	0.01597	-4.93484	2.50244e-27	-4.93484	9.44147e-34	-4.93484	1.95777e-15	53.2809	0.00564
-109.12	-0.00034972	-109.12	-0.000238933	-109.12	-0.000449868	-109.12	-0.000417885	-109.12	-0.000444814		-109.12	-0.000411795	-109.12	-0.000277867	-109.12	-0.000405648	-109.12	-0.000491495	-109.12	-0.000433892							-109.12	-0.000552338	-109.12	-0.000485334	-109.12	-0.000407029	-109.12	-0.00050944	-109.12	-0.000218892		54.4783	0.01818	-4.03759	1.37539e-26	-4.03759	6.60965e-33	-4.03759	4.84162e-15	54.4783	0.00761
-108.762	-0.00034972	-108.762	-0.000238933	-108.762	-0.000449868	-108.762	-0.000417885	-108.762	-0.000444814		-108.762	-0.000411795	-108.762	-0.000277867	-108.762	-0.000405648	-108.762	-0.000491495	-108.762	-0.000433892							-108.762	-0.000552338	-108.762	-0.000485334	-108.762	-0.000407029	-108.762	-0.00050944	-108.762	-0.000218892		55.6756	0.02029	-3.14035	7.36679e-26	-3.14035	4.50624e-32	-3.14035	1.18054e-14	55.6756	0.01006
-108.403	-0.00034972	-108.403	-0.000238933	-108.403	-0.000449868	-108.403	-0.000417885	-108.403	-0.000444814		-108.403	-0.000411795	-108.403	-0.000277867	-108.403	-0.000405648	-108.403	-0.000491495	-108.403	-0.000433892							-108.403	-0.000552338	-108.403	-0.000485334	-108.403	-0.000407029	-108.403	-0.00050944	-108.403	-0.000218892		56.8729	0.0222	-2.24311	3.84524e-25	-2.24311	2.9919e-31	-2.24311	2.83816e-14	56.8729	0.01301
-108.045	-0.00034972	-108.045	-0.000238933	-108.045	-0.000449868	-108.045	-0.000417885	-108.045	-0.000444814		-108.045	-0.000411795	-108.045	-0.000277867	-108.045	-0.000405648	-108.045	-0.000491495	-108.045	-0.000433892							-108.045	-0.000552338	-108.045	-0.000485334	-108.045	-0.000407029	-108.045	-0.00050944	-108.045	-0.000218892		58.0702	0.0238	-1.34586	1.95596e-24	-1.34586	1.93454e-30	-1.34586	6.72748e-14	58.0702	0.01649
-107.687	-0.00034972	-107.687	-0.000238933	-107.687	-0.000449868	-107.687	-0.000417885	-107.687	-0.000444814		-107.687	-0.000411795	-107.687	-0.000277867	-107.687	-0.000405648	-107.687	-0.000491495	-107.687	-0.000433892							-107.687	-0.000552338	-107.687	-0.000485334	-107.687	-0.000407029	-107.687	-0.00050944	-107.687	-0.000218892		59.2676	0.02501	-0.44862	9.69594e-24	-0.44862	1.21816e-29	-0.44862	1.57229e-13	59.2676	0.02045
-107.328	-0.00034972	-107.328	-0.000238933	-107.328	-0.000449868	-107.328	-0.000417885	-107.328	-0.000444814		-107.328	-0.000411795	-107.328	-0.000277867	-107.328	-0.000405648	-107.328	-0.000491495	-107.328	-0.000433892							-107.328	-0.000552338	-107.328	-0.000485334	-107.328	-0.000407029	-107.328	-0.00050944	-107.328	-0.000218892		60.4649	0.02577	0.44862	4.68394e-23	0.44862	7.47014e-29	0.44862	3.62304e-13	60.4649	0.02485
-106.97	-0.00034972	-106.97	-0.000238933	-106.97	-0.000449868	-106.97	-0.000417885	-106.97	-0.000444814		-106.97	-0.000411795	-106.97	-0.000277867	-106.97	-0.000405648	-106.97	-0.000491495	-106.97	-0.000433892							-106.97	-0.000552338	-106.97	-0.000485334	-106.97	-0.000407029	-106.97	-0.00050944	-106.97	-0.000218892		61.6622	0.02605	1.34586	2.20508e-22	1.34586	4.46118e-28	1.34586	8.23145e-13	61.6622	0.02956
-106.612	-0.00034972	-106.612	-0.000238933	-106.612	-0.000449868	-106.612	-0.000417885	-106.612	-0.000444814		-106.612	-0.000411795	-106.612	-0.000277867	-106.612	-0.000405648	-106.612	-0.000491495	-106.612	-0.000433892							-106.612	-0.000552338	-106.612	-0.000485334	-106.612	-0.000407029	-106.612	-0.00050944	-106.612	-0.000218892		62.8595	0.02584	2.24311	1.01165e-21	2.24311	2.59459e-27	2.24311	1.84392e-12	62.8595	0.03444
-106.253	-0.00034972	-106.253	-0.000238933	-106.253	-0.000449868	-106.253	-0.000417885	-106.253	-0.000444814		-106.253	-0.000411795	-106.253	-0.000277867	-106.253	-0.000405648	-106.253	-0.000491495	-106.253	-0.000433892							-106.253	-0.000552338	-106.253	-0.000485334	-106.253	-0.000407029	-106.253	-0.00050944	-106.253	-0.000218892		64.0569	0.02518	3.14035	4.52301e-21	3.14035	1.46955e-26	3.14035	4.0726e-12	64.0569	0.0393
-105.895	-0.00034972	-105.895	-0.000238933	-105.895	-0.000449868	-105.895	-0.000417885	-105.895	-0.000444814		-105.895	-0.000411795	-105.895	-0.000277867	-105.895	-0.000405648	-105.895	-0.000491495	-105.895	-0.000433892							-105.895	-0.000552338	-105.895	-0.000485334	-105.895	-0.000407029	-105.895	-0.00050944	-105.895	-0.000218892		65.2542	0.02414	4.03759	1.97068e-20	4.03759	8.10581e-26	4.03759	8.86876e-12	65.2542	0.04391
-105.537	-0.00034972	-105.537	-0.000238933	-105.537	-0.000449868	-105.537	-0.000417885	-105.537	-0.000444814		-105.537	-0.000411795	-105.537	-0.000277867	-105.537	-0.000405648	-105.537	-0.000491495	-105.537	-0.000433892							-105.537	-0.000552338	-105.537	-0.000485334	-105.537	-0.000407029	-105.537	-0.00050944	-105.537	-0.000218892		66.4515	0.0228	4.93484	8.36754e-20	4.93484	4.35418e-25	4.93484	1.90422e-11	66.4515	0.04805
-105.178	-0.00034972	-105.178	-0.000238933	-105.178	-0.000449868	-105.178	-0.000417885	-105.178	-0.000444814		-105.178	-0.000411795	-105.178	-0.000277867	-105.178	-0.000405648	-105.178	-0.000491495	-105.178	-0.000433892							-105.178	-0.000552338	-105.178	-0.000485334	-105.178	-0.000407029	-105.178	-0.00050944	-105.178	-0.000218892		67.6488	0.02131	5.83208	3.46235e-19	5.83208	2.27779e-24	5.83208	4.03119e-11	67.6488	0.05148
-104.82	-0.00034972	-104.82	-0.000238933	-104.82	-0.000449868	-104.82	-0.000417885	-104.82	-0.000444814		-104.82	-0.000411795	-104.82	-0.000277867	-104.82	-0.000405648	-104.82	-0.000491495	-104.82	-0.000433892							-104.82	-0.000552338	-104.82	-0.000485334	-104.82	-0.000407029	-104.82	-0.00050944	-104.82	-0.000218892		68.8461	0.01979	6.72932	1.39616e-18	6.72932	1.16043e-23	6.72932	8.41418e-11	68.8461	0.05402
-104.461	-0.00034972	-104.461	-0.000238933	-104.461	-0.000449868	-104.461	-0.000417885	-104.461	-0.000444814		-104.461	-0.000411795	-104.461	-0.000277867	-104.461	-0.000405648	-104.461	-0.000491495	-104.461	-0.000433892							-104.461	-0.000552338	-104.461	-0.000485334	-104.461	-0.000407029	-104.461	-0.00050944	-104.461	-0.000218892		70.0435	0.0184	7.62657	5.48648e-18	7.62657	5.75729e-23	7.62657	1.73162e-10	70.0435	0.05551
-104.103	-0.00034972	-104.103	-0.000238933	-104.103	-0.000449868	-104.103	-0.000417885	-104.103	-0.000444814		-104.103	-0.000411795	-104.103	-0.000277867	-104.103	-0.000405648	-104.103	-0.000491495	-104.103	-0.000433892							-104.103	-0.000552338	-104.103	-0.000485334	-104.103	-0.000407029	-104.103	-0.00050944	-104.103	-0.000218892		71.2408	0.01726	8.52381	2.10108e-17	8.52381	2.78174e-22	8.52381	3.51364e-10	71.2408	0.05586
-103.745	-0.00034972	-103.745	-0.000238933	-103.745	-0.000449868	-103.745	-0.000417885	-103.745	-0.000444814		-103.745	-0.000411795	-103.745	-0.000277867	-103.745	-0.000405648	-103.745	-0.000491495	-103.745	-0.000433892							-103.745	-0.000552338	-103.745	-0.000485334	-103.745	-0.000407029	-103.745	-0.00050944	-103.745	-0.000218892		72.4381	0.01651	9.42105	7.84123e-17	9.42105	1.30892e-21	9.42105	7.02948e-10	72.4381	0.05505
-103.386	-0.00034972	-103.386	-0.000238933	-103.386	-0.000449868	-103.386	-0.000417885	-103.386	-0.000444814		-103.386	-0.000411795	-103.386	-0.000277867	-103.386	-0.000405648	-103.386	-0.000491495	-103.386	-0.000433892							-103.386	-0.000552338	-103.386	-0.000485334	-103.386	-0.000407029	-103.386	-0.00050944	-103.386	-0.000218892		73.6355	0.01626	10.3183	2.85179e-16	10.3183	5.99797e-21	10.3183	1.3866e-09	73.6355	0.05313
-103.028	-0.00034972	-103.028	-0.000238933	-103.028	-0.000449868	-103.028	-0.000417885	-103.028	-0.000444814		-103.028	-0.000411795	-103.028	-0.000277867	-103.028	-0.000405648	-103.028	-0.000491495	-103.028	-0.000433892							-103.028	-0.000552338	-103.028	-0.000485334	-103.028	-0.000407029	-103.028	-0.00050944	-103.028	-0.000218892		74.8328	0.01657	11.2155	1.01075e-15	11.2155	2.67666e-20	11.2155	2.69677e-09	74.8328	0.05021
-102.67	-0.00034972	-102.67	-0.000238933	-102.67	-0.000449868	-102.67	-0.000417885	-102.67	-0.000444814		-102.67	-0.000411795	-102.67	-0.000277867	-102.67	-0.000405648	-102.67	-0.000491495	-102.67	-0.000433892							-102.67	-0.000552338	-102.67	-0.000485334	-102.67	-0.000407029	-102.67	-0.00050944	-102.67	-0.000218892		76.0301	0.0175	12.1128	3.49108e-15	12.1128	1.16327e-19	12.1128	5.17127e-09	76.0301	0.04648
-102.311	-0.00034972	-102.311	-0.000238933	-102.311	-0.000449868	-102.311	-0.000417885	-102.311	-0.000444814		-102.311	-0.000411795	-102.311	-0.000277867	-102.311	-0.000405648	-102.311	-0.000491495	-102.311	-0.000433892							-102.311	-0.000552338	-102.311	-0.000485334	-102.311	-0.000407029	-102.311	-0.00050944	-102.311	-0.000218892		77.2274	0.01904	13.01	1.17508e-14	13.01	4.92339e-19	13.01	9.77718e-09	77.2274	0.04215
-101.953	-0.00034972	-101.953	-0.000238933	-101.953	-0.000449868	-101.953	-0.000417885	-101.953	-0.000444814		-101.953	-0.000411795	-101.953	-0.000277867	-101.953	-0.000405648	-101.953	-0.000491495	-101.953	-0.000433892							-101.953	-0.000552338	-101.953	-0.000485334	-101.953	-0.000407029	-101.953	-0.00050944	-101.953	-0.000218892		78.4248	0.02116	13.9073	3.85452e-14	13.9073	2.02929e-18	13.9073	1.8226e-08	78.4248	0.03744
-101.595	-0.00034972	-101.595	-0.000238933	-101.595	-0.000449868	-101.595	-0.000417885	-101.595	-0.000444814		-101.595	-0.000411795	-101.595	-0.000277867	-101.595	-0.000405648	-101.595	-0.000491495	-101.595	-0.000433892							-101.595	-0.000552338	-101.595	-0.000485334	-101.595	-0.000407029	-101.595	-0.00050944	-101.595	-0.000218892		79.6221	0.02376	14.8045	1.23215e-13	14.8045	8.14559e-18	14.8045	3.34991e-08	79.6221	0.0326
-101.236	-0.00034972	-101.236	-0.000238933	-101.236	-0.000449868	-101.236	-0.000417885	-101.236	-0.000444814		-101.236	-0.000411795	-101.236	-0.000277867	-101.236	-0.000405648	-101.236	-0.000491495	-101.236	-0.000433892							-101.236	-0.000552338	-101.236	-0.000485334	-101.236	-0.000407029	-101.236	-0.00050944	-101.236	-0.000218892		80.8194	0.02673	15.7018	3.83839e-13	15.7018	3.18418e-17	15.7018	6.07068e-08	80.8194	0.02784
-100.878	-0.00034972	-100.878	-0.000238933	-100.878	-0.000449868	-100.878	-0.000417885	-100.878	-0.000444814		-100.878	-0.000411795	-100.878	-0.000277867	-100.878	-0.000405648	-100.878	-0.000491495	-100.878	-0.000433892							-100.878	-0.000552338	-100.878	-0.000485334	-100.878	-0.000407029	-100.878	-0.00050944	-100.878	-0.000218892		82.0167	0.02991	16.599	1.16527e-12	16.599	1.21219e-16	16.599	1.08469e-07	82.0167	0.02335
-100.52	-0.00034972	-100.52	-0.000238933	-100.52	-0.000449868	-100.52	-0.000417885	-100.52	-0.000444814		-100.52	-0.000411795	-100.52	-0.000277867	-100.52	-0.000405648	-100.52	-0.000491495	-100.52	-0.000433892							-100.52	-0.000552338	-100.52	-0.000485334	-100.52	-0.000407029	-100.52	-0.00050944	-100.52	-0.000218892		83.2141	0.03313	17.4962	3.44743e-12	17.4962	4.49406e-16	17.4962	1.91088e-07	83.2141	0.01927
-100.161	-0.00034972	-100.161	-0.000238933	-100.161	-0.000449868	-100.161	-0.000417885	-100.161	-0.000444814		-100.161	-0.000411795	-100.161	-0.000277867	-100.161	-0.000405648	-100.161	-0.000491495	-100.161	-0.000433892							-100.161	-0.000552338	-100.161	-0.000485334	-100.161	-0.000407029	-100.161	-0.00050944	-100.161	-0.000218892		84.4114	0.03619	18.3935	9.93931e-12	18.3935	1.62258e-15	18.3935	3.31913e-07	84.4114	0.01572
-99.8028	-0.00034972	-99.8028	-0.000238933	-99.8028	-0.000449868	-99.8028	-0.000417885	-99.8028	-0.000444814		-99.8028	-0.000411795	-99.8028	-0.000277867	-99.8028	-0.000405648	-99.8028	-0.000491495	-99.8028	-0.000433892							-99.8028	-0.000552338	-99.8028	-0.000485334	-99.8028	-0.000407029	-99.8028	-0.00050944	-99.8028	-0.000218892		85.6087	0.0389	19.2907	2.7926e-11	19.2907	5.70517e-15	19.2907	5.68431e-07	85.6087	0.01277
-99.4444	-0.00034972	-99.4444	-0.000238933	-99.4444	-0.000449868	-99.4444	-0.000417885	-99.4444	-0.000444814		-99.4444	-0.000411795	-99.4444	-0.000277867	-99.4444	-0.000405648	-99.4444	-0.000491495	-99.4444	-0.000433892							-99.4444	-0.000552338	-99.4444	-0.000485334	-99.4444	-0.000407029	-99.4444	-0.00050944	-99.4444	-0.000218892		86.806	0.04108	20.188	7.64636e-11	20.188	1.95357e-14	20.188	9.59829e-07	86.806	0.01044
-99.0861	-0.00034972	-99.0861	-0.000238933	-99.0861	-0.000449868	-99.0861	-0.000417885	-99.0861	-0.000444814		-99.0861	-0.000411795	-99.0861	-0.000277867	-99.0861	-0.000405648	-99.0861	-0.000491495	-99.0861	-0.000433892							-99.0861	-0.000552338	-99.0861	-0.000485334	-99.0861	-0.000407029	-99.0861	-0.00050944	-99.0861	-0.000218892		88.0033	0.04259	21.0852	2.04029e-10	21.0852	6.51459e-14	21.0852	1.59798e-06	88.0033	0.00874
-98.7277	-0.00034972	-98.7277	-0.000238933	-98.7277	-0.000449868	-98.7277	-0.000417885	-98.7277	-0.000444814		-98.7277	-0.000411795	-98.7277	-0.000277867	-98.7277	-0.000405648	-98.7277	-0.000491495	-98.7277	-0.000433892							-98.7277	-0.000552338	-98.7277	-0.000485334	-98.7277	-0.000407029	-98.7277	-0.00050944	-98.7277	-0.000218892		89.2007	0.04333	21.9825	5.30543e-10	21.9825	2.11564e-13	21.9825	2.62309e-06	89.2007	0.00765
-98.3694	-0.00034972	-98.3694	-0.000238933	-98.3694	-0.000449868	-98.3694	-0.000417885	-98.3694	-0.000444814		-98.3694	-0.000411795	-98.3694	-0.000277867	-98.3694	-0.000405648	-98.3694	-0.000491495	-98.3694	-0.000433892							-98.3694	-0.000552338	-98.3694	-0.000485334	-98.3694	-0.000407029	-98.3694	-0.00050944	-98.3694	-0.000218892		90.398	0.04325	22.8797	1.34444e-09	22.8797	6.69104e-13	22.8797	4.24539e-06	90.398	0.00713
-98.011	-0.00034972	-98.011	-0.000238933	-98.011	-0.000449868	-98.011	-0.000417885	-98.011	-0.000444814		-98.011	-0.000411795	-98.011	-0.000277867	-98.011	-0.000405648	-98.011	-0.000491495	-98.011	-0.000433892							-98.011	-0.000552338	-98.011	-0.000485334	-98.011	-0.000407029	-98.011	-0.00050944	-98.011	-0.000218892		91.5953	0.04236	23.7769	3.32013e-09	23.7769	2.06083e-12	23.7769	6.7746e-06	91.5953	0.00713
-97.6526	-0.00034972	-97.6526	-0.000238933	-97.6526	-0.000449868	-97.6526	-0.000417885	-97.6526	-0.000444814		-97.6526	-0.000411795	-97.6526	-0.000277867	-97.6526	-0.000405648	-97.6526	-0.000491495	-97.6526	-0.000433892							-97.6526	-0.000552338	-97.6526	-0.000485334	-97.6526	-0.000407029	-97.6526	-0.00050944	-97.6526	-0.000218892		92.7926	0.04073	24.6742	7.99025e-09	24.6742	6.18142e-12	24.6742	1.06589e-05	92.7926	0.00759
-97.2943	-0.00034972	-97.2943	-0.000238933	-97.2943	-0.000449868	-97.2943	-0.000417885	-97.2943	-0.000444814		-97.2943	-0.000411795	-97.2943	-0.000277867	-97.2943	-0.000405648	-97.2943	-0.000491495	-97.2943	-0.000433892							-97.2943	-0.000552338	-97.2943	-0.000485334	-97.2943	-0.000407029	-97.2943	-0.00050944	-97.2943	-0.000218892		93.99	0.03846	25.5714	1.87395e-08	25.5714	1.80564e-11	25.5714	1.6535e-05	93.99	0.00845
-96.9359	-0.00034972	-96.9359	-0.000238933	-96.9359	-0.000449868	-96.9359	-0.000417885	-96.9359	-0.000444814		-96.9359	-0.000411795	-96.9359	-0.000277867	-96.9359	-0.000405648	-96.9359	-0.000491495	-96.9359	-0.000433892							-96.9359	-0.000552338	-96.9359	-0.000485334	-96.9359	-0.000407029	-96.9359	-0.00050944	-96.9359	-0.000218892		95.1873	0.03571	26.4687	4.28298e-08	26.4687	5.13655e-11	26.4687	2.52905e-05	95.1873	0.00962
-96.5776	-0.00034972	-96.5776	-0.000238933	-96.5776	-0.000449868	-96.5776	-0.000417885	-96.5776	-0.000444814		-96.5776	-0.000411795	-96.5776	-0.000277867	-96.5776	-0.000405648	-96.5776	-0.000491495	-96.5776	-0.000433892							-96.5776	-0.000552338	-96.5776	-0.000485334	-96.5776	-0.000407029	-96.5776	-0.00050944	-96.5776	-0.000218892		96.3846	0.03265	27.3659	9.53954e-08	27.3659	1.42301e-10	27.3659	3.81394e-05	96.3846	0.01103
-96.2192	-0.00034972	-96.2192	-0.000238933	-96.2192	-0.000449868	-96.2192	-0.000417885	-96.2192	-0.000444814		-96.2192	-0.000411795	-96.2192	-0.000277867	-96.2192	-0.000405648	-96.2192	-0.000491495	-96.2192	-0.000433892							-96.2192	-0.000552338	-96.2192	-0.000485334	-96.2192	-0.000407029	-96.2192	-0.00050944	-96.2192	-0.000218892		97.5819	0.02949	28.2632	2.07062e-07	28.2632	3.83922e-10	28.2632	5.67091e-05	97.5819	0.01258
-95.8609	-0.00034972	-95.8609	-0.000238933	-95.8609	-0.000449868	-95.8609	-0.000417885	-95.8609	-0.000444814		-95.8609	-0.000411795	-95.8609	-0.000277867	-95.8609	-0.000405648	-95.8609	-0.000491495	-95.8609	-0.000433892							-95.8609	-0.000552338	-95.8609	-0.000485334	-95.8609	-0.000407029	-95.8609	-0.00050944	-95.8609	-0.000218892		98.7793	0.02639	29.1604	4.37992e-07	29.1604	1.00873e-09	29.1604	8.31369e-05	98.7793	0.01416
-95.5025	-0.00034972	-95.5025	-0.000238933	-95.5025	-0.000449868	-95.5025	-0.000417885	-95.5025	-0.000444814		-95.5025	-0.000411795	-95.5025	-0.000277867	-95.5025	-0.000405648	-95.5025	-0.000491495	-95.5025	-0.000433892							-95.5025	-0.000552338	-95.5025	-0.000485334	-95.5025	-0.000407029	-95.5025	-0.00050944	-95.5025	-0.000218892		99.9766	0.02352	30.0576	9.02865e-07	30.0576	2.58109e-09	30.0576	0.00012017	99.9766	0.01568
-95.1441	-0.00034972	-95.1441	-0.000238933	-95.1441	-0.000449868	-95.1441	-0.000417885	-95.1441	-0.000444814		-95.1441	-0.000411795	-95.1441	-0.000277867	-95.1441	-0.000405648	-95.1441	-0.000491495	-95.1441	-0.000433892							-95.1441	-0.000552338	-95.1441	-0.000485334	-95.1441	-0.000407029	-95.1441	-0.00050944	-95.1441	-0.000218892		101.174	0.02103	30.9549	1.81373e-06	30.9549	6.43175e-09	30.9549	0.000171263	101.174	0.01702
-94.7858	-0.00034972	-94.7858	-0.000238933	-94.7858	-0.000449868	-94.7858	-0.000417885	-94.7858	-0.000444814		-94.7858	-0.000411795	-94.7858	-0.000277867	-94.7858	-0.000405648	-94.7858	-0.000491495	-94.7858	-0.000433892							-94.7858	-0.000552338	-94.7858	-0.000485334	-94.7858	-0.000407029	-94.7858	-0.00050944	-94.7858	-0.000218892		102.371	0.01899	31.8521	3.55069e-06	31.8521	1.56082e-08	31.8521	0.000240654	102.371	0.0181
-94.4274	-0.00034972	-94.4274	-0.000238933	-94.4274	-0.000449868	-94.4274	-0.000417885	-94.4274	-0.000444814		-94.4274	-0.000411795	-94.4274	-0.000277867	-94.4274	-0.000405648	-94.4274	-0.000491495	-94.4274	-0.000433892							-94.4274	-0.000552338	-94.4274	-0.000485334	-94.4274	-0.000407029	-94.4274	-0.00050944	-94.4274	-0.000218892		103.569	0.01747	32.7494	6.77402e-06	32.7494	3.68869e-08	32.7494	0.000333415	103.569	0.01883
-94.0691	-0.00034972	-94.0691	-0.000238933	-94.0691	-0.000449868	-94.0691	-0.000417885	-94.0691	-0.000444814		-94.0691	-0.000411795	-94.0691	-0.000277867	-94.0691	-0.000405648	-94.0691	-0.000491495	-94.0691	-0.000433892							-94.0691	-0.000552338	-94.0691	-0.000485334	-94.0691	-0.000407029	-94.0691	-0.00050944	-94.0691	-0.000218892		104.766	0.01647	33.6466	1.25942e-05	33.6466	8.48964e-08	33.6466	0.000455449	104.766	0.01916
-93.7107	-0.00034972	-93.7107	-0.000238933	-93.7107	-0.000449868	-93.7107	-0.000417885	-93.7107	-0.000444814		-93.7107	-0.000411795	-93.7107	-0.000277867	-93.7107	-0.000405648	-93.7107	-0.000491495	-93.7107	-0.000433892							-93.7107	-0.000552338	-93.7107	-0.000485334	-93.7107	-0.000407029	-93.7107	-0.00050944	-93.7107	-0.000218892		105.963	0.01596	34.5439	2.28186e-05	34.5439	1.90285e-07	34.5439	0.000613418	105.963	0.01905
-93.3524	-0.00034972	-93.3524	-0.000238933	-93.3524	-0.000449868	-93.3524	-0.000417885	-93.3524	-0.000444814		-93.3524	-0.000411795	-93.3524	-0.000277867	-93.3524	-0.000405648	-93.3524	-0.000491495	-93.3524	-0.000433892							-93.3524	-0.000552338	-93.3524	-0.000485334	-93.3524	-0.000407029	-93.3524	-0.00050944	-93.3524	-0.000218892		107.161	0.01589	35.4411	4.029e-05	35.4411	4.1535e-07	35.4411	0.000814586	107.161	0.01851
-92.994	-0.00034972	-92.994	-0.000238933	-92.994	-0.000449868	-92.994	-0.000417885	-92.994	-0.000444814		-92.994	-0.000411795	-92.994	-0.000277867	-92.994	-0.000405648	-92.994	-0.000491495	-92.994	-0.000433892							-92.994	-0.000552338	-92.994	-0.000485334	-92.994	-0.000407029	-92.994	-0.00050944	-92.994	-0.000218892		108.358	0.01615	36.3383	6.93264e-05	36.3383	8.82924e-07	36.3383	0.00107	108.358	0.01757
-92.6356	-0.00034972	-92.6356	-0.000238933	-92.6356	-0.000449868	-92.6356	-0.000417885	-92.6356	-0.000444814		-92.6356	-0.000411795	-92.6356	-0.000277867	-92.6356	-0.000405648	-92.6356	-0.000491495	-92.6356	-0.000433892							-92.6356	-0.000552338	-92.6356	-0.000485334	-92.6356	-0.000407029	-92.6356	-0.00050944	-92.6356	-0.000218892		109.555	0.01664	37.2356	0.00011625	37.2356	1.8278e-06	37.2356	0.00138	109.555	0.01627
-92.2773	-0.00034972	-92.2773	-0.000238933	-92.2773	-0.000449868	-92.2773	-0.000417885	-92.2773	-0.000444814		-92.2773	-0.000411795	-92.2773	-0.000277867	-92.2773	-0.000405648	-92.2773	-0.000491495	-92.2773	-0.000433892							-92.2773	-0.000552338	-92.2773	-0.000485334	-92.2773	-0.000407029	-92.2773	-0.00050944	-92.2773	-0.000218892		110.753	0.01725	38.1328	0.000189966	38.1328	3.68495e-06	38.1328	0.00175	110.753	0.01471
-91.9189	-0.00034972	-91.9189	-0.000238933	-91.9189	-0.000449868	-91.9189	-0.000417885	-91.9189	-0.000444814		-91.9189	-0.000411795	-91.9189	-0.000277867	-91.9189	-0.000405648	-91.9189	-0.000491495	-91.9189	-0.000433892							-91.9189	-0.000552338	-91.9189	-0.000485334	-91.9189	-0.000407029	-91.9189	-0.00050944	-91.9189	-0.000218892		111.95	0.01785	39.0301	0.00030252	39.0301	7.23487e-06	39.0301	0.0022	111.95	0.01296
-91.5606	-0.00034972	-91.5606	-0.000238933	-91.5606	-0.000449868	-91.5606	-0.000417885	-91.5606	-0.000444814		-91.5606	-0.000411795	-91.5606	-0.000277867	-91.5606	-0.000405648	-91.5606	-0.000491495	-91.5606	-0.000433892							-91.5606	-0.000552338	-91.5606	-0.000485334	-91.5606	-0.000407029	-91.5606	-0.00050944	-91.5606	-0.000218892		113.147	0.01834	39.9273	0.000469486	39.9273	1.38334e-05	39.9273	0.00272	113.147	0.01113
-91.2022	-0.00034972	-91.2022	-0.000238933	-91.2022	-0.000449868	-91.2022	-0.000417885	-91.2022	-0.000444814		-91.2022	-0.000411795	-91.2022	-0.000277867	-91.2022	-0.000405648	-91.2022	-0.000491495	-91.2022	-0.000433892							-91.2022	-0.000552338	-91.2022	-0.000485334	-91.2022	-0.000407029	-91.2022	-0.00050944	-91.2022	-0.000218892		114.344	0.01863	40.8246	0.000710041	40.8246	2.57586e-05	40.8246	0.00332	114.344	0.00931
-90.8438	-0.00034972	-90.8438	-0.000238933	-90.8438	-0.000449868	-90.8438	-0.000417885	-90.8438	-0.000444814		-90.8438	-0.000411795	-90.8438	-0.000277867	-90.8438	-0.000405648	-90.8438	-0.000491495	-90.8438	-0.000433892							-90.8438	-0.000552338	-90.8438	-0.000485334	-90.8438	-0.000407029	-90.8438	-0.00050944	-90.8438	-0.000218892		115.542	0.01865	41.7218	0.00105	41.7218	4.67103e-05	41.7218	0.00399	115.542	0.00757
-90.4855	-0.00034972	-90.4855	-0.000238933	-90.4855	-0.000449868	-90.4855	-0.000417885	-90.4855	-0.000444814		-90.4855	-0.000411795	-90.4855	-0.000277867	-90.4855	-0.000405648	-90.4855	-0.000491495	-90.4855	-0.000433892							-90.4855	-0.000552338	-90.4855	-0.000485334	-90.4855	-0.000407029	-90.4855	-0.00050944	-90.4855	-0.000218892		116.739	0.01837	42.6191	0.0015	42.6191	8.24899e-05	42.6191	0.00474	116.739	0.00597
-90.1271	-0.00034972	-90.1271	-0.000238933	-90.1271	-0.000449868	-90.1271	-0.000417885	-90.1271	-0.000444814		-90.1271	-0.000411795	-90.1271	-0.000277867	-90.1271	-0.000405648	-90.1271	-0.000491495	-90.1271	-0.000433892							-90.1271	-0.000552338	-90.1271	-0.000485334	-90.1271	-0.000407029	-90.1271	-0.00050944	-90.1271	-0.000218892		117.936	0.01778	43.5163	0.0021	43.5163	0.000141868	43.5163	0.00554	117.936	0.00457
-89.7688	-0.00034972	-89.7688	-0.000238933	-89.7688	-0.000449868	-89.7688	-0.000417885	-89.7688	-0.000444814		-89.7688	-0.000411795	-89.7688	-0.000277867	-89.7688	-0.000405648	-89.7688	-0.000491495	-89.7688	-0.000433892							-89.7688	-0.000552338	-89.7688	-0.000485334	-89.7688	-0.000407029	-89.7688	-0.00050944	-89.7688	-0.000218892		119.134	0.01689	44.4135	0.00287	44.4135	0.000237612	44.4135	0.00639	119.134	0.00337
-89.4104	-0.00034972	-89.4104	-0.000238933	-89.4104	-0.000449868	-89.4104	-0.000417885	-89.4104	-0.000444814		-89.4104	-0.000411795	-89.4104	-0.000277867	-89.4104	-0.000405648	-89.4104	-0.000491495	-89.4104	-0.000433892							-89.4104	-0.000552338	-89.4104	-0.000485334	-89.4104	-0.000407029	-89.4104	-0.00050944	-89.4104	-0.000218892		120.331	0.01574	45.3108	0.00381	45.3108	0.000387568	45.3108	0.00726	120.331	0.0024
-89.052	-0.00034972	-89.052	-0.000238933	-89.052	-0.000449868	-89.052	-0.000417885	-89.052	-0.000444814		-89.052	-0.000411795	-89.052	-0.000277867	-89.052	-0.000405648	-89.052	-0.000491495	-89.052	-0.000433892							-89.052	-0.000552338	-89.052	-0.000485334	-89.052	-0.000407029	-89.052	-0.00050944	-89.052	-0.000218892		121.528	0.01439	46.208	0.00494	46.208	0.000615636	46.208	0.00814	121.528	0.00163
-88.6937	-0.00034972	-88.6937	-0.000238933	-88.6937	-0.000449868	-88.6937	-0.000417885	-88.6937	-0.000444814		-88.6937	-0.000411795	-88.6937	-0.000277867	-88.6937	-0.000405648	-88.6937	-0.000491495	-88.6937	-0.000433892							-88.6937	-0.000552338	-88.6937	-0.000485334	-88.6937	-0.000407029	-88.6937	-0.00050944	-88.6937	-0.000218892		122.726	0.01289	47.1053	0.00624	47.1053	0.000952352	47.1053	0.009	122.726	0.00105
-88.3353	-0.00034972	-88.3353	-0.000238933	-88.3353	-0.000449868	-88.3353	-0.000417885	-88.3353	-0.000444814		-88.3353	-0.000411795	-88.3353	-0.000277867	-88.3353	-0.000405648	-88.3353	-0.000491495	-88.3353	-0.000433892							-88.3353	-0.000552338	-88.3353	-0.000485334	-88.3353	-0.000407029	-88.3353	-0.00050944	-88.3353	-0.000218892		123.923	0.01132	48.0025	0.00768	48.0025	0.00143	48.0025	0.00982	123.923	0.000628952
-87.977	-0.00034972	-87.977	-0.000238933	-87.977	-0.000449868	-87.977	-0.000417885	-87.977	-0.000444814		-87.977	-0.000411795	-87.977	-0.000277867	-87.977	-0.000405648	-87.977	-0.000491495	-87.977	-0.000433892							-87.977	-0.000552338	-87.977	-0.000485334	-87.977	-0.000407029	-87.977	-0.00050944	-87.977	-0.000218892		125.12	0.00975	48.8997	0.0092	48.8997	0.0021	48.8997	0.01056	125.12	0.000338476
-87.6186	-0.00034972	-87.6186	-0.000238933	-87.6186	-0.000449868	-87.6186	-0.000417885	-87.6186	-0.000444814		-87.6186	-0.000411795	-87.6186	-0.000277867	-87.6186	-0.000405648	-87.6186	-0.000491495	-87.6186	-0.000433892							-87.6186	-0.000552338	-87.6186	-0.000485334	-87.6186	-0.000407029	-87.6186	-0.00050944	-87.6186	-0.000218892		126.318	0.00822	49.797	0.01075	49.797	0.00301	49.797	0.0112	126.318	0.000149081
-87.2603	-0.00034972	-87.2603	-0.000238933	-87.2603	-0.000449868	-87.2603	-0.000417885	-87.2603	-0.000444814		-87.2603	-0.000411795	-87.2603	-0.000277867	-87.2603	-0.000405648	-87.2603	-0.000491495	-87.2603	-0.000433892							-87.2603	-0.000552338	-87.2603	-0.000485334	-87.2603	-0.000407029	-87.2603	-0.00050944	-87.2603	-0.000218892		127.515	0.0068	50.6942	0.01224	50.6942	0.00418	50.6942	0.01172	127.515	3.43171e-05
-86.9019	-0.00034972	-86.9019	-0.000238933	-86.9019	-0.000449868	-86.9019	-0.000417885	-86.9019	-0.000444814		-86.9019	-0.000411795	-86.9019	-0.000277867	-86.9019	-0.000405648	-86.9019	-0.000491495	-86.9019	-0.000433892							-86.9019	-0.000552338	-86.9019	-0.000485334	-86.9019	-0.000407029	-86.9019	-0.00050944	-86.9019	-0.000218892		128.712	0.00551	51.5915	0.01358	51.5915	0.00567	51.5915	0.01211	128.712	-2.82199e-05
-86.5435	-0.00034972	-86.5435	-0.000238933	-86.5435	-0.000449868	-86.5435	-0.000417885	-86.5435	-0.000444814		-86.5435	-0.000411795	-86.5435	-0.000277867	-86.5435	-0.000405648	-86.5435	-0.000491495	-86.5435	-0.000433892							-86.5435	-0.000552338	-86.5435	-0.000485334	-86.5435	-0.000407029	-86.5435	-0.00050944	-86.5435	-0.000218892		129.91	0.00437	52.4887	0.01469	52.4887	0.00748	52.4887	0.01235	129.91	-5.63894e-05
-86.1852	-0.00034972	-86.1852	-0.000238933	-86.1852	-0.000449868	-86.1852	-0.000417885	-86.1852	-0.000444814		-86.1852	-0.000411795	-86.1852	-0.000277867	-86.1852	-0.000405648	-86.1852	-0.000491495	-86.1852	-0.000433892							-86.1852	-0.000552338	-86.1852	-0.000485334	-86.1852	-0.000407029	-86.1852	-0.00050944	-86.1852	-0.000218892		131.107	0.0034	53.386	0.01548	53.386	0.00962	53.386	0.01244	131.107	-6.36129e-05
-85.8268	-0.00034972	-85.8268	-0.000238933	-85.8268	-0.000449868	-85.8268	-0.000417885	-85.8268	-0.000444814		-85.8268	-0.000411795	-85.8268	-0.000277867	-85.8268	-0.000405648	-85.8268	-0.000491495	-85.8268	-0.000433892							-85.8268	-0.000552338	-85.8268	-0.000485334	-85.8268	-0.000407029	-85.8268	-0.00050944	-85.8268	-0.000218892		132.304	0.00259	54.2832	0.0159	54.2832	0.01204	54.2832	0.0124	132.304	-5.93813e-05
-85.4685	-0.00034972	-85.4685	-0.000238933	-85.4685	-0.000449868	-85.4685	-0.000417885	-85.4685	-0.000444814		-85.4685	-0.000411795	-85.4685	-0.000277867	-85.4685	-0.000405648	-85.4685	-0.000491495	-85.4685	-0.000433892							-85.4685	-0.000552338	-85.4685	-0.000485334	-85.4685	-0.000407029	-85.4685	-0.00050944	-85.4685	-0.000218892		133.502	0.00194	55.1805	0.01591	55.1805	0.01467	55.1805	0.01223	133.502	-4.9969e-05
-85.1101	-0.00034972	-85.1101	-0.000238933	-85.1101	-0.000449868	-85.1101	-0.000417885	-85.1101	-0.000444814		-85.1101	-0.000411795	-85.1101	-0.000277867	-85.1101	-0.000405648	-85.1101	-0.000491495	-85.1101	-0.000433892							-85.1101	-0.000552338	-85.1101	-0.000485334	-85.1101	-0.000407029	-85.1101	-0.00050944	-85.1101	-0.000218892		134.699	0.00142	56.0777	0.01552	56.0777	0.01741	56.0777	0.01197	134.699	-3.91979e-05
-84.7518	-0.00034972	-84.7518	-0.000238933	-84.7518	-0.000449868	-84.7518	-0.000417885	-84.7518	-0.000444814		-84.7518	-0.000411795	-84.7518	-0.000277867	-84.7518	-0.000405648	-84.7518	-0.000491495	-84.7518	-0.000433892							-84.7518	-0.000552338	-84.7518	-0.000485334	-84.7518	-0.000407029	-84.7518	-0.00050944	-84.7518	-0.000218892		135.896	0.00102	56.9749	0.01477	56.9749	0.02013	56.9749	0.01165	135.896	-2.9145e-05
-84.3934	-0.00034972	-84.3934	-0.000238933	-84.3934	-0.000449868	-84.3934	-0.000417885	-84.3934	-0.000444814		-84.3934	-0.000411795	-84.3934	-0.000277867	-84.3934	-0.000405648	-84.3934	-0.000491495	-84.3934	-0.000433892							-84.3934	-0.000552338	-84.3934	-0.000485334	-84.3934	-0.000407029	-84.3934	-0.00050944	-84.3934	-0.000218892		137.094	0.000716027	57.8722	0.0137	57.8722	0.02266	57.8722	0.01131	137.094	-2.0736e-05
-84.035	-0.00034972	-84.035	-0.000238933	-84.035	-0.000449868	-84.035	-0.000417885	-84.035	-0.000444814		-84.035	-0.000411795	-84.035	-0.000277867	-84.035	-0.000405648	-84.035	-0.000491495	-84.035	-0.000433892							-84.035	-0.000552338	-84.035	-0.000485334	-84.035	-0.000407029	-84.035	-0.00050944	-84.035	-0.000218892		138.291	0.000493367	58.7694	0.0124	58.7694	0.02485	58.7694	0.011	138.291	-1.42009e-05
-83.6767	-0.00034972	-83.6767	-0.000238933	-83.6767	-0.000449868	-83.6767	-0.000417885	-83.6767	-0.000444814		-83.6767	-0.000411795	-83.6767	-0.000277867	-83.6767	-0.000405648	-83.6767	-0.000491495	-83.6767	-0.000433892							-83.6767	-0.000552338	-83.6767	-0.000485334	-83.6767	-0.000407029	-83.6767	-0.00050944	-83.6767	-0.000218892		139.488	0.000333129	59.6667	0.01096	59.6667	0.02653	59.6667	0.01076	139.488	-9.39824e-06
-83.3183	-0.00034972	-83.3183	-0.000238933	-83.3183	-0.000449868	-83.3183	-0.000417885	-83.3183	-0.000444814		-83.3183	-0.000411795	-83.3183	-0.000277867	-83.3183	-0.000405648	-83.3183	-0.000491495	-83.3183	-0.000433892							-83.3183	-0.000552338	-83.3183	-0.000485334	-83.3183	-0.000407029	-83.3183	-0.00050944	-83.3183	-0.000218892		140.686	0.000220422	60.5639	0.0095	60.5639	0.0276	60.5639	0.01065	140.686	-6.02723e-06
-82.96	-0.00034972	-82.96	-0.000238933	-82.96	-0.000449868	-82.96	-0.000417885	-82.96	-0.000444814		-82.96	-0.000411795	-82.96	-0.000277867	-82.96	-0.000405648	-82.96	-0.000491495	-82.96	-0.000433892							-82.96	-0.000552338	-82.96	-0.000485334	-82.96	-0.000407029	-82.96	-0.00050944	-82.96	-0.000218892		141.883	0.000142921	61.4612	0.00811	61.4612	0.02797	61.4612	0.01071	141.883	-3.75318e-06
-82.6016	-0.00034972	-82.6016	-0.000238933	-82.6016	-0.000449868	-82.6016	-0.000417885	-82.6016	-0.000444814		-82.6016	-0.000411795	-82.6016	-0.000277867	-82.6016	-0.000405648	-82.6016	-0.000491495	-82.6016	-0.000433892							-82.6016	-0.000552338	-82.6016	-0.000485334	-82.6016	-0.000407029	-82.6016	-0.00050944	-82.6016	-0.000218892		143.08	9.08113e-05	62.3584	0.00687	62.3584	0.02761	62.3584	0.01099	143.08	-2.27271e-06
-82.2432	-0.00034972	-82.2432	-0.000238933	-82.2432	-0.000449868	-82.2432	-0.000417885	-82.2432	-0.000444814		-82.2432	-0.000411795	-82.2432	-0.000277867	-82.2432	-0.000405648	-82.2432	-0.000491495	-82.2432	-0.000433892							-82.2432	-0.000552338	-82.2432	-0.000485334	-82.2432	-0.000407029	-82.2432	-0.00050944	-82.2432	-0.000218892		144.278	5.65436e-05	63.2556	0.00588	63.2556	0.02657	63.2556	0.01152	144.278	-1.33984e-06
-81.8849	-0.00034972	-81.8849	-0.000238933	-81.8849	-0.000449868	-81.8849	-0.000417885	-81.8849	-0.000444814		-81.8849	-0.000411795	-81.8849	-0.000277867	-81.8849	-0.000405648	-81.8849	-0.000491495	-81.8849	-0.000433892							-81.8849	-0.000552338	-81.8849	-0.000485334	-81.8849	-0.000407029	-81.8849	-0.00050944	-81.8849	-0.000218892		145.475	3.45006e-05	64.1529	0.00521	64.1529	0.02495	64.1529	0.01232	145.475	-7.697e-07
-81.5265	-0.00034972	-81.5265	-0.000238933	-81.5265	-0.000449868	-81.5265	-0.000417885	-81.5265	-0.000444814		-81.5265	-0.000411795	-81.5265	-0.000277867	-81.5265	-0.000405648	-81.5265	-0.000491495	-81.5265	-0.000433892							-81.5265	-0.000552338	-81.5265	-0.000485334	-81.5265	-0.000407029	-81.5265	-0.00050944	-81.5265	-0.000218892		146.672	2.06287e-05	65.0501	0.00491	65.0501	0.02289	65.0501	0.01341	146.672	-4.31183e-07
-81.1682	-0.00034972	-81.1682	-0.000238933	-81.1682	-0.000449868	-81.1682	-0.000417885	-81.1682	-0.000444814		-81.1682	-0.000411795	-81.1682	-0.000277867	-81.1682	-0.000405648	-81.1682	-0.000491495	-81.1682	-0.000433892							-81.1682	-0.000552338	-81.1682	-0.000485334	-81.1682	-0.000407029	-81.1682	-0.00050944	-81.1682	-0.000218892		147.87	1.20869e-05	65.9474	0.00503	65.9474	0.02057	65.9474	0.01478	147.87	-2.35684e-07
-80.8098	-0.00034972	-80.8098	-0.000238933	-80.8098	-0.000449868	-80.8098	-0.000417885	-80.8098	-0.000444814		-80.8098	-0.000411795	-80.8098	-0.000277867	-80.8098	-0.000405648	-80.8098	-0.000491495	-80.8098	-0.000433892							-80.8098	-0.000552338	-80.8098	-0.000485334	-80.8098	-0.000407029	-80.8098	-0.00050944	-80.8098	-0.000218892		149.067	6.94001e-06	66.8446	0.00562	66.8446	0.01818	66.8446	0.01643	149.067	-1.25758e-07
-80.4514	-0.00034972	-80.4514	-0.000238933	-80.4514	-0.000449868	-80.4514	-0.000417885	-80.4514	-0.000444814		-80.4514	-0.000411795	-80.4514	-0.000277867	-80.4514	-0.000405648	-80.4514	-0.000491495	-80.4514	-0.000433892							-80.4514	-0.000552338	-80.4514	-0.000485334	-80.4514	-0.000407029	-80.4514	-0.00050944	-80.4514	-0.000218892		150.264	3.90486e-06	67.7418	0.00671	67.7418	0.01593	67.7418	0.01831	150.264	-6.55318e-08
-80.0931	-0.00034972	-80.0931	-0.000238933	-80.0931	-0.000449868	-80.0931	-0.000417885	-80.0931	-0.000444814		-80.0931	-0.000411795	-80.0931	-0.000277867	-80.0931	-0.000405648	-80.0931	-0.000491495	-80.0931	-0.000433892							-80.0931	-0.000552338	-80.0931	-0.000485334	-80.0931	-0.000407029	-80.0931	-0.00050944	-80.0931	-0.000218892		151.462	2.15303e-06	68.6391	0.00832	68.6391	0.01401	68.6391	0.02039	151.462	-3.33601e-08
-79.7347	-0.00034972	-79.7347	-0.000238933	-79.7347	-0.000449868	-79.7347	-0.000417885	-79.7347	-0.000444814		-79.7347	-0.000411795	-79.7347	-0.000277867	-79.7347	-0.000405648	-79.7347	-0.000491495	-79.7347	-0.000433892							-79.7347	-0.000552338	-79.7347	-0.000485334	-79.7347	-0.000407029	-79.7347	-0.00050944	-79.7347	-0.000218892		152.659	1.16331e-06	69.5363	0.01043	69.5363	0.01256	69.5363	0.02259	152.659	-1.65952e-08
-79.3764	-0.00034972	-79.3764	-0.000238933	-79.3764	-0.000449868	-79.3764	-0.000417885	-79.3764	-0.000444814		-79.3764	-0.000411795	-79.3764	-0.000277867	-79.3764	-0.000405648	-79.3764	-0.000491495	-79.3764	-0.000433892							-79.3764	-0.000552338	-79.3764	-0.000485334	-79.3764	-0.000407029	-79.3764	-0.00050944	-79.3764	-0.000218892		153.856	6.15945e-07	70.4336	0.01302	70.4336	0.01172	70.4336	0.02484	153.856	-8.06915e-09
-79.018	-0.00034972	-79.018	-0.000238933	-79.018	-0.000449868	-79.018	-0.000417885	-79.018	-0.000444814		-79.018	-0.000411795	-79.018	-0.000277867	-79.018	-0.000405648	-79.018	-0.000491495	-79.018	-0.000433892							-79.018	-0.000552338	-79.018	-0.000485334	-79.018	-0.000407029	-79.018	-0.00050944	-79.018	-0.000218892		155.054	3.19587e-07	71.3308	0.01602	71.3308	0.01157	71.3308	0.02706	155.054	-3.83575e-09
-78.6597	-0.00034972	-78.6597	-0.000238933	-78.6597	-0.000449868	-78.6597	-0.000417885	-78.6597	-0.000444814		-78.6597	-0.000411795	-78.6597	-0.000277867	-78.6597	-0.000405648	-78.6597	-0.000491495	-78.6597	-0.000433892							-78.6597	-0.000552338	-78.6597	-0.000485334	-78.6597	-0.000407029	-78.6597	-0.00050944	-78.6597	-0.000218892		156.251	1.62493e-07	72.2281	0.01932	72.2281	0.01215	72.2281	0.02917	156.251	-1.78291e-09
-78.3013	-0.00034972	-78.3013	-0.000238933	-78.3013	-0.000449868	-78.3013	-0.000417885	-78.3013	-0.000444814		-78.3013	-0.000411795	-78.3013	-0.000277867	-78.3013	-0.000405648	-78.3013	-0.000491495	-78.3013	-0.000433892							-78.3013	-0.000552338	-78.3013	-0.000485334	-78.3013	-0.000407029	-78.3013	-0.00050944	-78.3013	-0.000218892		157.448	8.09621e-08	73.1253	0.02277	73.1253	0.01346	73.1253	0.03109	157.448	-8.10466e-10
-77.9429	-0.00034972	-77.9429	-0.000238933	-77.9429	-0.000449868	-77.9429	-0.000417885	-77.9429	-0.000444814		-77.9429	-0.000411795	-77.9429	-0.000277867	-77.9429	-0.000405648	-77.9429	-0.000491495	-77.9429	-0.000433892							-77.9429	-0.000552338	-77.9429	-0.000485334	-77.9429	-0.000407029	-77.9429	-0.00050944	-77.9429	-0.000218892		158.645	3.95302e-08	74.0226	0.0262	74.0226	0.01545	74.0226	0.03272	158.645	-3.60351e-10
-77.5846	-0.00034972	-77.5846	-0.000238933	-77.5846	-0.000449868	-77.5846	-0.000417885	-77.5846	-0.000444814		-77.5846	-0.000411795	-77.5846	-0.000277867	-77.5846	-0.000405648	-77.5846	-0.000491495	-77.5846	-0.000433892							-77.5846	-0.000552338	-77.5846	-0.000485334	-77.5846	-0.000407029	-77.5846	-0.00050944	-77.5846	-0.000218892		159.843	1.89137e-08	74.9198	0.0294	74.9198	0.018	74.9198	0.034	159.843	-1.56731e-10
-77.2262	-0.00034972	-77.2262	-0.000238933	-77.2262	-0.000449868	-77.2262	-0.000417885	-77.2262	-0.000444814		-77.2262	-0.000411795	-77.2262	-0.000277867	-77.2262	-0.000405648	-77.2262	-0.000491495	-77.2262	-0.000433892							-77.2262	-0.000552338	-77.2262	-0.000485334	-77.2262	-0.000407029	-77.2262	-0.00050944	-77.2262	-0.000218892		161.04	8.86797e-09	75.817	0.03216	75.817	0.02097	75.817	0.03487	161.04	-6.66908e-11
-76.8679	-0.00034972	-76.8679	-0.000238933	-76.8679	-0.000449868	-76.8679	-0.000417885	-76.8679	-0.000444814		-76.8679	-0.000411795	-76.8679	-0.000277867	-76.8679	-0.000405648	-76.8679	-0.000491495	-76.8679	-0.000433892							-76.8679	-0.000552338	-76.8679	-0.000485334	-76.8679	-0.000407029	-76.8679	-0.00050944	-76.8679	-0.000218892		162.237	4.07448e-09	76.7143	0.0343	76.7143	0.02416	76.7143	0.03531	162.237	-2.77654e-11
-76.5095	-0.00034972	-76.5095	-0.000238933	-76.5095	-0.000449868	-76.5095	-0.000417885	-76.5095	-0.000444814		-76.5095	-0.000411795	-76.5095	-0.000277867	-76.5095	-0.000405648	-76.5095	-0.000491495	-76.5095	-0.000433892							-76.5095	-0.000552338	-76.5095	-0.000485334	-76.5095	-0.000407029	-76.5095	-0.00050944	-76.5095	-0.000218892		163.435	1.83451e-09	77.6115	0.03566	77.6115	0.02736	77.6115	0.0353	163.435	-1.1311e-11
-76.1512	-0.00034972	-76.1512	-0.000238933	-76.1512	-0.000449868	-76.1512	-0.000417885	-76.1512	-0.000444814		-76.1512	-0.000411795	-76.1512	-0.000277867	-76.1512	-0.000405648	-76.1512	-0.000491495	-76.1512	-0.000433892							-76.1512	-0.000552338	-76.1512	-0.000485334	-76.1512	-0.000407029	-76.1512	-0.00050944	-76.1512	-0.000218892		164.632	8.09411e-10	78.5088	0.03616	78.5088	0.03033	78.5088	0.03486	164.632	-4.50917e-12
-75.7928	-0.00034972	-75.7928	-0.000238933	-75.7928	-0.000449868	-75.7928	-0.000417885	-75.7928	-0.000444814		-75.7928	-0.000411795	-75.7928	-0.000277867	-75.7928	-0.000405648	-75.7928	-0.000491495	-75.7928	-0.000433892							-75.7928	-0.000552338	-75.7928	-0.000485334	-75.7928	-0.000407029	-75.7928	-0.00050944	-75.7928	-0.000218892		165.829	3.4996e-10	79.406	0.03576	79.406	0.03284	79.406	0.03401	165.829	-1.75919e-12
-75.4344	-0.00034972	-75.4344	-0.000238933	-75.4344	-0.000449868	-75.4344	-0.000417885	-75.4344	-0.000444814		-75.4344	-0.000411795	-75.4344	-0.000277867	-75.4344	-0.000405648	-75.4344	-0.000491495	-75.4344	-0.000433892							-75.4344	-0.000552338	-75.4344	-0.000485334	-75.4344	-0.000407029	-75.4344	-0.00050944	-75.4344	-0.000218892		167.027	1.48275e-10	80.3033	0.03452	80.3033	0.03468	80.3033	0.03281	167.027	-6.71704e-13
-75.0761	-0.00034972	-75.0761	-0.000238933	-75.0761	-0.000449868	-75.0761	-0.000417885	-75.0761	-0.000444814		-75.0761	-0.000411795	-75.0761	-0.000277867	-75.0761	-0.000405648	-75.0761	-0.000491495	-75.0761	-0.000433892							-75.0761	-0.000552338	-75.0761	-0.000485334	-75.0761	-0.000407029	-75.0761	-0.00050944	-75.0761	-0.000218892		168.224	6.15626e-11	81.2005	0.03257	81.2005	0.03573	81.2005	0.03134	168.224	-2.51024e-13
-74.7177	-0.00034972	-74.7177	-0.000238933	-74.7177	-0.000449868	-74.7177	-0.000417885	-74.7177	-0.000444814		-74.7177	-0.000411795	-74.7177	-0.000277867	-74.7177	-0.000405648	-74.7177	-0.000491495	-74.7177	-0.000433892							-74.7177	-0.000552338	-74.7177	-0.000485334	-74.7177	-0.000407029	-74.7177	-0.00050944	-74.7177	-0.000218892		169.421	2.50476e-11	82.0977	0.03009	82.0977	0.03588	82.0977	0.0297	169.421	-9.1822e-14
-74.3594	-0.00034972	-74.3594	-0.000238933	-74.3594	-0.000449868	-74.3594	-0.000417885	-74.3594	-0.000444814		-74.3594	-0.000411795	-74.3594	-0.000277867	-74.3594	-0.000405648	-74.3594	-0.000491495	-74.3594	-0.000433892							-74.3594	-0.000552338	-74.3594	-0.000485334	-74.3594	-0.000407029	-74.3594	-0.00050944	-74.3594	-0.000218892		170.619	9.98658e-12	82.995	0.02731	82.995	0.03515	82.995	0.02798	170.619	-3.28769e-14
-74.001	-0.00034972	-74.001	-0.000238933	-74.001	-0.000449868	-74.001	-0.000417885	-74.001	-0.000444814		-74.001	-0.000411795	-74.001	-0.000277867	-74.001	-0.000405648	-74.001	-0.000491495	-74.001	-0.000433892							-74.001	-0.000552338	-74.001	-0.000485334	-74.001	-0.000407029	-74.001	-0.00050944	-74.001	-0.000218892		171.816	3.90182e-12	83.8922	0.02449	83.8922	0.03362	83.8922	0.02629	171.816	-1.15229e-14
-73.6426	-0.00034972	-73.6426	-0.000238933	-73.6426	-0.000449868	-73.6426	-0.000417885	-73.6426	-0.000444814		-73.6426	-0.000411795	-73.6426	-0.000277867	-73.6426	-0.000405648	-73.6426	-0.000491495	-73.6426	-0.000433892							-73.6426	-0.000552338	-73.6426	-0.000485334	-73.6426	-0.000407029	-73.6426	-0.00050944	-73.6426	-0.000218892		173.013	1.49389e-12	84.7895	0.02189	84.7895	0.03144	84.7895	0.02473	173.013	-3.95349e-15
-73.2843	-0.00034972	-73.2843	-0.000238933	-73.2843	-0.000449868	-73.2843	-0.000417885	-73.2843	-0.000444814		-73.2843	-0.000411795	-73.2843	-0.000277867	-73.2843	-0.000405648	-73.2843	-0.000491495	-73.2843	-0.000433892							-73.2843	-0.000552338	-73.2843	-0.000485334	-73.2843	-0.000407029	-73.2843	-0.00050944	-73.2843	-0.000218892		174.211	5.60491e-13	85.6867	0.01974	85.6867	0.02884	85.6867	0.02341	174.211	-1.32787e-15
-72.9259	-0.00034972	-72.9259	-0.000238933	-72.9259	-0.000449868	-72.9259	-0.000417885	-72.9259	-0.000444814		-72.9259	-0.000411795	-72.9259	-0.000277867	-72.9259	-0.000405648	-72.9259	-0.000491495	-72.9259	-0.000433892							-72.9259	-0.000552338	-72.9259	-0.000485334	-72.9259	-0.000407029	-72.9259	-0.00050944	-72.9259	-0.000218892		175.408	2.06073e-13	86.584	0.01824	86.584	0.02606	86.584	0.0224	175.408	-4.36621e-16
-72.5676	-0.00034972	-72.5676	-0.000238933	-72.5676	-0.000449868	-72.5676	-0.000417885	-72.5676	-0.000444814		-72.5676	-0.000411795	-72.5676	-0.000277867	-72.5676	-0.000405648	-72.5676	-0.000491495	-72.5676	-0.000433892							-72.5676	-0.000552338	-72.5676	-0.000485334	-72.5676	-0.000407029	-72.5676	-0.00050944	-72.5676	-0.000218892		176.605	7.42458e-14	87.4812	0.01754	87.4812	0.02337	87.4812	0.02178	176.605	-1.40552e-16
-72.2092	-0.00034972	-72.2092	-0.000238933	-72.2092	-0.000449868	-72.2092	-0.000417885	-72.2092	-0.000444814		-72.2092	-0.000411795	-72.2092	-0.000277867	-72.2092	-0.000405648	-72.2092	-0.000491495	-72.2092	-0.000433892							-72.2092	-0.000552338	-72.2092	-0.000485334	-72.2092	-0.000407029	-72.2092	-0.00050944	-72.2092	-0.000218892		177.803	2.62134e-14	88.3785	0.01773	88.3785	0.02102	88.3785	0.02159	177.803	-4.42956e-17
-71.8508	-0.00034972	-71.8508	-0.000238933	-71.8508	-0.000449868	-71.8508	-0.000417885	-71.8508	-0.000444814		-71.8508	-0.000411795	-71.8508	-0.000277867	-71.8508	-0.000405648	-71.8508	-0.000491495	-71.8508	-0.000433892							-71.8508	-0.000552338	-71.8508	-0.000485334	-71.8508	-0.000407029	-71.8508	-0.00050944	-71.8508	-0.000218892		179	9.06935e-15	89.2757	0.01883	89.2757	0.01924	89.2757	0.02187	179	-1.36675e-17
-71.4925	-0.00034972	-71.4925	-0.000238933	-71.4925	-0.000449868	-71.4925	-0.000417885	-71.4925	-0.000444814		-71.4925	-0.000411795	-71.4925	-0.000277867	-71.4925	-0.000405648	-71.4925	-0.000491495	-71.4925	-0.000433892							-71.4925	-0.000552338	-71.4925	-0.000485334	-71.4925	-0.000407029	-71.4925	-0.00050944	-71.4925	-0.000218892				90.1729	0.02078	90.1729	0.01821	90.1729	0.02261
-71.1341	-0.00034972	-71.1341	-0.000238933	-71.1341	-0.000449868	-71.1341	-0.000417885	-71.1341	-0.000444814		-71.1341	-0.000411795	-71.1341	-0.000277867	-71.1341	-0.000405648	-71.1341	-0.000491495	-71.1341	-0.000433892							-71.1341	-0.000552338	-71.1341	-0.000485334	-71.1341	-0.000407029	-71.1341	-0.00050944	-71.1341	-0.000218892				91.0702	0.02348	91.0702	0.01803	91.0702	0.02379
-70.7758	-0.00034972	-70.7758	-0.000238933	-70.7758	-0.000449868	-70.7758	-0.000417885	-70.7758	-0.000444814		-70.7758	-0.000411795	-70.7758	-0.000277867	-70.7758	-0.000405648	-70.7758	-0.000491495	-70.7758	-0.000433892							-70.7758	-0.000552338	-70.7758	-0.000485334	-70.7758	-0.000407029	-70.7758	-0.00050944	-70.7758	-0.000218892				91.9674	0.02673	91.9674	0.01875	91.9674	0.02538
-70.4174	-0.00034972	-70.4174	-0.000238933	-70.4174	-0.000449868	-70.4174	-0.000417885	-70.4174	-0.000444814		-70.4174	-0.000411795	-70.4174	-0.000277867	-70.4174	-0.000405648	-70.4174	-0.000491495	-70.4174	-0.000433892							-70.4174	-0.000552338	-70.4174	-0.000485334	-70.4174	-0.000407029	-70.4174	-0.00050944	-70.4174	-0.000218892				92.8647	0.0303	92.8647	0.02033	92.8647	0.02728
-70.0591	-0.00034972	-70.0591	-0.000238933	-70.0591	-0.000449868	-70.0591	-0.000417885	-70.0591	-0.000444814		-70.0591	-0.000411795	-70.0591	-0.000277867	-70.0591	-0.000405648	-70.0591	-0.000491495	-70.0591	-0.000433892							-70.0591	-0.000552338	-70.0591	-0.000485334	-70.0591	-0.000407029	-70.0591	-0.00050944	-70.0591	-0.000218892				93.7619	0.03391	93.7619	0.02266	93.7619	0.02943
-69.7007	-0.00034972	-69.7007	-0.000238933	-69.7007	-0.000449868	-69.7007	-0.000417885	-69.7007	-0.000444814		-69.7007	-0.000411795	-69.7007	-0.000277867	-69.7007	-0.000405648	-69.7007	-0.000491495	-69.7007	-0.000433892							-69.7007	-0.000552338	-69.7007	-0.000485334	-69.7007	-0.000407029	-69.7007	-0.00050944	-69.7007	-0.000218892				94.6591	0.03729	94.6591	0.02556	94.6591	0.03171
-69.3423	-0.00034972	-69.3423	-0.000238933	-69.3423	-0.000449868	-69.3423	-0.000417885	-69.3423	-0.000444814		-69.3423	-0.000411795	-69.3423	-0.000277867	-69.3423	-0.000405648	-69.3423	-0.000491495	-69.3423	-0.000433892							-69.3423	-0.000552338	-69.3423	-0.000485334	-69.3423	-0.000407029	-69.3423	-0.00050944	-69.3423	-0.000218892				95.5564	0.04013	95.5564	0.0288	95.5564	0.03401
-68.984	-0.00034972	-68.984	-0.000238933	-68.984	-0.000449868	-68.984	-0.000417885	-68.984	-0.000444814		-68.984	-0.000411795	-68.984	-0.000277867	-68.984	-0.000405648	-68.984	-0.000491495	-68.984	-0.000433892							-68.984	-0.000552338	-68.984	-0.000485334	-68.984	-0.000407029	-68.984	-0.00050944	-68.984	-0.000218892				96.4536	0.04221	96.4536	0.03212	96.4536	0.03621
-68.6256	-0.00034972	-68.6256	-0.000238933	-68.6256	-0.000449868	-68.6256	-0.000417885	-68.6256	-0.000444814		-68.6256	-0.000411795	-68.6256	-0.000277867	-68.6256	-0.000405648	-68.6256	-0.000491495	-68.6256	-0.000433892							-68.6256	-0.000552338	-68.6256	-0.000485334	-68.6256	-0.000407029	-68.6256	-0.00050944	-68.6256	-0.000218892				97.3509	0.04334	97.3509	0.03522	97.3509	0.0382
-68.2673	-0.00034972	-68.2673	-0.000238933	-68.2673	-0.000449868	-68.2673	-0.000417885	-68.2673	-0.000444814		-68.2673	-0.000411795	-68.2673	-0.000277867	-68.2673	-0.000405648	-68.2673	-0.000491495	-68.2673	-0.000433892							-68.2673	-0.000552338	-68.2673	-0.000485334	-68.2673	-0.000407029	-68.2673	-0.00050944	-68.2673	-0.000218892				98.2481	0.0434	98.2481	0.03782	98.2481	0.03987
-67.9089	-0.00034972	-67.9089	-0.000238933	-67.9089	-0.000449868	-67.9089	-0.000417885	-67.9089	-0.000444814		-67.9089	-0.000411795	-67.9089	-0.000277867	-67.9089	-0.000405648	-67.9089	-0.000491495	-67.9089	-0.000433892							-67.9089	-0.000552338	-67.9089	-0.000485334	-67.9089	-0.000407029	-67.9089	-0.00050944	-67.9089	-0.000218892				99.1454	0.04239	99.1454	0.03969	99.1454	0.04113
-67.5506	-0.00034972	-67.5506	-0.000238933	-67.5506	-0.000449868	-67.5506	-0.000417885	-67.5506	-0.000444814		-67.5506	-0.000411795	-67.5506	-0.000277867	-67.5506	-0.000405648	-67.5506	-0.000491495	-67.5506	-0.000433892							-67.5506	-0.000552338	-67.5506	-0.000485334	-67.5506	-0.000407029	-67.5506	-0.00050944	-67.5506	-0.000218892				100.043	0.04036	100.043	0.04065	100.043	0.0419
-67.1922	-0.00034972	-67.1922	-0.000238933	-67.1922	-0.000449868	-67.1922	-0.000417885	-67.1922	-0.000444814		-67.1922	-0.000411795	-67.1922	-0.000277867	-67.1922	-0.000405648	-67.1922	-0.000491495	-67.1922	-0.000433892							-67.1922	-0.000552338	-67.1922	-0.000485334	-67.1922	-0.000407029	-67.1922	-0.00050944	-67.1922	-0.000218892				100.94	0.03748	100.94	0.0406	100.94	0.04213
-66.8338	-0.00034972	-66.8338	-0.000238933	-66.8338	-0.000449868	-66.8338	-0.000417885	-66.8338	-0.000444814		-66.8338	-0.000411795	-66.8338	-0.000277867	-66.8338	-0.000405648	-66.8338	-0.000491495	-66.8338	-0.000433892							-66.8338	-0.000552338	-66.8338	-0.000485334	-66.8338	-0.000407029	-66.8338	-0.00050944	-66.8338	-0.000218892				101.837	0.03395	101.837	0.03954	101.837	0.0418
-66.4755	-0.00034972	-66.4755	-0.000238933	-66.4755	-0.000449868	-66.4755	-0.000417885	-66.4755	-0.000444814		-66.4755	-0.000411795	-66.4755	-0.000277867	-66.4755	-0.000405648	-66.4755	-0.000491495	-66.4755	-0.000433892							-66.4755	-0.000552338	-66.4755	-0.000485334	-66.4755	-0.000407029	-66.4755	-0.00050944	-66.4755	-0.000218892				102.734	0.03003	102.734	0.03755	102.734	0.04092
-66.1171	-0.00034972	-66.1171	-0.000238933	-66.1171	-0.000449868	-66.1171	-0.000417885	-66.1171	-0.000444814		-66.1171	-0.000411795	-66.1171	-0.000277867	-66.1171	-0.000405648	-66.1171	-0.000491495	-66.1171	-0.000433892							-66.1171	-0.000552338	-66.1171	-0.000485334	-66.1171	-0.000407029	-66.1171	-0.00050944	-66.1171	-0.000218892				103.632	0.02598	103.632	0.03479	103.632	0.03951
-65.7588	-0.00034972	-65.7588	-0.000238933	-65.7588	-0.000449868	-65.7588	-0.000417885	-65.7588	-0.000444814		-65.7588	-0.000411795	-65.7588	-0.000277867	-65.7588	-0.000405648	-65.7588	-0.000491495	-65.7588	-0.000433892							-65.7588	-0.000552338	-65.7588	-0.000485334	-65.7588	-0.000407029	-65.7588	-0.00050944	-65.7588	-0.000218892				104.529	0.02204	104.529	0.03149	104.529	0.03763
-65.4004	-0.00034972	-65.4004	-0.000238933	-65.4004	-0.000449868	-65.4004	-0.000417885	-65.4004	-0.000444814		-65.4004	-0.000411795	-65.4004	-0.000277867	-65.4004	-0.000405648	-65.4004	-0.000491495	-65.4004	-0.000433892							-65.4004	-0.000552338	-65.4004	-0.000485334	-65.4004	-0.000407029	-65.4004	-0.00050944	-65.4004	-0.000218892				105.426	0.01845	105.426	0.0279	105.426	0.03534
-65.042	-0.00034972	-65.042	-0.000238933	-65.042	-0.000449868	-65.042	-0.000417885	-65.042	-0.000444814		-65.042	-0.000411795	-65.042	-0.000277867	-65.042	-0.000405648	-65.042	-0.000491495	-65.042	-0.000433892							-65.042	-0.000552338	-65.042	-0.000485334	-65.042	-0.000407029	-65.042	-0.00050944	-65.042	-0.000218892				106.323	0.01538	106.323	0.0243	106.323	0.03273
-64.6837	-0.00034972	-64.6837	-0.000238933	-64.6837	-0.000449868	-64.6837	-0.000417885	-64.6837	-0.000444814		-64.6837	-0.000411795	-64.6837	-0.000277867	-64.6837	-0.000405648	-64.6837	-0.000491495	-64.6837	-0.000433892							-64.6837	-0.000552338	-64.6837	-0.000485334	-64.6837	-0.000407029	-64.6837	-0.00050944	-64.6837	-0.000218892				107.221	0.01297	107.221	0.02092	107.221	0.0299
-64.3253	-0.00034972	-64.3253	-0.000238933	-64.3253	-0.000449868	-64.3253	-0.000417885	-64.3253	-0.000444814		-64.3253	-0.000411795	-64.3253	-0.000277867	-64.3253	-0.000405648	-64.3253	-0.000491495	-64.3253	-0.000433892							-64.3253	-0.000552338	-64.3253	-0.000485334	-64.3253	-0.000407029	-64.3253	-0.00050944	-64.3253	-0.000218892				108.118	0.01133	108.118	0.01799	108.118	0.02695
-63.967	-0.00034972	-63.967	-0.000238933	-63.967	-0.000449868	-63.967	-0.000417885	-63.967	-0.000444814		-63.967	-0.000411795	-63.967	-0.000277867	-63.967	-0.000405648	-63.967	-0.000491495	-63.967	-0.000433892							-63.967	-0.000552338	-63.967	-0.000485334	-63.967	-0.000407029	-63.967	-0.00050944	-63.967	-0.000218892				109.015	0.01049	109.015	0.01568	109.015	0.02397
-63.6086	-0.00034972	-63.6086	-0.000238933	-63.6086	-0.000449868	-63.6086	-0.000417885	-63.6086	-0.000444814		-63.6086	-0.000411795	-63.6086	-0.000277867	-63.6086	-0.000405648	-63.6086	-0.000491495	-63.6086	-0.000433892							-63.6086	-0.000552338	-63.6086	-0.000485334	-63.6086	-0.000407029	-63.6086	-0.00050944	-63.6086	-0.000218892				109.912	0.01047	109.912	0.0141	109.912	0.02104
-63.2503	-0.00034972	-63.2503	-0.000238933	-63.2503	-0.000449868	-63.2503	-0.000417885	-63.2503	-0.000444814		-63.2503	-0.000411795	-63.2503	-0.000277867	-63.2503	-0.000405648	-63.2503	-0.000491495	-63.2503	-0.000433892							-63.2503	-0.000552338	-63.2503	-0.000485334	-63.2503	-0.000407029	-63.2503	-0.00050944	-63.2503	-0.000218892				110.81	0.01125	110.81	0.01329	110.81	0.01824
-62.8919	-0.00034972	-62.8919	-0.000238933	-62.8919	-0.000449868	-62.8919	-0.000417885	-62.8919	-0.000444814		-62.8919	-0.000411795	-62.8919	-0.000277867	-62.8919	-0.000405648	-62.8919	-0.000491495	-62.8919	-0.000433892							-62.8919	-0.000552338	-62.8919	-0.000485334	-62.8919	-0.000407029	-62.8919	-0.00050944	-62.8919	-0.000218892				111.707	0.01278	111.707	0.01325	111.707	0.01564
-62.5335	-0.00034972	-62.5335	-0.000238933	-62.5335	-0.000449868	-62.5335	-0.000417885	-62.5335	-0.000444814		-62.5335	-0.000411795	-62.5335	-0.000277867	-62.5335	-0.000405648	-62.5335	-0.000491495	-62.5335	-0.000433892							-62.5335	-0.000552338	-62.5335	-0.000485334	-62.5335	-0.000407029	-62.5335	-0.00050944	-62.5335	-0.000218892				112.604	0.01498	112.604	0.01392	112.604	0.01328
-62.1752	-0.00034972	-62.1752	-0.000238933	-62.1752	-0.000449868	-62.1752	-0.000417885	-62.1752	-0.000444814		-62.1752	-0.000411795	-62.1752	-0.000277867	-62.1752	-0.000405648	-62.1752	-0.000491495	-62.1752	-0.000433892							-62.1752	-0.000552338	-62.1752	-0.000485334	-62.1752	-0.000407029	-62.1752	-0.00050944	-62.1752	-0.000218892				113.501	0.01771	113.501	0.01518	113.501	0.0112
-61.8168	-0.00034972	-61.8168	-0.000238933	-61.8168	-0.000449868	-61.8168	-0.000417885	-61.8168	-0.000444814		-61.8168	-0.000411795	-61.8168	-0.000277867	-61.8168	-0.000405648	-61.8168	-0.000491495	-61.8168	-0.000433892							-61.8168	-0.000552338	-61.8168	-0.000485334	-61.8168	-0.000407029	-61.8168	-0.00050944	-61.8168	-0.000218892				114.398	0.02081	114.398	0.0169	114.398	0.00941
-61.4585	-0.00034972	-61.4585	-0.000238933	-61.4585	-0.000449868	-61.4585	-0.000417885	-61.4585	-0.000444814		-61.4585	-0.000411795	-61.4585	-0.000277867	-61.4585	-0.000405648	-61.4585	-0.000491495	-61.4585	-0.000433892							-61.4585	-0.000552338	-61.4585	-0.000485334	-61.4585	-0.000407029	-61.4585	-0.00050944	-61.4585	-0.000218892				115.296	0.02411	115.296	0.01888	115.296	0.00793
-61.1001	-0.00034972	-61.1001	-0.000238933	-61.1001	-0.000449868	-61.1001	-0.000417885	-61.1001	-0.000444814		-61.1001	-0.000411795	-61.1001	-0.000277867	-61.1001	-0.000405648	-61.1001	-0.000491495	-61.1001	-0.000433892							-61.1001	-0.000552338	-61.1001	-0.000485334	-61.1001	-0.000407029	-61.1001	-0.00050944	-61.1001	-0.000218892				116.193	0.02738	116.193	0.02093	116.193	0.00674
-60.7417	-0.00034972	-60.7417	-0.000238933	-60.7417	-0.000449868	-60.7417	-0.000417885	-60.7417	-0.000444814		-60.7417	-0.000411795	-60.7417	-0.000277867	-60.7417	-0.000405648	-60.7417	-0.000491495	-60.7417	-0.000433892							-60.7417	-0.000552338	-60.7417	-0.000485334	-60.7417	-0.000407029	-60.7417	-0.00050944	-60.7417	-0.000218892				117.09	0.0304	117.09	0.02286	117.09	0.00585
-60.3834	-0.00034972	-60.3834	-0.000238933	-60.3834	-0.000449868	-60.3834	-0.000417885	-60.3834	-0.000444814		-60.3834	-0.000411795	-60.3834	-0.000277867	-60.3834	-0.000405648	-60.3834	-0.000491495	-60.3834	-0.000433892							-60.3834	-0.000552338	-60.3834	-0.000485334	-60.3834	-0.000407029	-60.3834	-0.00050944	-60.3834	-0.000218892				117.987	0.03294	117.987	0.02446	117.987	0.00522
-60.025	-0.00034972	-60.025	-0.000238933	-60.025	-0.000449868	-60.025	-0.000417885	-60.025	-0.000444814		-60.025	-0.000411795	-60.025	-0.000277867	-60.025	-0.000405648	-60.025	-0.000491495	-60.025	-0.000433892							-60.025	-0.000552338	-60.025	-0.000485334	-60.025	-0.000407029	-60.025	-0.00050944	-60.025	-0.000218892				118.885	0.03482	118.885	0.02558	118.885	0.00483
-59.6667	-0.00034972	-59.6667	-0.000238933	-59.6667	-0.000449868	-59.6667	-0.000417885	-59.6667	-0.000444814		-59.6667	-0.000411795	-59.6667	-0.000277867	-59.6667	-0.000405648	-59.6667	-0.000491495	-59.6667	-0.000433892							-59.6667	-0.000552338	-59.6667	-0.000485334	-59.6667	-0.000407029	-59.6667	-0.00050944	-59.6667	-0.000218892				119.782	0.03588	119.782	0.02611	119.782	0.00466
-59.3083	-0.00034972	-59.3083	-0.000238933	-59.3083	-0.000449868	-59.3083	-0.000417885	-59.3083	-0.000444814		-59.3083	-0.000411795	-59.3083	-0.000277867	-59.3083	-0.000405648	-59.3083	-0.000491495	-59.3083	-0.000433892							-59.3083	-0.000552338	-59.3083	-0.000485334	-59.3083	-0.000407029	-59.3083	-0.00050944	-59.3083	-0.000218892				120.679	0.03605	120.679	0.02599	120.679	0.00468
-58.95	-0.00034972	-58.95	-0.000238933	-58.95	-0.000449868	-58.95	-0.000417885	-58.95	-0.000444814		-58.95	-0.000411795	-58.95	-0.000277867	-58.95	-0.000405648	-58.95	-0.000491495	-58.95	-0.000433892							-58.95	-0.000552338	-58.95	-0.000485334	-58.95	-0.000407029	-58.95	-0.00050944	-58.95	-0.000218892				121.576	0.03529	121.576	0.0252	121.576	0.00485
-58.5916	-0.00034972	-58.5916	-0.000238933	-58.5916	-0.000449868	-58.5916	-0.000417885	-58.5916	-0.000444814		-58.5916	-0.000411795	-58.5916	-0.000277867	-58.5916	-0.000405648	-58.5916	-0.000491495	-58.5916	-0.000433892							-58.5916	-0.000552338	-58.5916	-0.000485334	-58.5916	-0.000407029	-58.5916	-0.00050944	-58.5916	-0.000218892				122.474	0.03368	122.474	0.02381	122.474	0.00514
-58.2332	-0.00034972	-58.2332	-0.000238933	-58.2332	-0.000449868	-58.2332	-0.000417885	-58.2332	-0.000444814		-58.2332	-0.000411795	-58.2332	-0.000277867	-58.2332	-0.000405648	-58.2332	-0.000491495	-58.2332	-0.000433892							-58.2332	-0.000552338	-58.2332	-0.000485334	-58.2332	-0.000407029	-58.2332	-0.00050944	-58.2332	-0.000218892				123.371	0.03132	123.371	0.02191	123.371	0.00553
-57.8749	-0.00034972	-57.8749	-0.000238933	-57.8749	-0.000449868	-57.8749	-0.000417885	-57.8749	-0.000444814		-57.8749	-0.000411795	-57.8749	-0.000277867	-57.8749	-0.000405648	-57.8749	-0.000491495	-57.8749	-0.000433892							-57.8749	-0.000552338	-57.8749	-0.000485334	-57.8749	-0.000407029	-57.8749	-0.00050944	-57.8749	-0.000218892				124.268	0.02838	124.268	0.01964	124.268	0.00597
-57.5165	-0.00034972	-57.5165	-0.000238933	-57.5165	-0.000449868	-57.5165	-0.000417885	-57.5165	-0.000444814		-57.5165	-0.000411795	-57.5165	-0.000277867	-57.5165	-0.000405648	-57.5165	-0.000491495	-57.5165	-0.000433892							-57.5165	-0.000552338	-57.5165	-0.000485334	-57.5165	-0.000407029	-57.5165	-0.00050944	-57.5165	-0.000218892				125.165	0.02507	125.165	0.01715	125.165	0.00644
-57.1582	-0.00034972	-57.1582	-0.000238933	-57.1582	-0.000449868	-57.1582	-0.000417885	-57.1582	-0.000444814		-57.1582	-0.000411795	-57.1582	-0.000277867	-57.1582	-0.000405648	-57.1582	-0.000491495	-57.1582	-0.000433892							-57.1582	-0.000552338	-57.1582	-0.000485334	-57.1582	-0.000407029	-57.1582	-0.00050944	-57.1582	-0.000218892				126.063	0.02157	126.063	0.01458	126.063	0.00691
-56.7998	-0.00034972	-56.7998	-0.000238933	-56.7998	-0.000449868	-56.7998	-0.000417885	-56.7998	-0.000444814		-56.7998	-0.000411795	-56.7998	-0.000277867	-56.7998	-0.000405648	-56.7998	-0.000491495	-56.7998	-0.000433892							-56.7998	-0.000552338	-56.7998	-0.000485334	-56.7998	-0.000407029	-56.7998	-0.00050944	-56.7998	-0.000218892				126.96	0.0181	126.96	0.01207	126.96	0.00735
-56.4414	-0.00034972	-56.4414	-0.000238933	-56.4414	-0.000449868	-56.4414	-0.000417885	-56.4414	-0.000444814		-56.4414	-0.000411795	-56.4414	-0.000277867	-56.4414	-0.000405648	-56.4414	-0.000491495	-56.4414	-0.000433892							-56.4414	-0.000552338	-56.4414	-0.000485334	-56.4414	-0.000407029	-56.4414	-0.00050944	-56.4414	-0.000218892				127.857	0.01479	127.857	0.00973	127.857	0.00773
-56.0831	-0.00034972	-56.0831	-0.000238933	-56.0831	-0.000449868	-56.0831	-0.000417885	-56.0831	-0.000444814		-56.0831	-0.000411795	-56.0831	-0.000277867	-56.0831	-0.000405648	-56.0831	-0.000491495	-56.0831	-0.000433892							-56.0831	-0.000552338	-56.0831	-0.000485334	-56.0831	-0.000407029	-56.0831	-0.00050944	-56.0831	-0.000218892				128.754	0.01178	128.754	0.00764	128.754	0.00804
-55.7247	-0.00034972	-55.7247	-0.000238933	-55.7247	-0.000449868	-55.7247	-0.000417885	-55.7247	-0.000444814		-55.7247	-0.000411795	-55.7247	-0.000277867	-55.7247	-0.000405648	-55.7247	-0.000491495	-55.7247	-0.000433892							-55.7247	-0.000552338	-55.7247	-0.000485334	-55.7247	-0.000407029	-55.7247	-0.00050944	-55.7247	-0.000218892				129.652	0.00915	129.652	0.00585	129.652	0.00825
-55.3664	-0.00034972	-55.3664	-0.000238933	-55.3664	-0.000449868	-55.3664	-0.000417885	-55.3664	-0.000444814		-55.3664	-0.000411795	-55.3664	-0.000277867	-55.3664	-0.000405648	-55.3664	-0.000491495	-55.3664	-0.000433892							-55.3664	-0.000552338	-55.3664	-0.000485334	-55.3664	-0.000407029	-55.3664	-0.00050944	-55.3664	-0.000218892				130.549	0.00692	130.549	0.00435	130.549	0.00836
-55.008	-0.00034972	-55.008	-0.000238933	-55.008	-0.000449868	-55.008	-0.000417885	-55.008	-0.000444814		-55.008	-0.000411795	-55.008	-0.000277867	-55.008	-0.000405648	-55.008	-0.000491495	-55.008	-0.000433892							-55.008	-0.000552338	-55.008	-0.000485334	-55.008	-0.000407029	-55.008	-0.00050944	-55.008	-0.000218892				131.446	0.0051	131.446	0.00316	131.446	0.00835
-54.6497	-0.00034972	-54.6497	-0.000238933	-54.6497	-0.000449868	-54.6497	-0.000417885	-54.6497	-0.000444814		-54.6497	-0.000411795	-54.6497	-0.000277867	-54.6497	-0.000405648	-54.6497	-0.000491495	-54.6497	-0.000433892							-54.6497	-0.000552338	-54.6497	-0.000485334	-54.6497	-0.000407029	-54.6497	-0.00050944	-54.6497	-0.000218892				132.343	0.00366	132.343	0.00223	132.343	0.00823
-54.2913	-0.00034972	-54.2913	-0.000238933	-54.2913	-0.000449868	-54.2913	-0.000417885	-54.2913	-0.000444814		-54.2913	-0.000411795	-54.2913	-0.000277867	-54.2913	-0.000405648	-54.2913	-0.000491495	-54.2913	-0.000433892							-54.2913	-0.000552338	-54.2913	-0.000485334	-54.2913	-0.000407029	-54.2913	-0.00050944	-54.2913	-0.000218892				133.241	0.00257	133.241	0.00153	133.241	0.008
-53.9329	-0.00034972	-53.9329	-0.000238933	-53.9329	-0.000449868	-53.9329	-0.000417885	-53.9329	-0.000444814		-53.9329	-0.000411795	-53.9329	-0.000277867	-53.9329	-0.000405648	-53.9329	-0.000491495	-53.9329	-0.000433892							-53.9329	-0.000552338	-53.9329	-0.000485334	-53.9329	-0.000407029	-53.9329	-0.00050944	-53.9329	-0.000218892				134.138	0.00175	134.138	0.00103	134.138	0.00766
-53.5746	-0.00034972	-53.5746	-0.000238933	-53.5746	-0.000449868	-53.5746	-0.000417885	-53.5746	-0.000444814		-53.5746	-0.000411795	-53.5746	-0.000277867	-53.5746	-0.000405648	-53.5746	-0.000491495	-53.5746	-0.000433892							-53.5746	-0.000552338	-53.5746	-0.000485334	-53.5746	-0.000407029	-53.5746	-0.00050944	-53.5746	-0.000218892				135.035	0.00116	135.035	0.000670593	135.035	0.00724
-53.2162	-0.00034972	-53.2162	-0.000238933	-53.2162	-0.000449868	-53.2162	-0.000417885	-53.2162	-0.000444814		-53.2162	-0.000411795	-53.2162	-0.000277867	-53.2162	-0.000405648	-53.2162	-0.000491495	-53.2162	-0.000433892							-53.2162	-0.000552338	-53.2162	-0.000485334	-53.2162	-0.000407029	-53.2162	-0.00050944	-53.2162	-0.000218892				135.932	0.000754244	135.932	0.000426057	135.932	0.00675
-52.8579	-0.00034972	-52.8579	-0.000238933	-52.8579	-0.000449868	-52.8579	-0.000417885	-52.8579	-0.000444814		-52.8579	-0.000411795	-52.8579	-0.000277867	-52.8579	-0.000405648	-52.8579	-0.000491495	-52.8579	-0.000433892							-52.8579	-0.000552338	-52.8579	-0.000485334	-52.8579	-0.000407029	-52.8579	-0.00050944	-52.8579	-0.000218892				136.83	0.000476278	136.83	0.000263617	136.83	0.0062
-52.4995	-0.00034972	-52.4995	-0.000238933	-52.4995	-0.000449868	-52.4995	-0.000417885	-52.4995	-0.000444814		-52.4995	-0.000411795	-52.4995	-0.000277867	-52.4995	-0.000405648	-52.4995	-0.000491495	-52.4995	-0.000433892							-52.4995	-0.000552338	-52.4995	-0.000485334	-52.4995	-0.000407029	-52.4995	-0.00050944	-52.4995	-0.000218892				137.727	0.00029309	137.727	0.000158846	137.727	0.00561
-52.1411	-0.00034972	-52.1411	-0.000238933	-52.1411	-0.000449868	-52.1411	-0.000417885	-52.1411	-0.000444814		-52.1411	-0.000411795	-52.1411	-0.000277867	-52.1411	-0.000405648	-52.1411	-0.000491495	-52.1411	-0.000433892							-52.1411	-0.000552338	-52.1411	-0.000485334	-52.1411	-0.000407029	-52.1411	-0.00050944	-52.1411	-0.000218892				138.624	0.000175766	138.624	9.32128e-05	138.624	0.00501
-51.7828	-0.00034972	-51.7828	-0.000238933	-51.7828	-0.000449868	-51.7828	-0.000417885	-51.7828	-0.000444814		-51.7828	-0.000411795	-51.7828	-0.000277867	-51.7828	-0.000405648	-51.7828	-0.000491495	-51.7828	-0.000433892							-51.7828	-0.000552338	-51.7828	-0.000485334	-51.7828	-0.000407029	-51.7828	-0.00050944	-51.7828	-0.000218892				139.521	0.000102721	139.521	5.32687e-05	139.521	0.00442
-51.4244	-0.00034972	-51.4244	-0.000238933	-51.4244	-0.000449868	-51.4244	-0.000417885	-51.4244	-0.000444814		-51.4244	-0.000411795	-51.4244	-0.000277867	-51.4244	-0.000405648	-51.4244	-0.000491495	-51.4244	-0.000433892							-51.4244	-0.000552338	-51.4244	-0.000485334	-51.4244	-0.000407029	-51.4244	-0.00050944	-51.4244	-0.000218892				140.419	5.85027e-05	140.419	2.9646e-05	140.419	0.00383
-51.0661	-0.00034972	-51.0661	-0.000238933	-51.0661	-0.000449868	-51.0661	-0.000417885	-51.0661	-0.000444814		-51.0661	-0.000411795	-51.0661	-0.000277867	-51.0661	-0.000405648	-51.0661	-0.000491495	-51.0661	-0.000433892							-51.0661	-0.000552338	-51.0661	-0.000485334	-51.0661	-0.000407029	-51.0661	-0.00050944	-51.0661	-0.000218892				141.316	3.24702e-05	141.316	1.60678e-05	141.316	0.00328
-50.7077	-0.00034972	-50.7077	-0.000238933	-50.7077	-0.000449868	-50.7077	-0.000417885	-50.7077	-0.000444814		-50.7077	-0.000411795	-50.7077	-0.000277867	-50.7077	-0.000405648	-50.7077	-0.000491495	-50.7077	-0.000433892							-50.7077	-0.000552338	-50.7077	-0.000485334	-50.7077	-0.000407029	-50.7077	-0.00050944	-50.7077	-0.000218892				142.213	1.75625e-05	142.213	8.48097e-06	142.213	0.00277
-50.3494	-0.00034972	-50.3494	-0.000238933	-50.3494	-0.000449868	-50.3494	-0.000417885	-50.3494	-0.000444814		-50.3494	-0.000411795	-50.3494	-0.000277867	-50.3494	-0.000405648	-50.3494	-0.000491495	-50.3494	-0.000433892							-50.3494	-0.000552338	-50.3494	-0.000485334	-50.3494	-0.000407029	-50.3494	-0.00050944	-50.3494	-0.000218892				143.11	9.25718e-06	143.11	4.35944e-06	143.11	0.00231
-49.991	-0.00034972	-49.991	-0.000238933	-49.991	-0.000449868	-49.991	-0.000417885	-49.991	-0.000444814		-49.991	-0.000411795	-49.991	-0.000277867	-49.991	-0.000405648	-49.991	-0.000491495	-49.991	-0.000433892							-49.991	-0.000552338	-49.991	-0.000485334	-49.991	-0.000407029	-49.991	-0.00050944	-49.991	-0.000218892				144.008	4.75514e-06	144.008	2.18229e-06	144.008	0.00189
-49.6326	-0.00034972	-49.6326	-0.000238933	-49.6326	-0.000449868	-49.6326	-0.000417885	-49.6326	-0.000444814		-49.6326	-0.000411795	-49.6326	-0.000277867	-49.6326	-0.000405648	-49.6326	-0.000491495	-49.6326	-0.000433892							-49.6326	-0.000552338	-49.6326	-0.000485334	-49.6326	-0.000407029	-49.6326	-0.00050944	-49.6326	-0.000218892				144.905	2.38035e-06	144.905	1.06388e-06	144.905	0.00153
-49.2743	-0.00034972	-49.2743	-0.000238933	-49.2743	-0.000449868	-49.2743	-0.000417885	-49.2743	-0.000444814		-49.2743	-0.000411795	-49.2743	-0.000277867	-49.2743	-0.000405648	-49.2743	-0.000491495	-49.2743	-0.000433892							-49.2743	-0.000552338	-49.2743	-0.000485334	-49.2743	-0.000407029	-49.2743	-0.00050944	-49.2743	-0.000218892				145.802	1.16121e-06	145.802	5.05091e-07	145.802	0.00122
-48.9159	-0.00034972	-48.9159	-0.000238933	-48.9159	-0.000449868	-48.9159	-0.000417885	-48.9159	-0.000444814		-48.9159	-0.000411795	-48.9159	-0.000277867	-48.9159	-0.000405648	-48.9159	-0.000491495	-48.9159	-0.000433892							-48.9159	-0.000552338	-48.9159	-0.000485334	-48.9159	-0.000407029	-48.9159	-0.00050944	-48.9159	-0.000218892				146.699	5.52039e-07	146.699	2.3353e-07	146.699	0.000959935
-48.5576	-0.00034972	-48.5576	-0.000238933	-48.5576	-0.000449868	-48.5576	-0.000417885	-48.5576	-0.000444814		-48.5576	-0.000411795	-48.5576	-0.000277867	-48.5576	-0.000405648	-48.5576	-0.000491495	-48.5576	-0.000433892							-48.5576	-0.000552338	-48.5576	-0.000485334	-48.5576	-0.000407029	-48.5576	-0.00050944	-48.5576	-0.000218892				147.596	2.55754e-07	147.596	1.05151e-07	147.596	0.000744361
-48.1992	-0.00034972	-48.1992	-0.000238933	-48.1992	-0.000449868	-48.1992	-0.000417885	-48.1992	-0.000444814		-48.1992	-0.000411795	-48.1992	-0.000277867	-48.1992	-0.000405648	-48.1992	-0.000491495	-48.1992	-0.000433892							-48.1992	-0.000552338	-48.1992	-0.000485334	-48.1992	-0.000407029	-48.1992	-0.00050944	-48.1992	-0.000218892				148.494	1.1547e-07	148.494	4.61086e-08	148.494	0.0005691
-47.8408	-0.00034972	-47.8408	-0.000238933	-47.8408	-0.000449868	-47.8408	-0.000417885	-47.8408	-0.000444814		-47.8408	-0.000411795	-47.8408	-0.000277867	-47.8408	-0.000405648	-47.8408	-0.000491495	-47.8408	-0.000433892							-47.8408	-0.000552338	-47.8408	-0.000485334	-47.8408	-0.000407029	-47.8408	-0.00050944	-47.8408	-0.000218892				149.391	5.08047e-08	149.391	1.969e-08	149.391	0.000428998
-47.4825	-0.00034972	-47.4825	-0.000238933	-47.4825	-0.000449868	-47.4825	-0.000417885	-47.4825	-0.000444814		-47.4825	-0.000411795	-47.4825	-0.000277867	-47.4825	-0.000405648	-47.4825	-0.000491495	-47.4825	-0.000433892							-47.4825	-0.000552338	-47.4825	-0.000485334	-47.4825	-0.000407029	-47.4825	-0.00050944	-47.4825	-0.000218892				150.288	2.17838e-08	150.288	8.18858e-09	150.288	0.000318849
-47.1241	-0.00034972	-47.1241	-0.000238933	-47.1241	-0.000449868	-47.1241	-0.000417885	-47.1241	-0.000444814		-47.1241	-0.000411795	-47.1241	-0.000277867	-47.1241	-0.000405648	-47.1241	-0.000491495	-47.1241	-0.000433892							-47.1241	-0.000552338	-47.1241	-0.000485334	-47.1241	-0.000407029	-47.1241	-0.00050944	-47.1241	-0.000218892				151.185	9.10235e-09	151.185	3.31641e-09	151.185	0.000233656
-46.7658	-0.00034972	-46.7658	-0.000238933	-46.7658	-0.000449868	-46.7658	-0.000417885	-46.7658	-0.000444814		-46.7658	-0.000411795	-46.7658	-0.000277867	-46.7658	-0.000405648	-46.7658	-0.000491495	-46.7658	-0.000433892							-46.7658	-0.000552338	-46.7658	-0.000485334	-46.7658	-0.000407029	-46.7658	-0.00050944	-46.7658	-0.000218892				152.083	3.70652e-09	152.083	1.30805e-09	152.083	0.000168823
-46.4074	-0.00034972	-46.4074	-0.000238933	-46.4074	-0.000449868	-46.4074	-0.000417885	-46.4074	-0.000444814		-46.4074	-0.000411795	-46.4074	-0.000277867	-46.4074	-0.000405648	-46.4074	-0.000491495	-46.4074	-0.000433892							-46.4074	-0.000552338	-46.4074	-0.000485334	-46.4074	-0.000407029	-46.4074	-0.00050944	-46.4074	-0.000218892				152.98	1.47086e-09	152.98	5.02432e-10	152.98	0.000120268
-46.0491	-0.00034972	-46.0491	-0.000238933	-46.0491	-0.000449868	-46.0491	-0.000417885	-46.0491	-0.000444814		-46.0491	-0.000411795	-46.0491	-0.000277867	-46.0491	-0.000405648	-46.0491	-0.000491495	-46.0491	-0.000433892							-46.0491	-0.000552338	-46.0491	-0.000485334	-46.0491	-0.000407029	-46.0491	-0.00050944	-46.0491	-0.000218892				153.877	5.68811e-10	153.877	1.87944e-10	153.877	8.4475e-05
-45.6907	-0.00034972	-45.6907	-0.000238933	-45.6907	-0.000449868	-45.6907	-0.000417885	-45.6907	-0.000444814		-45.6907	-0.000411795	-45.6907	-0.000277867	-45.6907	-0.000405648	-45.6907	-0.000491495	-45.6907	-0.000433892							-45.6907	-0.000552338	-45.6907	-0.000485334	-45.6907	-0.000407029	-45.6907	-0.00050944	-45.6907	-0.000218892				154.774	2.14366e-10	154.774	6.84661e-11	154.774	5.85019e-05
-45.3323	-0.00034972	-45.3323	-0.000238933	-45.3323	-0.000449868	-45.3323	-0.000417885	-45.3323	-0.000444814		-45.3323	-0.000411795	-45.3323	-0.000277867	-45.3323	-0.000405648	-45.3323	-0.000491495	-45.3323	-0.000433892							-45.3323	-0.000552338	-45.3323	-0.000485334	-45.3323	-0.000407029	-45.3323	-0.00050944	-45.3323	-0.000218892				155.672	7.87295e-11	155.672	2.42896e-11	155.672	3.99461e-05
-44.974	-0.00034972	-44.974	-0.000238933	-44.974	-0.000449868	-44.974	-0.000417885	-44.974	-0.000444814		-44.974	-0.000411795	-44.974	-0.000277867	-44.974	-0.000405648	-44.974	-0.000491495	-44.974	-0.000433892							-44.974	-0.000552338	-44.974	-0.000485334	-44.974	-0.000407029	-44.974	-0.00050944	-44.974	-0.000218892				156.569	2.8178e-11	156.569	8.39194e-12	156.569	2.68931e-05
-44.6156	-0.00034972	-44.6156	-0.000238933	-44.6156	-0.000449868	-44.6156	-0.000417885	-44.6156	-0.000444814		-44.6156	-0.000411795	-44.6156	-0.000277867	-44.6156	-0.000405648	-44.6156	-0.000491495	-44.6156	-0.000433892							-44.6156	-0.000552338	-44.6156	-0.000485334	-44.6156	-0.000407029	-44.6156	-0.00050944	-44.6156	-0.000218892				157.466	9.82822e-12	157.466	2.82359e-12	157.466	1.78514e-05
-44.2573	-0.00034972	-44.2573	-0.000238933	-44.2573	-0.000449868	-44.2573	-0.000417885	-44.2573	-0.000444814		-44.2573	-0.000411795	-44.2573	-0.000277867	-44.2573	-0.000405648	-44.2573	-0.000491495	-44.2573	-0.000433892							-44.2573	-0.000552338	-44.2573	-0.000485334	-44.2573	-0.000407029	-44.2573	-0.00050944	-44.2573	-0.000218892				158.363	3.34065e-12	158.363	9.25204e-13	158.363	1.16832e-05
-43.8989	-0.00034972	-43.8989	-0.000238933	-43.8989	-0.000449868	-43.8989	-0.000417885	-43.8989	-0.000444814		-43.8989	-0.000411795	-43.8989	-0.000277867	-43.8989	-0.000405648	-43.8989	-0.000491495	-43.8989	-0.000433892							-43.8989	-0.000552338	-43.8989	-0.000485334	-43.8989	-0.000407029	-43.8989	-0.00050944	-43.8989	-0.000218892				159.261	1.10657e-12	159.261	2.95237e-13	159.261	7.53907e-06
-43.5405	-0.00034972	-43.5405	-0.000238933	-43.5405	-0.000449868	-43.5405	-0.000417885	-43.5405	-0.000444814		-43.5405	-0.000411795	-43.5405	-0.000277867	-43.5405	-0.000405648	-43.5405	-0.000491495	-43.5405	-0.000433892							-43.5405	-0.000552338	-43.5405	-0.000485334	-43.5405	-0.000407029	-43.5405	-0.00050944	-43.5405	-0.000218892				160.158	3.57208e-13	160.158	9.17489e-14	160.158	4.79661e-06
-43.1822	-0.00034972	-43.1822	-0.000238933	-43.1822	-0.000449868	-43.1822	-0.000417885	-43.1822	-0.000444814		-43.1822	-0.000411795	-43.1822	-0.000277867	-43.1822	-0.000405648	-43.1822	-0.000491495	-43.1822	-0.000433892							-43.1822	-0.000552338	-43.1822	-0.000485334	-43.1822	-0.000407029	-43.1822	-0.00050944	-43.1822	-0.000218892				161.055	1.12371e-13	161.055	2.77669e-14	161.055	3.00894e-06
-42.8238	-0.00034972	-42.8238	-0.000238933	-42.8238	-0.000449868	-42.8238	-0.000417885	-42.8238	-0.000444814		-42.8238	-0.000411795	-42.8238	-0.000277867	-42.8238	-0.000405648	-42.8238	-0.000491495	-42.8238	-0.000433892							-42.8238	-0.000552338	-42.8238	-0.000485334	-42.8238	-0.000407029	-42.8238	-0.00050944	-42.8238	-0.000218892				161.952	3.44491e-14	161.952	8.18375e-15	161.952	1.86104e-06
-42.4655	-0.00034972	-42.4655	-0.000238933	-42.4655	-0.000449868	-42.4655	-0.000417885	-42.4655	-0.000444814		-42.4655	-0.000411795	-42.4655	-0.000277867	-42.4655	-0.000405648	-42.4655	-0.000491495	-42.4655	-0.000433892							-42.4655	-0.000552338	-42.4655	-0.000485334	-42.4655	-0.000407029	-42.4655	-0.00050944	-42.4655	-0.000218892				162.85	1.02919e-14	162.85	2.34895e-15	162.85	1.13491e-06
-42.1071	-0.00034972	-42.1071	-0.000238933	-42.1071	-0.000449868	-42.1071	-0.000417885	-42.1071	-0.000444814		-42.1071	-0.000411795	-42.1071	-0.000277867	-42.1071	-0.000405648	-42.1071	-0.000491495	-42.1071	-0.000433892							-42.1071	-0.000552338	-42.1071	-0.000485334	-42.1071	-0.000407029	-42.1071	-0.00050944	-42.1071	-0.000218892				163.747	2.99643e-15	163.747	6.56587e-16	163.747	6.82382e-07
-41.7488	-0.00034972	-41.7488	-0.000238933	-41.7488	-0.000449868	-41.7488	-0.000417885	-41.7488	-0.000444814		-41.7488	-0.000411795	-41.7488	-0.000277867	-41.7488	-0.000405648	-41.7488	-0.000491495	-41.7488	-0.000433892							-41.7488	-0.000552338	-41.7488	-0.000485334	-41.7488	-0.000407029	-41.7488	-0.00050944	-41.7488	-0.000218892				164.644	8.50167e-16	164.644	1.78734e-16	164.644	4.04536e-07
-41.3904	-0.00034972	-41.3904	-0.000238933	-41.3904	-0.000449868	-41.3904	-0.000417885	-41.3904	-0.000444814		-41.3904	-0.000411795	-41.3904	-0.000277867	-41.3904	-0.000405648	-41.3904	-0.000491495	-41.3904	-0.000433892							-41.3904	-0.000552338	-41.3904	-0.000485334	-41.3904	-0.000407029	-41.3904	-0.00050944	-41.3904	-0.000218892				165.541	2.3507e-16	165.541	4.73828e-17	165.541	2.36455e-07
-41.032	-0.00034972	-41.032	-0.000238933	-41.032	-0.000449868	-41.032	-0.000417885	-41.032	-0.000444814		-41.032	-0.000411795	-41.032	-0.000277867	-41.032	-0.000405648	-41.032	-0.000491495	-41.032	-0.000433892							-41.032	-0.000552338	-41.032	-0.000485334	-41.032	-0.000407029	-41.032	-0.00050944	-41.032	-0.000218892				166.439	6.33405e-17	166.439	1.22329e-17	166.439	1.36271e-07
-40.6737	-0.00034972	-40.6737	-0.000238933	-40.6737	-0.000449868	-40.6737	-0.000417885	-40.6737	-0.000444814		-40.6737	-0.000411795	-40.6737	-0.000277867	-40.6737	-0.000405648	-40.6737	-0.000491495	-40.6737	-0.000433892							-40.6737	-0.000552338	-40.6737	-0.000485334	-40.6737	-0.000407029	-40.6737	-0.00050944	-40.6737	-0.000218892				167.336	1.66325e-17	167.336	3.07566e-18	167.336	7.7432e-08
-40.3153	-0.00034972	-40.3153	-0.000238933	-40.3153	-0.000449868	-40.3153	-0.000417885	-40.3153	-0.000444814		-40.3153	-0.000411795	-40.3153	-0.000277867	-40.3153	-0.000405648	-40.3153	-0.000491495	-40.3153	-0.000433892							-40.3153	-0.000552338	-40.3153	-0.000485334	-40.3153	-0.000407029	-40.3153	-0.00050944	-40.3153	-0.000218892				168.233	4.25625e-18	168.233	7.53082e-19	168.233	4.3381e-08
-39.957	-0.00034972	-39.957	-0.000238933	-39.957	-0.000449868	-39.957	-0.000417885	-39.957	-0.000444814		-39.957	-0.000411795	-39.957	-0.000277867	-39.957	-0.000405648	-39.957	-0.000491495	-39.957	-0.000433892							-39.957	-0.000552338	-39.957	-0.000485334	-39.957	-0.000407029	-39.957	-0.00050944	-39.957	-0.000218892				169.13	1.06142e-18	169.13	1.79574e-19	169.13	2.3963e-08
-39.5986	-0.00034972	-39.5986	-0.000238933	-39.5986	-0.000449868	-39.5986	-0.000417885	-39.5986	-0.000444814		-39.5986	-0.000411795	-39.5986	-0.000277867	-39.5986	-0.000405648	-39.5986	-0.000491495	-39.5986	-0.000433892							-39.5986	-0.000552338	-39.5986	-0.000485334	-39.5986	-0.000407029	-39.5986	-0.00050944	-39.5986	-0.000218892				170.028	2.57953e-19	170.028	4.17006e-20	170.028	1.30511e-08
-39.2402	-0.00034972	-39.2402	-0.000238933	-39.2402	-0.000449868	-39.2402	-0.000417885	-39.2402	-0.000444814		-39.2402	-0.000411795	-39.2402	-0.000277867	-39.2402	-0.000405648	-39.2402	-0.000491495	-39.2402	-0.000433892							-39.2402	-0.000552338	-39.2402	-0.000485334	-39.2402	-0.000407029	-39.2402	-0.00050944	-39.2402	-0.000218892				170.925	6.10921e-20	170.925	9.43056e-21	170.925	7.00831e-09
-38.8819	-0.00034972	-38.8819	-0.000238933	-38.8819	-0.000449868	-38.8819	-0.000417885	-38.8819	-0.000444814		-38.8819	-0.000411795	-38.8819	-0.000277867	-38.8819	-0.000405648	-38.8819	-0.000491495	-38.8819	-0.000433892							-38.8819	-0.000552338	-38.8819	-0.000485334	-38.8819	-0.000407029	-38.8819	-0.00050944	-38.8819	-0.000218892				171.822	1.41001e-20	171.822	2.07697e-21	171.822	3.71059e-09
-38.5235	-0.00034972	-38.5235	-0.000238933	-38.5235	-0.000449868	-38.5235	-0.000417885	-38.5235	-0.000444814		-38.5235	-0.000411795	-38.5235	-0.000277867	-38.5235	-0.000405648	-38.5235	-0.000491495	-38.5235	-0.000433892							-38.5235	-0.000552338	-38.5235	-0.000485334	-38.5235	-0.000407029	-38.5235	-0.00050944	-38.5235	-0.000218892				172.719	3.17139e-21	172.719	4.45471e-22	172.719	1.93702e-09
-38.1652	-0.00034972	-38.1652	-0.000238933	-38.1652	-0.000449868	-38.1652	-0.000417885	-38.1652	-0.000444814		-38.1652	-0.000411795	-38.1652	-0.000277867	-38.1652	-0.000405648	-38.1652	-0.000491495	-38.1652	-0.000433892							-38.1652	-0.000552338	-38.1652	-0.000485334	-38.1652	-0.000407029	-38.1652	-0.00050944	-38.1652	-0.000218892				173.617	6.95137e-22	173.617	9.30479e-23	173.617	9.96986e-10
-37.8068	-0.00034972	-37.8068	-0.000238933	-37.8068	-0.000449868	-37.8068	-0.000417885	-37.8068	-0.000444814		-37.8068	-0.000411795	-37.8068	-0.000277867	-37.8068	-0.000405648	-37.8068	-0.000491495	-37.8068	-0.000433892							-37.8068	-0.000552338	-37.8068	-0.000485334	-37.8068	-0.000407029	-37.8068	-0.00050944	-37.8068	-0.000218892				174.514	1.48485e-22	174.514	1.89274e-23	174.514	5.05948e-10
-37.4485	-0.00034972	-37.4485	-0.000238933	-37.4485	-0.000449868	-37.4485	-0.000417885	-37.4485	-0.000444814		-37.4485	-0.000411795	-37.4485	-0.000277867	-37.4485	-0.000405648	-37.4485	-0.000491495	-37.4485	-0.000433892							-37.4485	-0.000552338	-37.4485	-0.000485334	-37.4485	-0.000407029	-37.4485	-0.00050944	-37.4485	-0.000218892				175.411	3.09092e-23	175.411	3.74948e-24	175.411	2.53154e-10
-37.0901	-0.00034972	-37.0901	-0.000238933	-37.0901	-0.000449868	-37.0901	-0.000417885	-37.0901	-0.000444814		-37.0901	-0.000411795	-37.0901	-0.000277867	-37.0901	-0.000405648	-37.0901	-0.000491495	-37.0901	-0.000433892							-37.0901	-0.000552338	-37.0901	-0.000485334	-37.0901	-0.000407029	-37.0901	-0.00050944	-37.0901	-0.000218892				176.308	6.27024e-24	176.308	7.23351e-25	176.308	1.2489e-10
-36.7317	-0.00034972	-36.7317	-0.000238933	-36.7317	-0.000449868	-36.7317	-0.000417885	-36.7317	-0.000444814		-36.7317	-0.000411795	-36.7317	-0.000277867	-36.7317	-0.000405648	-36.7317	-0.000491495	-36.7317	-0.000433892							-36.7317	-0.000552338	-36.7317	-0.000485334	-36.7317	-0.000407029	-36.7317	-0.00050944	-36.7317	-0.000218892				177.206	1.23958e-24	177.206	1.35902e-25	177.206	6.0748e-11
-36.3734	-0.00034972	-36.3734	-0.000238933	-36.3734	-0.000449868	-36.3734	-0.000417885	-36.3734	-0.000444814		-36.3734	-0.000411795	-36.3734	-0.000277867	-36.3734	-0.000405648	-36.3734	-0.000491495	-36.3734	-0.000433892							-36.3734	-0.000552338	-36.3734	-0.000485334	-36.3734	-0.000407029	-36.3734	-0.00050944	-36.3734	-0.000218892				178.103	2.38811e-25	178.103	2.48655e-26	178.103	2.91339e-11
-36.015	-0.00034972	-36.015	-0.000238933	-36.015	-0.000449868	-36.015	-0.000417885	-36.015	-0.000444814		-36.015	-0.000411795	-36.015	-0.000277867	-36.015	-0.000405648	-36.015	-0.000491495	-36.015	-0.000433892							-36.015	-0.000552338	-36.015	-0.000485334	-36.015	-0.000407029	-36.015	-0.00050944	-36.015	-0.000218892				179	4.48359e-26	179	4.43064e-27	179	1.37762e-11
-35.6567	-0.00034972	-35.6567	-0.000238933	-35.6567	-0.000449868	-35.6567	-0.000417885	-35.6567	-0.000444814		-35.6567	-0.000411795	-35.6567	-0.000277867	-35.6567	-0.000405648	-35.6567	-0.000491495	-35.6567	-0.000433892							-35.6567	-0.000552338	-35.6567	-0.000485334	-35.6567	-0.000407029	-35.6567	-0.00050944	-35.6567	-0.000218892
-35.2983	-0.00034972	-35.2983	-0.000238933	-35.2983	-0.000449868	-35.2983	-0.000417885	-35.2983	-0.000444814		-35.2983	-0.000411795	-35.2983	-0.000277867	-35.2983	-0.000405648	-35.2983	-0.000491495	-35.2983	-0.000433892							-35.2983	-0.000552338	-35.2983	-0.000485334	-35.2983	-0.000407029	-35.2983	-0.00050944	-35.2983	-0.000218892
-34.9399	-0.00034972	-34.9399	-0.000238933	-34.9399	-0.000449868	-34.9399	-0.000417885	-34.9399	-0.000444814		-34.9399	-0.000411795	-34.9399	-0.000277867	-34.9399	-0.000405648	-34.9399	-0.000491495	-34.9399	-0.000433892							-34.9399	-0.000552338	-34.9399	-0.000485334	-34.9399	-0.000407029	-34.9399	-0.00050944	-34.9399	-0.000218892
-34.5816	-0.00034972	-34.5816	-0.000238933	-34.5816	-0.000449868	-34.5816	-0.000417885	-34.5816	-0.000444814		-34.5816	-0.000411795	-34.5816	-0.000277867	-34.5816	-0.000405648	-34.5816	-0.000491495	-34.5816	-0.000433892							-34.5816	-0.000552338	-34.5816	-0.000485334	-34.5816	-0.000407029	-34.5816	-0.00050944	-34.5816	-0.000218892
-34.2232	-0.00034972	-34.2232	-0.000238933	-34.2232	-0.000449868	-34.2232	-0.000417885	-34.2232	-0.000444814		-34.2232	-0.000411795	-34.2232	-0.000277867	-34.2232	-0.000405648	-34.2232	-0.000491495	-34.2232	-0.000433892							-34.2232	-0.000552338	-34.2232	-0.000485334	-34.2232	-0.000407029	-34.2232	-0.00050944	-34.2232	-0.000218892
-33.8649	-0.00034972	-33.8649	-0.000238933	-33.8649	-0.000449868	-33.8649	-0.000417885	-33.8649	-0.000444814		-33.8649	-0.000411795	-33.8649	-0.000277867	-33.8649	-0.000405648	-33.8649	-0.000491495	-33.8649	-0.000433892							-33.8649	-0.000552338	-33.8649	-0.000485334	-33.8649	-0.000407029	-33.8649	-0.00050944	-33.8649	-0.000218892
-33.5065	-0.00034972	-33.5065	-0.000238933	-33.5065	-0.000449868	-33.5065	-0.000417885	-33.5065	-0.000444814		-33.5065	-0.000411795	-33.5065	-0.000277867	-33.5065	-0.000405648	-33.5065	-0.000491495	-33.5065	-0.000433892							-33.5065	-0.000552338	-33.5065	-0.000485334	-33.5065	-0.000407029	-33.5065	-0.00050944	-33.5065	-0.000218892
-33.1482	-0.00034972	-33.1482	-0.000238933	-33.1482	-0.000449868	-33.1482	-0.000417885	-33.1482	-0.000444814		-33.1482	-0.000411795	-33.1482	-0.000277867	-33.1482	-0.000405648	-33.1482	-0.000491495	-33.1482	-0.000433892							-33.1482	-0.000552338	-33.1482	-0.000485334	-33.1482	-0.000407029	-33.1482	-0.00050944	-33.1482	-0.000218892
-32.7898	-0.00034972	-32.7898	-0.000238933	-32.7898	-0.000449868	-32.7898	-0.000417885	-32.7898	-0.000444814		-32.7898	-0.000411795	-32.7898	-0.000277867	-32.7898	-0.000405648	-32.7898	-0.000491495	-32.7898	-0.000433892							-32.7898	-0.000552338	-32.7898	-0.000485334	-32.7898	-0.000407029	-32.7898	-0.00050944	-32.7898	-0.000218892
-32.4314	-0.00034972	-32.4314	-0.000238933	-32.4314	-0.000449868	-32.4314	-0.000417885	-32.4314	-0.000444814		-32.4314	-0.000411795	-32.4314	-0.000277867	-32.4314	-0.000405648	-32.4314	-0.000491495	-32.4314	-0.000433892							-32.4314	-0.000552338	-32.4314	-0.000485334	-32.4314	-0.000407029	-32.4314	-0.00050944	-32.4314	-0.000218892
-32.0731	-0.00034972	-32.0731	-0.000238933	-32.0731	-0.000449868	-32.0731	-0.000417885	-32.0731	-0.000444814		-32.0731	-0.000411795	-32.0731	-0.000277867	-32.0731	-0.000405648	-32.0731	-0.000491495	-32.0731	-0.000433892							-32.0731	-0.000552338	-32.0731	-0.000485334	-32.0731	-0.000407029	-32.0731	-0.00050944	-32.0731	-0.000218892
-31.7147	-0.00034972	-31.7147	-0.000238933	-31.7147	-0.000449868	-31.7147	-0.000417885	-31.7147	-0.000444814		-31.7147	-0.000411795	-31.7147	-0.000277867	-31.7147	-0.000405648	-31.7147	-0.000491495	-31.7147	-0.000433892							-31.7147	-0.000552338	-31.7147	-0.000485334	-31.7147	-0.000407029	-31.7147	-0.00050944	-31.7147	-0.000218892
-31.3564	-0.00034972	-31.3564	-0.000238933	-31.3564	-0.000449868	-31.3564	-0.000417885	-31.3564	-0.000444814		-31.3564	-0.000411795	-31.3564	-0.000277867	-31.3564	-0.000405648	-31.3564	-0.000491495	-31.3564	-0.000433892							-31.3564	-0.000552338	-31.3564	-0.000485334	-31.3564	-0.000407029	-31.3564	-0.00050944	-31.3564	-0.000218892
-30.998	-0.00034972	-30.998	-0.000238933	-30.998	-0.000449868	-30.998	-0.000417885	-30.998	-0.000444814		-30.998	-0.000411795	-30.998	-0.000277867	-30.998	-0.000405648	-30.998	-0.000491495	-30.998	-0.000433892							-30.998	-0.000552338	-30.998	-0.000485334	-30.998	-0.000407029	-30.998	-0.00050944	-30.998	-0.000218892
-30.6396	-0.00034972	-30.6396	-0.000238933	-30.6396	-0.000449868	-30.6396	-0.000417885	-30.6396	-0.000444814		-30.6396	-0.000411795	-30.6396	-0.000277867	-30.6396	-0.000405648	-30.6396	-0.000491495	-30.6396	-0.000433892							-30.6396	-0.000552338	-30.6396	-0.000485334	-30.6396	-0.000407029	-30.6396	-0.00050944	-30.6396	-0.000218892
-30.2813	-0.00034972	-30.2813	-0.000238933	-30.2813	-0.000449868	-30.2813	-0.000417885	-30.2813	-0.000444814		-30.2813	-0.000411795	-30.2813	-0.000277867	-30.2813	-0.000405648	-30.2813	-0.000491495	-30.2813	-0.000433892							-30.2813	-0.000552338	-30.2813	-0.000485334	-30.2813	-0.000407029	-30.2813	-0.00050944	-30.2813	-0.000218892
-29.9229	-0.00034972	-29.9229	-0.000238933	-29.9229	-0.000449868	-29.9229	-0.000417885	-29.9229	-0.000444814		-29.9229	-0.000411795	-29.9229	-0.000277867	-29.9229	-0.000405648	-29.9229	-0.000491495	-29.9229	-0.000433892							-29.9229	-0.000552338	-29.9229	-0.000485334	-29.9229	-0.000407029	-29.9229	-0.00050944	-29.9229	-0.000218892
-29.5646	-0.00034972	-29.5646	-0.000238933	-29.5646	-0.000449868	-29.5646	-0.000417885	-29.5646	-0.000444814		-29.5646	-0.000411795	-29.5646	-0.000277867	-29.5646	-0.000405648	-29.5646	-0.000491495	-29.5646	-0.000433892							-29.5646	-0.000552338	-29.5646	-0.000485334	-29.5646	-0.000407029	-29.5646	-0.00050944	-29.5646	-0.000218892
-29.2062	-0.00034972	-29.2062	-0.000238933	-29.2062	-0.000449868	-29.2062	-0.000417885	-29.2062	-0.000444814		-29.2062	-0.000411795	-29.2062	-0.000277867	-29.2062	-0.000405648	-29.2062	-0.000491495	-29.2062	-0.000433892							-29.2062	-0.000552338	-29.2062	-0.000485334	-29.2062	-0.000407029	-29.2062	-0.00050944	-29.2062	-0.000218892
-28.8479	-0.00034972	-28.8479	-0.000238933	-28.8479	-0.000449868	-28.8479	-0.000417885	-28.8479	-0.000444814		-28.8479	-0.000411795	-28.8479	-0.000277867	-28.8479	-0.000405648	-28.8479	-0.000491495	-28.8479	-0.000433892							-28.8479	-0.000552338	-28.8479	-0.000485334	-28.8479	-0.000407029	-28.8479	-0.00050944	-28.8479	-0.000218892
-28.4895	-0.00034972	-28.4895	-0.000238933	-28.4895	-0.000449868	-28.4895	-0.000417885	-28.4895	-0.000444814		-28.4895	-0.000411795	-28.4895	-0.000277867	-28.4895	-0.000405648	-28.4895	-0.000491495	-28.4895	-0.000433892							-28.4895	-0.000552338	-28.4895	-0.000485334	-28.4895	-0.000407029	-28.4895	-0.00050944	-28.4895	-0.000218892
-28.1311	-0.00034972	-28.1311	-0.000238933	-28.1311	-0.000449868	-28.1311	-0.000417885	-28.1311	-0.000444814		-28.1311	-0.000411795	-28.1311	-0.000277867	-28.1311	-0.000405648	-28.1311	-0.000491495	-28.1311	-0.000433892							-28.1311	-0.000552338	-28.1311	-0.000485334	-28.1311	-0.000407029	-28.1311	-0.00050944	-28.1311	-0.000218892
-27.7728	-0.00034972	-27.7728	-0.000238933	-27.7728	-0.000449868	-27.7728	-0.000417885	-27.7728	-0.000444814		-27.7728	-0.000411795	-27.7728	-0.000277867	-27.7728	-0.000405648	-27.7728	-0.000491495	-27.7728	-0.000433892							-27.7728	-0.000552338	-27.7728	-0.000485334	-27.7728	-0.000407029	-27.7728	-0.00050944	-27.7728	-0.000218892
-27.4144	-0.00034972	-27.4144	-0.000238933	-27.4144	-0.000449868	-27.4144	-0.000417885	-27.4144	-0.000444814		-27.4144	-0.000411795	-27.4144	-0.000277867	-27.4144	-0.000405648	-27.4144	-0.000491495	-27.4144	-0.000433892							-27.4144	-0.000552338	-27.4144	-0.000485334	-27.4144	-0.000407029	-27.4144	-0.00050944	-27.4144	-0.000218892
-27.0561	-0.00034972	-27.0561	-0.000238933	-27.0561	-0.000449868	-27.0561	-0.000417885	-27.0561	-0.000444814		-27.0561	-0.000411795	-27.0561	-0.000277867	-27.0561	-0.000405648	-27.0561	-0.000491495	-27.0561	-0.000433892							-27.0561	-0.000552338	-27.0561	-0.000485334	-27.0561	-0.000407029	-27.0561	-0.00050944	-27.0561	-0.000218892
-26.6977	-0.00034972	-26.6977	-0.000238933	-26.6977	-0.000449868	-26.6977	-0.000417885	-26.6977	-0.000444814		-26.6977	-0.000411795	-26.6977	-0.000277867	-26.6977	-0.000405648	-26.6977	-0.000491495	-26.6977	-0.000433892							-26.6977	-0.000552338	-26.6977	-0.000485334	-26.6977	-0.000407029	-26.6977	-0.00050944	-26.6977	-0.000218892
-26.3393	-0.00034972	-26.3393	-0.000238933	-26.3393	-0.000449868	-26.3393	-0.000417885	-26.3393	-0.000444814		-26.3393	-0.000411795	-26.3393	-0.000277867	-26.3393	-0.000405648	-26.3393	-0.000491495	-26.3393	-0.000433892							-26.3393	-0.000552338	-26.3393	-0.000485334	-26.3393	-0.000407029	-26.3393	-0.00050944	-26.3393	-0.000218892
-25.981	-0.00034972	-25.981	-0.000238933	-25.981	-0.000449868	-25.981	-0.000417885	-25.981	-0.000444814		-25.981	-0.000411795	-25.981	-0.000277867	-25.981	-0.000405648	-25.981	-0.000491495	-25.981	-0.000433892							-25.981	-0.000552338	-25.981	-0.000485334	-25.981	-0.000407029	-25.981	-0.00050944	-25.981	-0.000218892
-25.6226	-0.00034972	-25.6226	-0.000238933	-25.6226	-0.000449868	-25.6226	-0.000417885	-25.6226	-0.000444814		-25.6226	-0.000411795	-25.6226	-0.000277867	-25.6226	-0.000405648	-25.6226	-0.000491495	-25.6226	-0.000433892							-25.6226	-0.000552338	-25.6226	-0.000485334	-25.6226	-0.000407029	-25.6226	-0.00050944	-25.6226	-0.000218892
-25.2643	-0.00034972	-25.2643	-0.000238933	-25.2643	-0.000449868	-25.2643	-0.000417885	-25.2643	-0.000444814		-25.2643	-0.000411795	-25.2643	-0.000277867	-25.2643	-0.000405648	-25.2643	-0.000491495	-25.2643	-0.000433892							-25.2643	-0.000552338	-25.2643	-0.000485334	-25.2643	-0.000407029	-25.2643	-0.00050944	-25.2643	-0.000218892
-24.9059	-0.00034972	-24.9059	-0.000238933	-24.9059	-0.000449868	-24.9059	-0.000417885	-24.9059	-0.000444814		-24.9059	-0.000411795	-24.9059	-0.000277867	-24.9059	-0.000405648	-24.9059	-0.000491495	-24.9059	-0.000433892							-24.9059	-0.000552338	-24.9059	-0.000485334	-24.9059	-0.000407029	-24.9059	-0.00050944	-24.9059	-0.000218892
-24.5476	-0.00034972	-24.5476	-0.000238933	-24.5476	-0.000449868	-24.5476	-0.000417885	-24.5476	-0.000444814		-24.5476	-0.000411795	-24.5476	-0.000277867	-24.5476	-0.000405648	-24.5476	-0.000491495	-24.5476	-0.000433892							-24.5476	-0.000552338	-24.5476	-0.000485334	-24.5476	-0.000407029	-24.5476	-0.00050944	-24.5476	-0.000218892
-24.1892	-0.00034972	-24.1892	-0.000238933	-24.1892	-0.000449868	-24.1892	-0.000417885	-24.1892	-0.000444814		-24.1892	-0.000411795	-24.1892	-0.000277867	-24.1892	-0.000405648	-24.1892	-0.000491495	-24.1892	-0.000433892							-24.1892	-0.000552338	-24.1892	-0.000485334	-24.1892	-0.000407029	-24.1892	-0.00050944	-24.1892	-0.000218892
-23.8308	-0.00034972	-23.8308	-0.000238933	-23.8308	-0.000449868	-23.8308	-0.000417885	-23.8308	-0.000444814		-23.8308	-0.000411795	-23.8308	-0.000277867	-23.8308	-0.000405648	-23.8308	-0.000491495	-23.8308	-0.000433892							-23.8308	-0.000552338	-23.8308	-0.000485334	-23.8308	-0.000407029	-23.8308	-0.00050944	-23.8308	-0.000218892
-23.4725	-0.00034972	-23.4725	-0.000238933	-23.4725	-0.000449868	-23.4725	-0.000417885	-23.4725	-0.000444814		-23.4725	-0.000411795	-23.4725	-0.000277867	-23.4725	-0.000405648	-23.4725	-0.000491495	-23.4725	-0.000433892							-23.4725	-0.000552338	-23.4725	-0.000485334	-23.4725	-0.000407029	-23.4725	-0.00050944	-23.4725	-0.000218892
-23.1141	-0.00034972	-23.1141	-0.000238933	-23.1141	-0.000449868	-23.1141	-0.000417885	-23.1141	-0.000444814		-23.1141	-0.000411795	-23.1141	-0.000277867	-23.1141	-0.000405648	-23.1141	-0.000491495	-23.1141	-0.000433892							-23.1141	-0.000552338	-23.1141	-0.000485334	-23.1141	-0.000407029	-23.1141	-0.00050944	-23.1141	-0.000218892
-22.7558	-0.00034972	-22.7558	-0.000238933	-22.7558	-0.000449868	-22.7558	-0.000417885	-22.7558	-0.000444814		-22.7558	-0.000411795	-22.7558	-0.000277867	-22.7558	-0.000405648	-22.7558	-0.000491495	-22.7558	-0.000433892							-22.7558	-0.000552338	-22.7558	-0.000485334	-22.7558	-0.000407029	-22.7558	-0.00050944	-22.7558	-0.000218892
-22.3974	-0.00034972	-22.3974	-0.000238933	-22.3974	-0.000449868	-22.3974	-0.000417885	-22.3974	-0.000444814		-22.3974	-0.000411795	-22.3974	-0.000277867	-22.3974	-0.000405648	-22.3974	-0.000491495	-22.3974	-0.000433892							-22.3974	-0.000552338	-22.3974	-0.000485334	-22.3974	-0.000407029	-22.3974	-0.00050944	-22.3974	-0.000218892
-22.039	-0.00034972	-22.039	-0.000238933	-22.039	-0.000449868	-22.039	-0.000417885	-22.039	-0.000444814		-22.039	-0.000411795	-22.039	-0.000277867	-22.039	-0.000405648	-22.039	-0.000491495	-22.039	-0.000433892							-22.039	-0.000552338	-22.039	-0.000485334	-22.039	-0.000407029	-22.039	-0.00050944	-22.039	-0.000218892
-21.6807	-0.00034972	-21.6807	-0.000238933	-21.6807	-0.000449868	-21.6807	-0.000417885	-21.6807	-0.000444814		-21.6807	-0.000411795	-21.6807	-0.000277867	-21.6807	-0.000405648	-21.6807	-0.000491495	-21.6807	-0.000433892							-21.6807	-0.000552338	-21.6807	-0.000485334	-21.6807	-0.000407029	-21.6807	-0.00050944	-21.6807	-0.000218892
-21.3223	-0.00034972	-21.3223	-0.000238933	-21.3223	-0.000449868	-21.3223	-0.000417885	-21.3223	-0.000444814		-21.3223	-0.000411795	-21.3223	-0.000277867	-21.3223	-0.000405648	-21.3223	-0.000491495	-21.3223	-0.000433892							-21.3223	-0.000552338	-21.3223	-0.000485334	-21.3223	-0.000407029	-21.3223	-0.00050944	-21.3223	-0.000218891
-20.964	-0.00034972	-20.964	-0.000238933	-20.964	-0.000449868	-20.964	-0.000417885	-20.964	-0.000444814		-20.964	-0.000411795	-20.964	-0.000277867	-20.964	-0.000405648	-20.964	-0.000491495	-20.964	-0.000433892							-20.964	-0.000552338	-20.964	-0.000485334	-20.964	-0.000407029	-20.964	-0.00050944	-20.964	-0.000218891
-20.6056	-0.00034972	-20.6056	-0.000238933	-20.6056	-0.000449868	-20.6056	-0.000417885	-20.6056	-0.000444814		-20.6056	-0.000411795	-20.6056	-0.000277867	-20.6056	-0.000405648	-20.6056	-0.000491495	-20.6056	-0.000433892							-20.6056	-0.000552338	-20.6056	-0.000485334	-20.6056	-0.000407029	-20.6056	-0.00050944	-20.6056	-0.00021889
-20.2473	-0.00034972	-20.2473	-0.000238933	-20.2473	-0.000449868	-20.2473	-0.000417885	-20.2473	-0.000444814		-20.2473	-0.000411795	-20.2473	-0.000277867	-20.2473	-0.000405648	-20.2473	-0.000491495	-20.2473	-0.000433892							-20.2473	-0.000552338	-20.2473	-0.000485334	-20.2473	-0.000407029	-20.2473	-0.00050944	-20.2473	-0.000218888
-19.8889	-0.00034972	-19.8889	-0.000238933	-19.8889	-0.000449868	-19.8889	-0.000417885	-19.8889	-0.000444814		-19.8889	-0.000411795	-19.8889	-0.000277867	-19.8889	-0.000405648	-19.8889	-0.000491495	-19.8889	-0.000433892							-19.8889	-0.000552338	-19.8889	-0.000485334	-19.8889	-0.000407029	-19.8889	-0.00050944	-19.8889	-0.000218886
-19.5305	-0.00034972	-19.5305	-0.000238933	-19.5305	-0.000449868	-19.5305	-0.000417885	-19.5305	-0.000444814		-19.5305	-0.000411795	-19.5305	-0.000277867	-19.5305	-0.000405648	-19.5305	-0.000491495	-19.5305	-0.000433892							-19.5305	-0.000552338	-19.5305	-0.000485334	-19.5305	-0.000407029	-19.5305	-0.00050944	-19.5305	-0.000218882
-19.1722	-0.00034972	-19.1722	-0.000238933	-19.1722	-0.000449868	-19.1722	-0.000417885	-19.1722	-0.000444814		-19.1722	-0.000411795	-19.1722	-0.000277867	-19.1722	-0.000405648	-19.1722	-0.000491495	-19.1722	-0.000433892							-19.1722	-0.000552338	-19.1722	-0.000485334	-19.1722	-0.000407029	-19.1722	-0.00050944	-19.1722	-0.000218876
-18.8138	-0.00034972	-18.8138	-0.000238933	-18.8138	-0.000449868	-18.8138	-0.000417885	-18.8138	-0.000444814		-18.8138	-0.000411795	-18.8138	-0.000277867	-18.8138	-0.000405648	-18.8138	-0.000491495	-18.8138	-0.000433892							-18.8138	-0.000552338	-18.8138	-0.000485334	-18.8138	-0.000407029	-18.8138	-0.00050944	-18.8138	-0.000218866
-18.4555	-0.00034972	-18.4555	-0.000238933	-18.4555	-0.000449868	-18.4555	-0.000417885	-18.4555	-0.000444814		-18.4555	-0.000411795	-18.4555	-0.000277867	-18.4555	-0.000405648	-18.4555	-0.000491495	-18.4555	-0.000433892							-18.4555	-0.000552338	-18.4555	-0.000485334	-18.4555	-0.000407029	-18.4555	-0.00050944	-18.4555	-0.000218852
-18.0971	-0.00034972	-18.0971	-0.000238933	-18.0971	-0.000449868	-18.0971	-0.000417885	-18.0971	-0.000444814		-18.0971	-0.000411795	-18.0971	-0.000277867	-18.0971	-0.000405648	-18.0971	-0.000491495	-18.0971	-0.000433892							-18.0971	-0.000552338	-18.0971	-0.000485334	-18.0971	-0.000407029	-18.0971	-0.00050944	-18.0971	-0.00021883
-17.7387	-0.00034972	-17.7387	-0.000238933	-17.7387	-0.000449868	-17.7387	-0.000417885	-17.7387	-0.000444814		-17.7387	-0.000411795	-17.7387	-0.000277867	-17.7387	-0.000405648	-17.7387	-0.000491495	-17.7387	-0.000433892							-17.7387	-0.000552338	-17.7387	-0.000485334	-17.7387	-0.000407029	-17.7387	-0.00050944	-17.7387	-0.000218797
-17.3804	-0.00034972	-17.3804	-0.000238933	-17.3804	-0.000449868	-17.3804	-0.000417885	-17.3804	-0.000444814		-17.3804	-0.000411795	-17.3804	-0.000277867	-17.3804	-0.000405648	-17.3804	-0.000491495	-17.3804	-0.000433892							-17.3804	-0.000552338	-17.3804	-0.000485334	-17.3804	-0.000407029	-17.3804	-0.00050944	-17.3804	-0.000218747
-17.022	-0.00034972	-17.022	-0.000238933	-17.022	-0.000449868	-17.022	-0.000417885	-17.022	-0.000444814		-17.022	-0.000411795	-17.022	-0.000277867	-17.022	-0.000405648	-17.022	-0.000491495	-17.022	-0.000433892							-17.022	-0.000552338	-17.022	-0.000485334	-17.022	-0.000407029	-17.022	-0.00050944	-17.022	-0.000218672
-16.6637	-0.00034972	-16.6637	-0.000238933	-16.6637	-0.000449868	-16.6637	-0.000417885	-16.6637	-0.000444814		-16.6637	-0.000411795	-16.6637	-0.000277867	-16.6637	-0.000405648	-16.6637	-0.000491495	-16.6637	-0.000433892							-16.6637	-0.000552338	-16.6637	-0.000485334	-16.6637	-0.000407029	-16.6637	-0.00050944	-16.6637	-0.000218561
-16.3053	-0.00034972	-16.3053	-0.000238933	-16.3053	-0.000449868	-16.3053	-0.000417885	-16.3053	-0.000444814		-16.3053	-0.000411795	-16.3053	-0.000277867	-16.3053	-0.000405648	-16.3053	-0.000491495	-16.3053	-0.000433892							-16.3053	-0.000552338	-16.3053	-0.000485334	-16.3053	-0.000407029	-16.3053	-0.00050944	-16.3053	-0.000218397
-15.9469	-0.00034972	-15.9469	-0.000238933	-15.9469	-0.000449868	-15.9469	-0.000417885	-15.9469	-0.000444814		-15.9469	-0.000411795	-15.9469	-0.000277867	-15.9469	-0.000405648	-15.9469	-0.000491495	-15.9469	-0.000433892							-15.9469	-0.000552338	-15.9469	-0.000485334	-15.9469	-0.000407029	-15.9469	-0.00050944	-15.9469	-0.000218156
-15.5886	-0.00034972	-15.5886	-0.000238933	-15.5886	-0.000449868	-15.5886	-0.000417885	-15.5886	-0.000444814		-15.5886	-0.000411795	-15.5886	-0.000277867	-15.5886	-0.000405648	-15.5886	-0.000491495	-15.5886	-0.000433892							-15.5886	-0.000552338	-15.5886	-0.000485334	-15.5886	-0.000407029	-15.5886	-0.00050944	-15.5886	-0.000217807
-15.2302	-0.00034972	-15.2302	-0.000238933	-15.2302	-0.000449868	-15.2302	-0.000417885	-15.2302	-0.000444814		-15.2302	-0.000411795	-15.2302	-0.000277867	-15.2302	-0.000405648	-15.2302	-0.000491495	-15.2302	-0.000433892							-15.2302	-0.000552338	-15.2302	-0.000485334	-15.2302	-0.000407029	-15.2302	-0.00050944	-15.2302	-0.000217302
-14.8719	-0.00034972	-14.8719	-0.000238933	-14.8719	-0.000449868	-14.8719	-0.000417885	-14.8719	-0.000444814		-14.8719	-0.000411795	-14.8719	-0.000277867	-14.8719	-0.000405648	-14.8719	-0.000491495	-14.8719	-0.000433892							-14.8719	-0.000552338	-14.8719	-0.000485334	-14.8719	-0.000407029	-14.8719	-0.00050944	-14.8719	-0.000216577
-14.5135	-0.00034972	-14.5135	-0.000238933	-14.5135	-0.000449868	-14.5135	-0.000417885	-14.5135	-0.000444814		-14.5135	-0.000411795	-14.5135	-0.000277867	-14.5135	-0.000405648	-14.5135	-0.000491495	-14.5135	-0.000433892							-14.5135	-0.000552338	-14.5135	-0.000485334	-14.5135	-0.000407029	-14.5135	-0.00050944	-14.5135	-0.000215545
-14.1552	-0.00034972	-14.1552	-0.000238933	-14.1552	-0.000449868	-14.1552	-0.000417885	-14.1552	-0.000444814		-14.1552	-0.000411795	-14.1552	-0.000277867	-14.1552	-0.000405648	-14.1552	-0.000491495	-14.1552	-0.000433892							-14.1552	-0.000552338	-14.1552	-0.000485334	-14.1552	-0.000407029	-14.1552	-0.00050944	-14.1552	-0.000214086
-13.7968	-0.00034972	-13.7968	-0.000238933	-13.7968	-0.000449868	-13.7968	-0.000417885	-13.7968	-0.000444814		-13.7968	-0.000411795	-13.7968	-0.000277867	-13.7968	-0.000405648	-13.7968	-0.000491495	-13.7968	-0.000433892							-13.7968	-0.000552338	-13.7968	-0.000485334	-13.7968	-0.000407029	-13.7968	-0.00050944	-13.7968	-0.000212036
-13.4384	-0.00034972	-13.4384	-0.000238933	-13.4384	-0.000449868	-13.4384	-0.000417885	-13.4384	-0.000444814		-13.4384	-0.000411795	-13.4384	-0.000277867	-13.4384	-0.000405648	-13.4384	-0.000491495	-13.4384	-0.000433892							-13.4384	-0.000552338	-13.4384	-0.000485334	-13.4384	-0.000407029	-13.4384	-0.00050944	-13.4384	-0.000209176
-13.0801	-0.00034972	-13.0801	-0.000238933	-13.0801	-0.000449868	-13.0801	-0.000417885	-13.0801	-0.000444814		-13.0801	-0.000411795	-13.0801	-0.000277867	-13.0801	-0.000405648	-13.0801	-0.000491495	-13.0801	-0.000433892							-13.0801	-0.000552338	-13.0801	-0.000485334	-13.0801	-0.000407029	-13.0801	-0.00050944	-13.0801	-0.000205214
-12.7217	-0.00034972	-12.7217	-0.000238933	-12.7217	-0.000449868	-12.7217	-0.000417885	-12.7217	-0.000444814		-12.7217	-0.000411795	-12.7217	-0.000277867	-12.7217	-0.000405648	-12.7217	-0.000491495	-12.7217	-0.000433892							-12.7217	-0.000552338	-12.7217	-0.000485334	-12.7217	-0.000407029	-12.7217	-0.00050944	-12.7217	-0.000199765
-12.3634	-0.00034972	-12.3634	-0.000238933	-12.3634	-0.000449868	-12.3634	-0.000417885	-12.3634	-0.000444814		-12.3634	-0.000411795	-12.3634	-0.000277867	-12.3634	-0.000405648	-12.3634	-0.000491495	-12.3634	-0.000433892							-12.3634	-0.000552338	-12.3634	-0.000485334	-12.3634	-0.000407029	-12.3634	-0.00050944	-12.3634	-0.000192322
-12.005	-0.00034972	-12.005	-0.000238933	-12.005	-0.000449868	-12.005	-0.000417885	-12.005	-0.000444814		-12.005	-0.000411795	-12.005	-0.000277867	-12.005	-0.000405648	-12.005	-0.000491495	-12.005	-0.000433892							-12.005	-0.000552338	-12.005	-0.000485334	-12.005	-0.000407029	-12.005	-0.00050944	-12.005	-0.000182227
-11.6466	-0.00034972	-11.6466	-0.000238933	-11.6466	-0.000449868	-11.6466	-0.000417885	-11.6466	-0.000444814		-11.6466	-0.000411795	-11.6466	-0.000277867	-11.6466	-0.000405648	-11.6466	-0.000491495	-11.6466	-0.000433892							-11.6466	-0.000552338	-11.6466	-0.000485334	-11.6466	-0.000407029	-11.6466	-0.00050944	-11.6466	-0.00016863
-11.2883	-0.00034972	-11.2883	-0.000238933	-11.2883	-0.000449868	-11.2883	-0.000417885	-11.2883	-0.000444814		-11.2883	-0.000411795	-11.2883	-0.000277867	-11.2883	-0.000405648	-11.2883	-0.000491495	-11.2883	-0.000433891							-11.2883	-0.000552338	-11.2883	-0.000485334	-11.2883	-0.000407029	-11.2883	-0.00050944	-11.2883	-0.000150446
-10.9299	-0.00034972	-10.9299	-0.000238933	-10.9299	-0.000449868	-10.9299	-0.000417885	-10.9299	-0.000444814		-10.9299	-0.000411795	-10.9299	-0.000277867	-10.9299	-0.000405648	-10.9299	-0.000491495	-10.9299	-0.000433891							-10.9299	-0.000552338	-10.9299	-0.000485334	-10.9299	-0.000407029	-10.9299	-0.00050944	-10.9299	-0.000126295
-10.5716	-0.00034972	-10.5716	-0.000238933	-10.5716	-0.000449868	-10.5716	-0.000417885	-10.5716	-0.000444814		-10.5716	-0.000411795	-10.5716	-0.000277867	-10.5716	-0.000405648	-10.5716	-0.000491495	-10.5716	-0.000433889							-10.5716	-0.000552338	-10.5716	-0.000485334	-10.5716	-0.000407029	-10.5716	-0.00050944	-10.5716	-9.44454e-05
-10.2132	-0.00034972	-10.2132	-0.000238933	-10.2132	-0.000449868	-10.2132	-0.000417885	-10.2132	-0.000444813		-10.2132	-0.000411795	-10.2132	-0.000277867	-10.2132	-0.000405648	-10.2132	-0.000491495	-10.2132	-0.000433885							-10.2132	-0.000552338	-10.2132	-0.000485334	-10.2132	-0.000407029	-10.2132	-0.00050944	-10.2132	-5.27385e-05
-9.85485	-0.00034972	-9.85485	-0.000238933	-9.85485	-0.000449868	-9.85485	-0.000417884	-9.85485	-0.00044481		-9.85485	-0.000411795	-9.85485	-0.000277867	-9.85485	-0.000405648	-9.85485	-0.000491495	-9.85485	-0.000433875							-9.85485	-0.000552338	-9.85485	-0.000485334	-9.85485	-0.000407029	-9.85485	-0.00050944	-9.85485	1.49319e-06
-9.4965	-0.00034972	-9.4965	-0.000238933	-9.4965	-0.000449868	-9.4965	-0.000417882	-9.4965	-0.000444804		-9.4965	-0.000411795	-9.4965	-0.000277867	-9.4965	-0.000405648	-9.4965	-0.000491495	-9.4965	-0.00043385							-9.4965	-0.000552338	-9.4965	-0.000485334	-9.4965	-0.000407029	-9.4965	-0.00050944	-9.4965	7.15151e-05
-9.13814	-0.00034972	-9.13814	-0.000238933	-9.13814	-0.000449868	-9.13814	-0.000417874	-9.13814	-0.000444788		-9.13814	-0.000411795	-9.13814	-0.000277867	-9.13814	-0.000405648	-9.13814	-0.000491495	-9.13814	-0.000433792							-9.13814	-0.000552338	-9.13814	-0.000485334	-9.13814	-0.000407029	-9.13814	-0.00050944	-9.13814	0.000161288
-8.77978	-0.00034972	-8.77978	-0.000238933	-8.77978	-0.000449868	-8.77978	-0.000417855	-8.77978	-0.000444749		-8.77978	-0.000411795	-8.77978	-0.000277867	-8.77978	-0.000405648	-8.77978	-0.000491495	-8.77978	-0.000433661							-8.77978	-0.000552338	-8.77978	-0.000485334	-8.77978	-0.000407029	-8.77978	-0.00050944	-8.77978	0.000275572
-8.42142	-0.00034972	-8.42142	-0.000238933	-8.42142	-0.000449868	-8.42142	-0.000417805	-8.42142	-0.000444659		-8.42142	-0.000411795	-8.42142	-0.000277867	-8.42142	-0.000405648	-8.42142	-0.000491495	-8.42142	-0.000433373							-8.42142	-0.000552338	-8.42142	-0.000485334	-8.42142	-0.000407029	-8.42142	-0.00050944	-8.42142	0.000420031
-8.06306	-0.00034972	-8.06306	-0.000238933	-8.06306	-0.000449868	-8.06306	-0.000417677	-8.06306	-0.000444455		-8.06306	-0.000411795	-8.06306	-0.000277867	-8.06306	-0.000405648	-8.06306	-0.000491495	-8.06306	-0.000432755							-8.06306	-0.000552338	-8.06306	-0.000485334	-8.06306	-0.000407029	-8.06306	-0.00050944	-8.06306	0.000601342
-7.7047	-0.00034972	-7.7047	-0.000238933	-7.7047	-0.000449868	-7.7047	-0.000417366	-7.7047	-0.000444006		-7.7047	-0.000411795	-7.7047	-0.000277867	-7.7047	-0.000405648	-7.7047	-0.000491495	-7.7047	-0.000431468							-7.7047	-0.000552338	-7.7047	-0.000485334	-7.7047	-0.000407029	-7.7047	-0.00050944	-7.7047	0.000827293
-7.34635	-0.00034972	-7.34635	-0.000238933	-7.34635	-0.000449868	-7.34635	-0.000416633	-7.34635	-0.000443045		-7.34635	-0.000411795	-7.34635	-0.000277867	-7.34635	-0.000405648	-7.34635	-0.000491495	-7.34635	-0.000428859							-7.34635	-0.000552338	-7.34635	-0.000485334	-7.34635	-0.000407029	-7.34635	-0.00050944	-7.34635	0.00111
-6.98799	-0.00034972	-6.98799	-0.000238933	-6.98799	-0.000449868	-6.98799	-0.000414966	-6.98799	-0.00044105		-6.98799	-0.000411795	-6.98799	-0.000277867	-6.98799	-0.000405648	-6.98799	-0.000491495	-6.98799	-0.000423717							-6.98799	-0.000552338	-6.98799	-0.000485334	-6.98799	-0.000407029	-6.98799	-0.00050944	-6.98799	0.00145
-6.62963	-0.00034972	-6.62963	-0.000238933	-6.62963	-0.000449868	-6.62963	-0.000411307	-6.62963	-0.000437024		-6.62963	-0.000411795	-6.62963	-0.000277867	-6.62963	-0.000405648	-6.62963	-0.000491495	-6.62963	-0.000413862							-6.62963	-0.000552338	-6.62963	-0.000485334	-6.62963	-0.000407029	-6.62963	-0.00050944	-6.62963	0.00187
-6.27127	-0.00034972	-6.27127	-0.000238933	-6.27127	-0.000449868	-6.27127	-0.000403553	-6.27127	-0.000429136		-6.27127	-0.000411795	-6.27127	-0.000277867	-6.27127	-0.000405648	-6.27127	-0.000491495	-6.27127	-0.0003955							-6.27127	-0.000552338	-6.27127	-0.000485334	-6.27127	-0.000407029	-6.27127	-0.00050944	-6.27127	0.00238
-5.91291	-0.00034972	-5.91291	-0.000238933	-5.91291	-0.000449868	-5.91291	-0.000387692	-5.91291	-0.000414126		-5.91291	-0.000411795	-5.91291	-0.000277867	-5.91291	-0.000405648	-5.91291	-0.000491495	-5.91291	-0.000362229							-5.91291	-0.000552338	-5.91291	-0.000485334	-5.91291	-0.000407029	-5.91291	-0.00050944	-5.91291	0.00299
-5.55455	-0.00034972	-5.55455	-0.000238933	-5.55455	-0.000449868	-5.55455	-0.000356367	-5.55455	-0.000386387		-5.55455	-0.000411795	-5.55455	-0.000277867	-5.55455	-0.000405648	-5.55455	-0.000491495	-5.55455	-0.000303613							-5.55455	-0.000552338	-5.55455	-0.000485334	-5.55455	-0.000407029	-5.55455	-0.00050944	-5.55455	0.00372
-5.1962	-0.00034972	-5.1962	-0.000238933	-5.1962	-0.000449868	-5.1962	-0.000296651	-5.1962	-0.000336605		-5.1962	-0.000411795	-5.1962	-0.000277867	-5.1962	-0.000405648	-5.1962	-0.000491495	-5.1962	-0.000203205							-5.1962	-0.000552338	-5.1962	-0.000485334	-5.1962	-0.000407029	-5.1962	-0.00050944	-5.1962	0.00458
-4.83784	-0.00034972	-4.83784	-0.000238933	-4.83784	-0.000449868	-4.83784	-0.000186756	-4.83784	-0.000249841		-4.83784	-0.000411795	-4.83784	-0.000277867	-4.83784	-0.000405648	-4.83784	-0.000491495	-4.83784	-3.59741e-05							-4.83784	-0.000552338	-4.83784	-0.000485334	-4.83784	-0.000407029	-4.83784	-0.00050944	-4.83784	0.00559
-4.47948	-0.00034972	-4.47948	-0.000238933	-4.47948	-0.000449868	-4.47948	8.4568e-06	-4.47948	-0.000102993		-4.47948	-0.000411795	-4.47948	-0.000277867	-4.47948	-0.000405648	-4.47948	-0.000491495	-4.47948	0.000234823							-4.47948	-0.000552338	-4.47948	-0.000485334	-4.47948	-0.000407029	-4.47948	-0.00050944	-4.47948	0.00678
-4.12112	-0.00034972	-4.12112	-0.000238933	-4.12112	-0.000449868	-4.12112	0.000343171	-4.12112	0.000138355		-4.12112	-0.000411795	-4.12112	-0.000277867	-4.12112	-0.000405648	-4.12112	-0.000491495	-4.12112	0.000661139							-4.12112	-0.000552338	-4.12112	-0.000485334	-4.12112	-0.000407029	-4.12112	-0.00050944	-4.12112	0.00816
-3.76276	-0.00034972	-3.76276	-0.000238933	-3.76276	-0.000449868	-3.76276	0.000897092	-3.76276	0.000523531		-3.76276	-0.000411795	-3.76276	-0.000277867	-3.76276	-0.000405648	-3.76276	-0.000491495	-3.76276	0.00131							-3.76276	-0.000552338	-3.76276	-0.000485333	-3.76276	-0.000407023	-3.76276	-0.00050944	-3.76276	0.00974
-3.4044	-0.00034972	-3.4044	-0.000238933	-3.4044	-0.000449868	-3.4044	0.00178	-3.4044	0.00112		-3.4044	-0.000411794	-3.4044	-0.000277867	-3.4044	-0.000405648	-3.4044	-0.000491495	-3.4044	0.00228							-3.4044	-0.000552338	-3.4044	-0.000485325	-3.4044	-0.000406964	-3.4044	-0.00050944	-3.4044	0.01155
-3.04605	-0.00034972	-3.04605	-0.000238933	-3.04605	-0.000449868	-3.04605	0.00315	-3.04605	0.00202		-3.04605	-0.00041178	-3.04605	-0.000277867	-3.04605	-0.000405648	-3.04605	-0.000491495	-3.04605	0.00369							-3.04605	-0.000552338	-3.04605	-0.00048523	-3.04605	-0.000406479	-3.04605	-0.00050944	-3.04605	0.0136
-2.68769	-0.000349719	-2.68769	-0.000238933	-2.68769	-0.000449868	-2.68769	0.00517	-2.68769	0.00333		-2.68769	-0.000411572	-2.68769	-0.000277867	-2.68769	-0.000405648	-2.68769	-0.000491495	-2.68769	0.00566							-2.68769	-0.000552324	-2.68769	-0.000484343	-2.68769	-0.000403179	-2.68769	-0.000509439	-2.68769	0.01591
-2.32933	-0.000349715	-2.32933	-0.000238933	-2.32933	-0.000449864	-2.32933	0.00808	-2.32933	0.00519		-2.32933	-0.000409257	-2.32933	-0.000277862	-2.32933	-0.000405644	-2.32933	-0.000491482	-2.32933	0.00836							-2.32933	-0.00055207	-2.32933	-0.000477647	-2.32933	-0.000384406	-2.32933	-0.000509406	-2.32933	0.01849
-1.97097	-0.000349538	-1.97097	-0.000238906	-1.97097	-0.000449685	-1.97097	0.01211	-1.97097	0.00775		-1.97097	-0.000389388	-1.97097	-0.000277699	-1.97097	-0.000405487	-1.97097	-0.000491049	-1.97097	0.01194							-1.97097	-0.000548709	-1.97097	-0.000436951	-1.97097	-0.000295329	-1.97097	-0.000508654	-1.97097	0.02135
-1.61261	-0.000345316	-1.61261	-0.000237684	-1.61261	-0.000444932	-1.61261	0.0175	-1.61261	0.01117		-1.61261	-0.000257935	-1.61261	-0.000274085	-1.61261	-0.000401196	-1.61261	-0.000482059	-1.61261	0.01655							-1.61261	-0.000516367	-1.61261	-0.000237674	-1.61261	5.72816e-05	-1.61261	-0.000496938	-1.61261	0.0245
-1.25425	-0.000281293	-1.25425	-0.000205469	-1.25425	-0.000367159	-1.25425	0.02442	-1.25425	0.01561		-1.25425	0.000412532	-1.25425	-0.000221836	-1.25425	-0.000328075	-1.25425	-0.00036075	-1.25425	0.02234							-1.25425	-0.000290546	-1.25425	0.000548436	-1.25425	0.00122	-1.25425	-0.000374042	-1.25425	0.02794
-0.8959	0.000334626	-0.8959	0.000273428	-0.8959	0.000420813	-0.8959	0.03303	-0.8959	0.0212		-0.8959	0.00305	-0.8959	0.000270276	-0.8959	0.000447385	-0.8959	0.00070247	-0.8959	0.02938							-0.8959	0.000853839	-0.8959	0.00305	-0.8959	0.00443	-0.8959	0.000494347	-0.8959	0.03167
-0.53754	0.0041	-0.53754	0.0043	-0.53754	0.00537	-0.53754	0.04332	-0.53754	0.02801		-0.53754	0.01103	-0.53754	0.00329	-0.53754	0.00557	-0.53754	0.00676	-0.53754	0.03771							-0.53754	0.00506	-0.53754	0.00944	-0.53754	0.01179	-0.53754	0.00463	-0.53754	0.03567
-0.17918	0.01869	-0.17918	0.02346	-0.17918	0.02463	-0.17918	0.05517	-0.17918	0.03608		-0.17918	0.02966	-0.17918	0.01539	-0.17918	0.02665	-0.17918	0.02916	-0.17918	0.04725							-0.17918	0.0163	-0.17918	0.0226	-0.17918	0.02587	-0.17918	0.0179	-0.17918	0.03994
0.17918	0.05462	0.17918	0.07503	0.17918	0.07103	0.17918	0.06832	0.17918	0.04533		0.17918	0.06305	0.17918	0.04694	0.17918	0.08059	0.17918	0.08287	0.17918	0.05787							0.17918	0.03804	0.17918	0.04439	0.17918	0.04827	0.17918	0.04657	0.17918	0.04445
0.53754	0.11053	0.53754	0.15311	0.53754	0.13987	0.53754	0.08233	0.53754	0.05563		0.53754	0.10891	0.53754	0.10038	0.53754	0.16587	0.53754	0.16584	0.53754	0.06933							0.53754	0.06848	0.53754	0.07333	0.53754	0.07788	0.53754	0.08814	0.53754	0.04918
0.8959	0.16478	0.8959	0.21784	0.8959	0.20156	0.8959	0.09668	0.8959	0.06671		0.8959	0.15673	0.8959	0.15856	0.8959	0.24745	0.8959	0.24684	0.8959	0.0813							0.8959	0.09912	0.8959	0.10402	0.8959	0.11025	0.8959	0.12822	0.8959	0.05411
1.25425	0.196	1.25425	0.24351	1.25425	0.23236	1.25425	0.11075	1.25425	0.07826		1.25425	0.1938	1.25425	0.19789	1.25425	0.29077	1.25425	0.29331	1.25425	0.0934							1.25425	0.1209	1.25425	0.12972	1.25425	0.13925	1.25425	0.15309	1.25425	0.05918
1.61261	0.20373	1.61261	0.24192	1.61261	0.23633	1.61261	0.12393	1.61261	0.08989		1.61261	0.21364	1.61261	0.21175	1.61261	0.29635	1.61261	0.30247	1.61261	0.10522							1.61261	0.13114	1.61261	0.14621	1.61261	0.16005	1.61261	0.16153	1.61261	0.06436
1.97097	0.19971	1.97097	0.23164	1.97097	0.22876	1.97097	0.13567	1.97097	0.10118		1.97097	0.21838	1.97097	0.20982	1.97097	0.28412	1.97097	0.2917	1.97097	0.11633							1.97097	0.13317	1.97097	0.15347	1.97097	0.17122	1.97097	0.16068	1.97097	0.06961
2.32933	0.19246	2.32933	0.22033	2.32933	0.21867	2.32933	0.14553	2.32933	0.11173		2.32933	0.21423	2.32933	0.20242	2.32933	0.26772	2.32933	0.27522	2.32933	0.12636							2.32933	0.13144	2.32933	0.15426	2.32933	0.17438	2.32933	0.15669	2.32933	0.07486
2.68769	0.18489	2.68769	0.20942	2.68769	0.20861	2.68769	0.15322	2.68769	0.12118		2.68769	0.20645	2.68769	0.19408	2.68769	0.25151	2.68769	0.25847	2.68769	0.135							2.68769	0.12856	2.68769	0.15168	2.68769	0.17246	2.68769	0.1521	2.68769	0.08008
3.04605	0.17756	3.04605	0.19904	3.04605	0.19897	3.04605	0.15861	3.04605	0.12924		3.04605	0.19777	3.04605	0.1859	3.04605	0.2362	3.04605	0.24259	3.04605	0.14202							3.04605	0.12549	3.04605	0.1478	3.04605	0.16804	3.04605	0.14754	3.04605	0.0852
3.4044	0.17051	3.4044	0.18918	3.4044	0.18977	3.4044	0.16175	3.4044	0.13571		3.4044	0.18916	3.4044	0.17806	3.4044	0.22181	3.4044	0.22766	3.4044	0.14731							3.4044	0.12245	3.4044	0.14358	3.4044	0.1627	3.4044	0.14312	3.4044	0.09017
3.76276	0.16374	3.76276	0.17981	3.76276	0.181	3.76276	0.16283	3.76276	0.14051		3.76276	0.18088	3.76276	0.17055	3.76276	0.2083	3.76276	0.21365	3.76276	0.15084							3.76276	0.11948	3.76276	0.13938	3.76276	0.15717	3.76276	0.13882	3.76276	0.09493
4.12112	0.15724	4.12112	0.1709	4.12112	0.17263	4.12112	0.16211	4.12112	0.14364		4.12112	0.17294	4.12112	0.16335	4.12112	0.19561	4.12112	0.2005	4.12112	0.15269							4.12112	0.11658	4.12112	0.13527	4.12112	0.15174	4.12112	0.13465	4.12112	0.09944
4.47948	0.151	4.47948	0.16243	4.47948	0.16465	4.47948	0.15991	4.47948	0.14519		4.47948	0.16536	4.47948	0.15646	4.47948	0.18369	4.47948	0.18816	4.47948	0.15301							4.47948	0.11376	4.47948	0.13129	4.47948	0.14647	4.47948	0.13061	4.47948	0.10363
4.83784	0.145	4.83784	0.15438	4.83784	0.15703	4.83784	0.15658	4.83784	0.14534		4.83784	0.15811	4.83784	0.14986	4.83784	0.1725	4.83784	0.17658	4.83784	0.152							4.83784	0.11099	4.83784	0.12742	4.83784	0.14138	4.83784	0.12669	4.83784	0.10748
5.1962	0.13925	5.1962	0.14673	5.1962	0.14977	5.1962	0.15242	5.1962	0.14429		5.1962	0.15117	5.1962	0.14353	5.1962	0.16199	5.1962	0.16571	5.1962	0.14987							5.1962	0.1083	5.1962	0.12366	5.1962	0.13647	5.1962	0.12288	5.1962	0.11093
5.55455	0.13372	5.55455	0.13946	5.55455	0.14284	5.55455	0.14773	5.55455	0.14225		5.55455	0.14454	5.55455	0.13748	5.55455	0.15211	5.55455	0.1555	5.55455	0.14688							5.55455	0.10567	5.55455	0.12001	5.55455	0.13173	5.55455	0.11919	5.55455	0.11396
5.91291	0.12841	5.91291	0.13254	5.91291	0.13623	5.91291	0.14271	5.91291	0.13945		5.91291	0.1382	5.91291	0.13167	5.91291	0.14284	5.91291	0.14592	5.91291	0.14322							5.91291	0.10311	5.91291	0.11647	5.91291	0.12715	5.91291	0.11561	5.91291	0.11654
6.27127	0.1233	6.27127	0.12597	6.27127	0.12993	6.27127	0.13755	6.27127	0.1361		6.27127	0.13213	6.27127	0.12611	6.27127	0.13413	6.27127	0.13693	6.27127	0.13912							6.27127	0.1006	6.27127	0.11304	6.27127	0.12273	6.27127	0.11214	6.27127	0.11865
6.62963	0.11841	6.62963	0.11973	6.62963	0.12392	6.62963	0.13236	6.62963	0.13237		6.62963	0.12633	6.62963	0.12079	6.62963	0.12595	6.62963	0.12849	6.62963	0.13472							6.62963	0.09816	6.62963	0.1097	6.62963	0.11846	6.62963	0.10877	6.62963	0.12027
6.98799	0.1137	6.98799	0.11379	6.98799	0.11818	6.98799	0.12724	6.98799	0.1284		6.98799	0.12079	6.98799	0.11569	6.98799	0.11827	6.98799	0.12057	6.98799	0.13016							6.98799	0.09577	6.98799	0.10647	6.98799	0.11434	6.98799	0.1055	6.98799	0.1214
7.34635	0.10918	7.34635	0.10815	7.34635	0.11271	7.34635	0.12224	7.34635	0.12432		7.34635	0.11548	7.34635	0.1108	7.34635	0.11105	7.34635	0.11314	7.34635	0.12555							7.34635	0.09345	7.34635	0.10333	7.34635	0.11036	7.34635	0.10233	7.34635	0.12205
7.7047	0.10484	7.7047	0.10278	7.7047	0.10749	7.7047	0.11738	7.7047	0.12021		7.7047	0.11041	7.7047	0.10613	7.7047	0.10427	7.7047	0.10616	7.7047	0.12096							7.7047	0.09118	7.7047	0.10028	7.7047	0.10652	7.7047	0.09925	7.7047	0.12222
8.06306	0.10068	8.06306	0.09769	8.06306	0.10251	8.06306	0.11269	8.06306	0.11613		8.06306	0.10556	8.06306	0.10164	8.06306	0.09791	8.06306	0.09961	8.06306	0.11645							8.06306	0.08896	8.06306	0.09732	8.06306	0.10282	8.06306	0.09626	8.06306	0.12193
8.42142	0.09668	8.42142	0.09284	8.42142	0.09776	8.42142	0.10817	8.42142	0.11212		8.42142	0.10093	8.42142	0.09735	8.42142	0.09193	8.42142	0.09347	8.42142	0.11205							8.42142	0.0868	8.42142	0.09445	8.42142	0.09924	8.42142	0.09337	8.42142	0.1212
8.77978	0.09283	8.77978	0.08823	8.77978	0.09323	8.77978	0.10383	8.77978	0.1082		8.77978	0.09649	8.77978	0.09324	8.77978	0.08632	8.77978	0.0877	8.77978	0.10777							8.77978	0.08469	8.77978	0.09166	8.77978	0.09578	8.77978	0.09056	8.77978	0.12006
9.13814	0.08914	9.13814	0.08386	9.13814	0.08891	9.13814	0.09965	9.13814	0.10439		9.13814	0.09225	9.13814	0.0893	9.13814	0.08104	9.13814	0.08228	9.13814	0.10363							9.13814	0.08263	9.13814	0.08895	9.13814	0.09245	9.13814	0.08784	9.13814	0.11854
9.4965	0.0856	9.4965	0.07969	9.4965	0.08479	9.4965	0.09565	9.4965	0.1007		9.4965	0.0882	9.4965	0.08552	9.4965	0.07609	9.4965	0.0772	9.4965	0.09964							9.4965	0.08062	9.4965	0.08632	9.4965	0.08923	9.4965	0.08519	9.4965	0.11668
9.85485	0.08219	9.85485	0.07574	9.85485	0.08086	9.85485	0.0918	9.85485	0.09714		9.85485	0.08432	9.85485	0.08191	9.85485	0.07144	9.85485	0.07243	9.85485	0.0958							9.85485	0.07866	9.85485	0.08377	9.85485	0.08613	9.85485	0.08263	9.85485	0.1145
10.2132	0.07892	10.2132	0.07198	10.2132	0.07711	10.2132	0.0881	10.2132	0.09369		10.2132	0.08061	10.2132	0.07845	10.2132	0.06707	10.2132	0.06795	10.2132	0.09209							10.2132	0.07675	10.2132	0.0813	10.2132	0.08313	10.2132	0.08014	10.2132	0.11205
10.5716	0.07578	10.5716	0.06841	10.5716	0.07353	10.5716	0.08455	10.5716	0.09036		10.5716	0.07707	10.5716	0.07513	10.5716	0.06297	10.5716	0.06375	10.5716	0.08853							10.5716	0.07488	10.5716	0.0789	10.5716	0.08023	10.5716	0.07773	10.5716	0.10936
10.9299	0.07276	10.9299	0.06501	10.9299	0.07012	10.9299	0.08115	10.9299	0.08715		10.9299	0.07368	10.9299	0.07195	10.9299	0.05912	10.9299	0.0598	10.9299	0.08511							10.9299	0.07306	10.9299	0.07657	10.9299	0.07744	10.9299	0.07539	10.9299	0.10647
11.2883	0.06987	11.2883	0.06178	11.2883	0.06687	11.2883	0.07788	11.2883	0.08405		11.2883	0.07044	11.2883	0.06891	11.2883	0.0555	11.2883	0.0561	11.2883	0.08181							11.2883	0.07128	11.2883	0.0743	11.2883	0.07474	11.2883	0.07312	11.2883	0.10343
11.6466	0.06709	11.6466	0.05871	11.6466	0.06376	11.6466	0.07474	11.6466	0.08107		11.6466	0.06734	11.6466	0.066	11.6466	0.0521	11.6466	0.05263	11.6466	0.07864							11.6466	0.06955	11.6466	0.07211	11.6466	0.07213	11.6466	0.07092	11.6466	0.10026
12.005	0.06442	12.005	0.05579	12.005	0.0608	12.005	0.07173	12.005	0.07818		12.005	0.06437	12.005	0.06321	12.005	0.04891	12.005	0.04937	12.005	0.0756							12.005	0.06785	12.005	0.06997	12.005	0.06962	12.005	0.06878	12.005	0.09699
12.3634	0.06185	12.3634	0.05302	12.3634	0.05798	12.3634	0.06884	12.3634	0.0754		12.3634	0.06154	12.3634	0.06053	12.3634	0.04591	12.3634	0.0463	12.3634	0.07267							12.3634	0.0662	12.3634	0.0679	12.3634	0.06719	12.3634	0.06671	12.3634	0.09367
12.7217	0.05939	12.7217	0.05038	12.7217	0.05528	12.7217	0.06606	12.7217	0.07272		12.7217	0.05883	12.7217	0.05797	12.7217	0.04309	12.7217	0.04343	12.7217	0.06985							12.7217	0.06459	12.7217	0.0659	12.7217	0.06485	12.7217	0.0647	12.7217	0.09031
13.0801	0.05702	13.0801	0.04788	13.0801	0.05271	13.0801	0.0634	13.0801	0.07013		13.0801	0.05623	13.0801	0.05552	13.0801	0.04045	13.0801	0.04073	13.0801	0.06715							13.0801	0.06302	13.0801	0.06395	13.0801	0.06259	13.0801	0.06275	13.0801	0.08694
13.4384	0.05475	13.4384	0.0455	13.4384	0.05026	13.4384	0.06084	13.4384	0.06764		13.4384	0.05376	13.4384	0.05317	13.4384	0.03796	13.4384	0.0382	13.4384	0.06454							13.4384	0.06148	13.4384	0.06205	13.4384	0.0604	13.4384	0.06085	13.4384	0.08359
13.7968	0.05256	13.7968	0.04324	13.7968	0.04792	13.7968	0.05838	13.7968	0.06523		13.7968	0.05139	13.7968	0.05091	13.7968	0.03563	13.7968	0.03583	13.7968	0.06204							13.7968	0.05998	13.7968	0.06022	13.7968	0.0583	13.7968	0.05902	13.7968	0.08026
14.1552	0.05047	14.1552	0.04108	14.1552	0.04569	14.1552	0.05603	14.1552	0.0629		14.1552	0.04912	14.1552	0.04876	14.1552	0.03344	14.1552	0.0336	14.1552	0.05963							14.1552	0.05852	14.1552	0.05843	14.1552	0.05626	14.1552	0.05724	14.1552	0.07699
14.5135	0.04846	14.5135	0.03904	14.5135	0.04356	14.5135	0.05376	14.5135	0.06066		14.5135	0.04695	14.5135	0.04669	14.5135	0.03138	14.5135	0.0315	14.5135	0.05732							14.5135	0.05709	14.5135	0.0567	14.5135	0.0543	14.5135	0.05551	14.5135	0.07378
14.8719	0.04652	14.8719	0.0371	14.8719	0.04153	14.8719	0.05159	14.8719	0.0585		14.8719	0.04488	14.8719	0.04471	14.8719	0.02945	14.8719	0.02954	14.8719	0.0551							14.8719	0.0557	14.8719	0.05502	14.8719	0.0524	14.8719	0.05383	14.8719	0.07065
15.2302	0.04466	15.2302	0.03525	15.2302	0.0396	15.2302	0.04951	15.2302	0.05642		15.2302	0.0429	15.2302	0.04282	15.2302	0.02763	15.2302	0.02769	15.2302	0.05296							15.2302	0.05434	15.2302	0.05339	15.2302	0.05057	15.2302	0.05221	15.2302	0.0676
15.5886	0.04288	15.5886	0.03349	15.5886	0.03775	15.5886	0.04751	15.5886	0.05441		15.5886	0.041	15.5886	0.041	15.5886	0.02593	15.5886	0.02596	15.5886	0.0509							15.5886	0.05302	15.5886	0.05181	15.5886	0.0488	15.5886	0.05063	15.5886	0.06464
15.9469	0.04117	15.9469	0.03182	15.9469	0.03599	15.9469	0.04559	15.9469	0.05247		15.9469	0.03919	15.9469	0.03926	15.9469	0.02433	15.9469	0.02434	15.9469	0.04892							15.9469	0.05172	15.9469	0.05027	15.9469	0.0471	15.9469	0.0491	15.9469	0.06177
16.3053	0.03952	16.3053	0.03024	16.3053	0.03431	16.3053	0.04374	16.3053	0.05059		16.3053	0.03746	16.3053	0.0376	16.3053	0.02282	16.3053	0.02281	16.3053	0.04702							16.3053	0.05046	16.3053	0.04878	16.3053	0.04545	16.3053	0.04762	16.3053	0.05901
16.6637	0.03794	16.6637	0.02873	16.6637	0.0327	16.6637	0.04197	16.6637	0.04879		16.6637	0.0358	16.6637	0.036	16.6637	0.02141	16.6637	0.02138	16.6637	0.04519							16.6637	0.04923	16.6637	0.04734	16.6637	0.04386	16.6637	0.04618	16.6637	0.05635
17.022	0.03643	17.022	0.02729	17.022	0.03117	17.022	0.04027	17.022	0.04705		17.022	0.03422	17.022	0.03447	17.022	0.02008	17.022	0.02004	17.022	0.04344							17.022	0.04803	17.022	0.04593	17.022	0.04233	17.022	0.04478	17.022	0.05378
17.3804	0.03497	17.3804	0.02593	17.3804	0.02972	17.3804	0.03864	17.3804	0.04537		17.3804	0.0327	17.3804	0.03301	17.3804	0.01884	17.3804	0.01878	17.3804	0.04175							17.3804	0.04685	17.3804	0.04457	17.3804	0.04085	17.3804	0.04343	17.3804	0.05133
17.7387	0.03357	17.7387	0.02464	17.7387	0.02833	17.7387	0.03708	17.7387	0.04375		17.7387	0.03125	17.7387	0.03161	17.7387	0.01767	17.7387	0.0176	17.7387	0.04012							17.7387	0.04571	17.7387	0.04324	17.7387	0.03942	17.7387	0.04211	17.7387	0.04897
18.0971	0.03223	18.0971	0.02341	18.0971	0.027	18.0971	0.03557	18.0971	0.04218		18.0971	0.02987	18.0971	0.03026	18.0971	0.01657	18.0971	0.01649	18.0971	0.03856							18.0971	0.04459	18.0971	0.04196	18.0971	0.03804	18.0971	0.04084	18.0971	0.04671
18.4555	0.03094	18.4555	0.02224	18.4555	0.02573	18.4555	0.03413	18.4555	0.04068		18.4555	0.02854	18.4555	0.02898	18.4555	0.01554	18.4555	0.01544	18.4555	0.03706							18.4555	0.0435	18.4555	0.04071	18.4555	0.0367	18.4555	0.0396	18.4555	0.04454
18.8138	0.0297	18.8138	0.02112	18.8138	0.02452	18.8138	0.03275	18.8138	0.03922		18.8138	0.02727	18.8138	0.02775	18.8138	0.01457	18.8138	0.01446	18.8138	0.03561							18.8138	0.04244	18.8138	0.0395	18.8138	0.03542	18.8138	0.0384	18.8138	0.04248
19.1722	0.02851	19.1722	0.02007	19.1722	0.02337	19.1722	0.03142	19.1722	0.03782		19.1722	0.02606	19.1722	0.02657	19.1722	0.01366	19.1722	0.01355	19.1722	0.03423							19.1722	0.0414	19.1722	0.03833	19.1722	0.03418	19.1722	0.03724	19.1722	0.0405
19.5305	0.02736	19.5305	0.01906	19.5305	0.02227	19.5305	0.03014	19.5305	0.03647		19.5305	0.0249	19.5305	0.02543	19.5305	0.0128	19.5305	0.01268	19.5305	0.03289							19.5305	0.04038	19.5305	0.03719	19.5305	0.03298	19.5305	0.03611	19.5305	0.03861
19.8889	0.02627	19.8889	0.01811	19.8889	0.02123	19.8889	0.02892	19.8889	0.03516		19.8889	0.0238	19.8889	0.02435	19.8889	0.012	19.8889	0.01188	19.8889	0.03161							19.8889	0.0394	19.8889	0.03608	19.8889	0.03182	19.8889	0.03501	19.8889	0.03681
20.2473	0.02521	20.2473	0.0172	20.2473	0.02023	20.2473	0.02774	20.2473	0.0339		20.2473	0.02274	20.2473	0.02331	20.2473	0.01125	20.2473	0.01112	20.2473	0.03037							20.2473	0.03843	20.2473	0.03501	20.2473	0.0307	20.2473	0.03395	20.2473	0.03508
20.6056	0.0242	20.6056	0.01634	20.6056	0.01927	20.6056	0.02661	20.6056	0.03269		20.6056	0.02172	20.6056	0.02232	20.6056	0.01054	20.6056	0.0104	20.6056	0.02919							20.6056	0.03749	20.6056	0.03397	20.6056	0.02963	20.6056	0.03292	20.6056	0.03344
20.964	0.02323	20.964	0.01552	20.964	0.01836	20.964	0.02553	20.964	0.03151		20.964	0.02076	20.964	0.02137	20.964	0.00987	20.964	0.00973	20.964	0.02805							20.964	0.03657	20.964	0.03295	20.964	0.02858	20.964	0.03192	20.964	0.03188
21.3223	0.02229	21.3223	0.01474	21.3223	0.0175	21.3223	0.02449	21.3223	0.03038		21.3223	0.01983	21.3223	0.02046	21.3223	0.00925	21.3223	0.00911	21.3223	0.02695							21.3223	0.03567	21.3223	0.03197	21.3223	0.02758	21.3223	0.03095	21.3223	0.03038
21.6807	0.0214	21.6807	0.01399	21.6807	0.01667	21.6807	0.02349	21.6807	0.02929		21.6807	0.01894	21.6807	0.01958	21.6807	0.00866	21.6807	0.00852	21.6807	0.02589							21.6807	0.0348	21.6807	0.03102	21.6807	0.02661	21.6807	0.03001	21.6807	0.02895
22.039	0.02053	22.039	0.01329	22.039	0.01588	22.039	0.02253	22.039	0.02824		22.039	0.0181	22.039	0.01875	22.039	0.00811	22.039	0.00796	22.039	0.02488							22.039	0.03395	22.039	0.03009	22.039	0.02567	22.039	0.02909	22.039	0.02759
22.3974	0.01971	22.3974	0.01262	22.3974	0.01513	22.3974	0.02161	22.3974	0.02723		22.3974	0.01729	22.3974	0.01794	22.3974	0.00759	22.3974	0.00744	22.3974	0.0239							22.3974	0.03311	22.3974	0.02919	22.3974	0.02477	22.3974	0.02821	22.3974	0.0263
22.7558	0.01891	22.7558	0.01198	22.7558	0.01441	22.7558	0.02073	22.7558	0.02625		22.7558	0.01651	22.7558	0.01718	22.7558	0.0071	22.7558	0.00696	22.7558	0.02297							22.7558	0.0323	22.7558	0.02832	22.7558	0.0239	22.7558	0.02735	22.7558	0.02506
23.1141	0.01815	23.1141	0.01138	23.1141	0.01372	23.1141	0.01988	23.1141	0.0253		23.1141	0.01577	23.1141	0.01644	23.1141	0.00665	23.1141	0.0065	23.1141	0.02207							23.1141	0.03151	23.1141	0.02748	23.1141	0.02305	23.1141	0.02652	23.1141	0.02388
23.4725	0.01742	23.4725	0.0108	23.4725	0.01307	23.4725	0.01907	23.4725	0.02439		23.4725	0.01506	23.4725	0.01574	23.4725	0.00622	23.4725	0.00607	23.4725	0.0212							23.4725	0.03073	23.4725	0.02666	23.4725	0.02224	23.4725	0.02571	23.4725	0.02276
23.8308	0.01671	23.8308	0.01026	23.8308	0.01244	23.8308	0.01829	23.8308	0.02351		23.8308	0.01439	23.8308	0.01506	23.8308	0.00582	23.8308	0.00567	23.8308	0.02037							23.8308	0.02998	23.8308	0.02586	23.8308	0.02146	23.8308	0.02492	23.8308	0.02169
24.1892	0.01604	24.1892	0.00974	24.1892	0.01185	24.1892	0.01754	24.1892	0.02267		24.1892	0.01374	24.1892	0.01442	24.1892	0.00544	24.1892	0.00529	24.1892	0.01956							24.1892	0.02924	24.1892	0.02508	24.1892	0.0207	24.1892	0.02416	24.1892	0.02066
24.5476	0.01539	24.5476	0.00925	24.5476	0.01128	24.5476	0.01682	24.5476	0.02185		24.5476	0.01312	24.5476	0.0138	24.5476	0.00508	24.5476	0.00493	24.5476	0.01879							24.5476	0.02852	24.5476	0.02433	24.5476	0.01997	24.5476	0.02342	24.5476	0.01969
24.9059	0.01476	24.9059	0.00878	24.9059	0.01074	24.9059	0.01613	24.9059	0.02106		24.9059	0.01253	24.9059	0.0132	24.9059	0.00475	24.9059	0.0046	24.9059	0.01805							24.9059	0.02782	24.9059	0.0236	24.9059	0.01926	24.9059	0.02271	24.9059	0.01876
25.2643	0.01417	25.2643	0.00833	25.2643	0.01023	25.2643	0.01546	25.2643	0.0203		25.2643	0.01196	25.2643	0.01264	25.2643	0.00444	25.2643	0.00429	25.2643	0.01734							25.2643	0.02713	25.2643	0.0229	25.2643	0.01858	25.2643	0.02201	25.2643	0.01788
25.6226	0.01359	25.6226	0.00791	25.6226	0.00973	25.6226	0.01483	25.6226	0.01957		25.6226	0.01142	25.6226	0.01209	25.6226	0.00414	25.6226	0.004	25.6226	0.01666							25.6226	0.02646	25.6226	0.02221	25.6226	0.01792	25.6226	0.02134	25.6226	0.01703
25.981	0.01304	25.981	0.0075	25.981	0.00926	25.981	0.01422	25.981	0.01886		25.981	0.0109	25.981	0.01157	25.981	0.00386	25.981	0.00372	25.981	0.016							25.981	0.02581	25.981	0.02154	25.981	0.01729	25.981	0.02069	25.981	0.01623
26.3393	0.01251	26.3393	0.00712	26.3393	0.00882	26.3393	0.01363	26.3393	0.01818		26.3393	0.01041	26.3393	0.01107	26.3393	0.00361	26.3393	0.00346	26.3393	0.01537							26.3393	0.02517	26.3393	0.0209	26.3393	0.01667	26.3393	0.02005	26.3393	0.01546
26.6977	0.012	26.6977	0.00676	26.6977	0.00839	26.6977	0.01307	26.6977	0.01752		26.6977	0.00993	26.6977	0.01059	26.6977	0.00336	26.6977	0.00322	26.6977	0.01476							26.6977	0.02455	26.6977	0.02027	26.6977	0.01608	26.6977	0.01944	26.6977	0.01473
27.0561	0.01151	27.0561	0.00641	27.0561	0.00798	27.0561	0.01253	27.0561	0.01688		27.0561	0.00948	27.0561	0.01014	27.0561	0.00313	27.0561	0.00299	27.0561	0.01417							27.0561	0.02395	27.0561	0.01966	27.0561	0.01551	27.0561	0.01884	27.0561	0.01403
27.4144	0.01104	27.4144	0.00608	27.4144	0.00759	27.4144	0.01201	27.4144	0.01627		27.4144	0.00905	27.4144	0.0097	27.4144	0.00292	27.4144	0.00278	27.4144	0.01361							27.4144	0.02335	27.4144	0.01907	27.4144	0.01496	27.4144	0.01826	27.4144	0.01337
27.7728	0.01059	27.7728	0.00577	27.7728	0.00722	27.7728	0.01151	27.7728	0.01568		27.7728	0.00863	27.7728	0.00928	27.7728	0.00272	27.7728	0.00258	27.7728	0.01307							27.7728	0.02278	27.7728	0.01849	27.7728	0.01443	27.7728	0.0177	27.7728	0.01273
28.1311	0.01016	28.1311	0.00547	28.1311	0.00687	28.1311	0.01103	28.1311	0.01511		28.1311	0.00824	28.1311	0.00887	28.1311	0.00253	28.1311	0.00239	28.1311	0.01255							28.1311	0.02221	28.1311	0.01794	28.1311	0.01391	28.1311	0.01715	28.1311	0.01213
28.4895	0.00974	28.4895	0.00519	28.4895	0.00653	28.4895	0.01057	28.4895	0.01456		28.4895	0.00786	28.4895	0.00849	28.4895	0.00235	28.4895	0.00221	28.4895	0.01205							28.4895	0.02166	28.4895	0.01739	28.4895	0.01341	28.4895	0.01663	28.4895	0.01155
28.8479	0.00934	28.8479	0.00492	28.8479	0.00621	28.8479	0.01013	28.8479	0.01403		28.8479	0.0075	28.8479	0.00812	28.8479	0.00218	28.8479	0.00205	28.8479	0.01157							28.8479	0.02113	28.8479	0.01687	28.8479	0.01294	28.8479	0.01611	28.8479	0.011
29.2062	0.00896	29.2062	0.00466	29.2062	0.0059	29.2062	0.00971	29.2062	0.01352		29.2062	0.00715	29.2062	0.00777	29.2062	0.00202	29.2062	0.00189	29.2062	0.0111							29.2062	0.0206	29.2062	0.01636	29.2062	0.01247	29.2062	0.01562	29.2062	0.01048
29.5646	0.00859	29.5646	0.00442	29.5646	0.00561	29.5646	0.0093	29.5646	0.01302		29.5646	0.00682	29.5646	0.00743	29.5646	0.00187	29.5646	0.00174	29.5646	0.01066							29.5646	0.02009	29.5646	0.01586	29.5646	0.01203	29.5646	0.01513	29.5646	0.00998
29.9229	0.00823	29.9229	0.00419	29.9229	0.00533	29.9229	0.00891	29.9229	0.01255		29.9229	0.00651	29.9229	0.0071	29.9229	0.00174	29.9229	0.00161	29.9229	0.01023							29.9229	0.01959	29.9229	0.01538	29.9229	0.0116	29.9229	0.01467	29.9229	0.00951
30.2813	0.00789	30.2813	0.00397	30.2813	0.00506	30.2813	0.00854	30.2813	0.01209		30.2813	0.0062	30.2813	0.00679	30.2813	0.00161	30.2813	0.00148	30.2813	0.00982							30.2813	0.01911	30.2813	0.01492	30.2813	0.01118	30.2813	0.01421	30.2813	0.00905
30.6396	0.00757	30.6396	0.00376	30.6396	0.00481	30.6396	0.00818	30.6396	0.01164		30.6396	0.00591	30.6396	0.00649	30.6396	0.00148	30.6396	0.00136	30.6396	0.00943							30.6396	0.01863	30.6396	0.01447	30.6396	0.01078	30.6396	0.01377	30.6396	0.00862
30.998	0.00725	30.998	0.00357	30.998	0.00457	30.998	0.00784	30.998	0.01121		30.998	0.00564	30.998	0.00621	30.998	0.00137	30.998	0.00124	30.998	0.00905							30.998	0.01817	30.998	0.01403	30.998	0.01039	30.998	0.01334	30.998	0.00821
31.3564	0.00695	31.3564	0.00338	31.3564	0.00433	31.3564	0.00751	31.3564	0.0108		31.3564	0.00537	31.3564	0.00594	31.3564	0.00126	31.3564	0.00114	31.3564	0.00868							31.3564	0.01772	31.3564	0.0136	31.3564	0.01002	31.3564	0.01293	31.3564	0.00781
31.7147	0.00666	31.7147	0.0032	31.7147	0.00411	31.7147	0.00719	31.7147	0.0104		31.7147	0.00512	31.7147	0.00567	31.7147	0.00116	31.7147	0.00104	31.7147	0.00833							31.7147	0.01728	31.7147	0.01319	31.7147	0.00966	31.7147	0.01253	31.7147	0.00744
32.0731	0.00638	32.0731	0.00303	32.0731	0.0039	32.0731	0.00688	32.0731	0.01002		32.0731	0.00488	32.0731	0.00542	32.0731	0.00106	32.0731	0.00094251	32.0731	0.00799							32.0731	0.01685	32.0731	0.01279	32.0731	0.00931	32.0731	0.01214	32.0731	0.00708
32.4314	0.00612	32.4314	0.00287	32.4314	0.0037	32.4314	0.00659	32.4314	0.00965		32.4314	0.00465	32.4314	0.00518	32.4314	0.000975017	32.4314	0.000854458	32.4314	0.00767							32.4314	0.01642	32.4314	0.0124	32.4314	0.00897	32.4314	0.01176	32.4314	0.00674
32.7898	0.00586	32.7898	0.00271	32.7898	0.00351	32.7898	0.00631	32.7898	0.00929		32.7898	0.00442	32.7898	0.00495	32.7898	0.000891069	32.7898	0.000771812	32.7898	0.00736							32.7898	0.01601	32.7898	0.01202	32.7898	0.00864	32.7898	0.01139	32.7898	0.00642
33.1482	0.00562	33.1482	0.00257	33.1482	0.00333	33.1482	0.00604	33.1482	0.00895		33.1482	0.00421	33.1482	0.00473	33.1482	0.000812226	33.1482	0.000694241	33.1482	0.00706							33.1482	0.01561	33.1482	0.01165	33.1482	0.00833	33.1482	0.01104	33.1482	0.00611
33.5065	0.00538	33.5065	0.00243	33.5065	0.00315	33.5065	0.00578	33.5065	0.00862		33.5065	0.00401	33.5065	0.00452	33.5065	0.000738176	33.5065	0.000621433	33.5065	0.00677							33.5065	0.01522	33.5065	0.01129	33.5065	0.00803	33.5065	0.01069	33.5065	0.00581
33.8649	0.00515	33.8649	0.0023	33.8649	0.00299	33.8649	0.00553	33.8649	0.0083		33.8649	0.00382	33.8649	0.00432	33.8649	0.000668629	33.8649	0.000553095	33.8649	0.00649							33.8649	0.01484	33.8649	0.01095	33.8649	0.00774	33.8649	0.01036	33.8649	0.00553
34.2232	0.00493	34.2232	0.00217	34.2232	0.00283	34.2232	0.00529	34.2232	0.00799		34.2232	0.00363	34.2232	0.00413	34.2232	0.00060331	34.2232	0.000488954	34.2232	0.00622							34.2232	0.01447	34.2232	0.01061	34.2232	0.00745	34.2232	0.01003	34.2232	0.00526
34.5816	0.00473	34.5816	0.00205	34.5816	0.00268	34.5816	0.00507	34.5816	0.00769		34.5816	0.00345	34.5816	0.00394	34.5816	0.000541963	34.5816	0.000428751	34.5816	0.00597							34.5816	0.01411	34.5816	0.01029	34.5816	0.00718	34.5816	0.00972	34.5816	0.00501
34.9399	0.00452	34.9399	0.00194	34.9399	0.00253	34.9399	0.00485	34.9399	0.0074		34.9399	0.00329	34.9399	0.00376	34.9399	0.000484346	34.9399	0.000372245	34.9399	0.00572							34.9399	0.01375	34.9399	0.00997	34.9399	0.00692	34.9399	0.00941	34.9399	0.00476
35.2983	0.00433	35.2983	0.00183	35.2983	0.0024	35.2983	0.00463	35.2983	0.00712		35.2983	0.00312	35.2983	0.00359	35.2983	0.000430232	35.2983	0.000319209	35.2983	0.00548							35.2983	0.01341	35.2983	0.00966	35.2983	0.00666	35.2983	0.00911	35.2983	0.00453
35.6567	0.00415	35.6567	0.00173	35.6567	0.00226	35.6567	0.00443	35.6567	0.00686		35.6567	0.00297	35.6567	0.00343	35.6567	0.000379408	35.6567	0.000269429	35.6567	0.00526							35.6567	0.01307	35.6567	0.00936	35.6567	0.00642	35.6567	0.00883	35.6567	0.00431
36.015	0.00397	36.015	0.00163	36.015	0.00214	36.015	0.00424	36.015	0.0066		36.015	0.00282	36.015	0.00327	36.015	0.000331675	36.015	0.000222706	36.015	0.00504							36.015	0.01274	36.015	0.00908	36.015	0.00618	36.015	0.00855	36.015	0.0041
36.3734	0.0038	36.3734	0.00154	36.3734	0.00202	36.3734	0.00405	36.3734	0.00635		36.3734	0.00268	36.3734	0.00312	36.3734	0.000286844	36.3734	0.000178851	36.3734	0.00483							36.3734	0.01242	36.3734	0.00879	36.3734	0.00595	36.3734	0.00828	36.3734	0.0039
36.7317	0.00363	36.7317	0.00145	36.7317	0.00191	36.7317	0.00387	36.7317	0.00611		36.7317	0.00254	36.7317	0.00298	36.7317	0.000244739	36.7317	0.00013769	36.7317	0.00462							36.7317	0.01211	36.7317	0.00852	36.7317	0.00573	36.7317	0.00801	36.7317	0.0037
37.0901	0.00347	37.0901	0.00137	37.0901	0.0018	37.0901	0.0037	37.0901	0.00588		37.0901	0.00241	37.0901	0.00284	37.0901	0.000205193	37.0901	9.90558e-05	37.0901	0.00443							37.0901	0.0118	37.0901	0.00826	37.0901	0.00552	37.0901	0.00776	37.0901	0.00352
37.4485	0.00332	37.4485	0.00129	37.4485	0.00169	37.4485	0.00354	37.4485	0.00565		37.4485	0.00229	37.4485	0.00271	37.4485	0.000168053	37.4485	6.2794e-05	37.4485	0.00424							37.4485	0.0115	37.4485	0.008	37.4485	0.00532	37.4485	0.00751	37.4485	0.00335
37.8068	0.00318	37.8068	0.00121	37.8068	0.0016	37.8068	0.00338	37.8068	0.00544		37.8068	0.00217	37.8068	0.00259	37.8068	0.00013317	37.8068	2.87589e-05	37.8068	0.00406							37.8068	0.01121	37.8068	0.00775	37.8068	0.00512	37.8068	0.00727	37.8068	0.00318
38.1652	0.00304	38.1652	0.00114	38.1652	0.0015	38.1652	0.00322	38.1652	0.00523		38.1652	0.00206	38.1652	0.00246	38.1652	0.000100409	38.1652	-3.18644e-06	38.1652	0.00389							38.1652	0.01093	38.1652	0.00751	38.1652	0.00493	38.1652	0.00704	38.1652	0.00302
38.5235	0.0029	38.5235	0.00107	38.5235	0.00141	38.5235	0.00308	38.5235	0.00503		38.5235	0.00195	38.5235	0.00235	38.5235	6.96394e-05	38.5235	-3.31702e-05	38.5235	0.00372							38.5235	0.01065	38.5235	0.00727	38.5235	0.00474	38.5235	0.00681	38.5235	0.00287
38.8819	0.00277	38.8819	0.00101	38.8819	0.00132	38.8819	0.00294	38.8819	0.00484		38.8819	0.00185	38.8819	0.00224	38.8819	4.07407e-05	38.8819	-6.13129e-05	38.8819	0.00356							38.8819	0.01038	38.8819	0.00705	38.8819	0.00456	38.8819	0.00659	38.8819	0.00273
39.2402	0.00265	39.2402	0.000944914	39.2402	0.00124	39.2402	0.0028	39.2402	0.00465		39.2402	0.00175	39.2402	0.00213	39.2402	1.35992e-05	39.2402	-8.77275e-05	39.2402	0.00341							39.2402	0.01012	39.2402	0.00683	39.2402	0.00439	39.2402	0.00638	39.2402	0.00259
39.5986	0.00253	39.5986	0.00088633	39.5986	0.00117	39.5986	0.00267	39.5986	0.00447		39.5986	0.00165	39.5986	0.00203	39.5986	-1.18921e-05	39.5986	-0.00011252	39.5986	0.00326							39.5986	0.00986	39.5986	0.00661	39.5986	0.00422	39.5986	0.00617	39.5986	0.00246
39.957	0.00242	39.957	0.000830646	39.957	0.00109	39.957	0.00255	39.957	0.00429		39.957	0.00156	39.957	0.00193	39.957	-3.58334e-05	39.957	-0.00013579	39.957	0.00312							39.957	0.00961	39.957	0.0064	39.957	0.00406	39.957	0.00597	39.957	0.00233
40.3153	0.00231	40.3153	0.000777717	40.3153	0.00102	40.3153	0.00243	40.3153	0.00413		40.3153	0.00148	40.3153	0.00184	40.3153	-5.8319e-05	40.3153	-0.000157632	40.3153	0.00298							40.3153	0.00936	40.3153	0.0062	40.3153	0.00391	40.3153	0.00578	40.3153	0.00221
40.6737	0.0022	40.6737	0.000727407	40.6737	0.000951751	40.6737	0.00232	40.6737	0.00397		40.6737	0.0014	40.6737	0.00175	40.6737	-7.94375e-05	40.6737	-0.000178132	40.6737	0.00285							40.6737	0.00912	40.6737	0.006	40.6737	0.00376	40.6737	0.00559	40.6737	0.0021
41.032	0.0021	41.032	0.000679587	41.032	0.000887109	41.032	0.00221	41.032	0.00381		41.032	0.00132	41.032	0.00167	41.032	-9.92719e-05	41.032	-0.000197374	41.032	0.00272							41.032	0.00889	41.032	0.00581	41.032	0.00361	41.032	0.00541	41.032	0.00199
41.3904	0.002	41.3904	0.000634134	41.3904	0.000825448	41.3904	0.0021	41.3904	0.00366		41.3904	0.00124	41.3904	0.00158	41.3904	-0.0001179	41.3904	-0.000215434	41.3904	0.0026							41.3904	0.00866	41.3904	0.00563	41.3904	0.00348	41.3904	0.00523	41.3904	0.00189
41.7488	0.00191	41.7488	0.000590929	41.7488	0.000766631	41.7488	0.002	41.7488	0.00351		41.7488	0.00117	41.7488	0.00151	41.7488	-0.000135396	41.7488	-0.000232385	41.7488	0.00248							41.7488	0.00844	41.7488	0.00545	41.7488	0.00334	41.7488	0.00506	41.7488	0.00179
42.1071	0.00182	42.1071	0.000549863	42.1071	0.000710527	42.1071	0.0019	42.1071	0.00337		42.1071	0.0011	42.1071	0.00143	42.1071	-0.000151828	42.1071	-0.000248295	42.1071	0.00237							42.1071	0.00822	42.1071	0.00527	42.1071	0.00321	42.1071	0.00489	42.1071	0.0017
42.4655	0.00174	42.4655	0.000510829	42.4655	0.00065701	42.4655	0.00181	42.4655	0.00324		42.4655	0.00103	42.4655	0.00136	42.4655	-0.000167261	42.4655	-0.000263228	42.4655	0.00226							42.4655	0.00801	42.4655	0.0051	42.4655	0.00309	42.4655	0.00473	42.4655	0.00161
42.8238	0.00165	42.8238	0.000473726	42.8238	0.000605962	42.8238	0.00172	42.8238	0.00311		42.8238	0.000969836	42.8238	0.00129	42.8238	-0.000181755	42.8238	-0.000277245	42.8238	0.00216							42.8238	0.0078	42.8238	0.00494	42.8238	0.00296	42.8238	0.00458	42.8238	0.00152
43.1822	0.00157	43.1822	0.00043846	43.1822	0.000557267	43.1822	0.00164	43.1822	0.00298		43.1822	0.000909383	43.1822	0.00122	43.1822	-0.000195369	43.1822	-0.0002904	43.1822	0.00206							43.1822	0.0076	43.1822	0.00478	43.1822	0.00285	43.1822	0.00442	43.1822	0.00144
43.5405	0.0015	43.5405	0.000404939	43.5405	0.000510819	43.5405	0.00155	43.5405	0.00286		43.5405	0.000851574	43.5405	0.00116	43.5405	-0.000208154	43.5405	-0.000302748	43.5405	0.00196							43.5405	0.0074	43.5405	0.00463	43.5405	0.00273	43.5405	0.00428	43.5405	0.00136
43.8989	0.00142	43.8989	0.000373076	43.8989	0.000466513	43.8989	0.00148	43.8989	0.00274		43.8989	0.000796295	43.8989	0.0011	43.8989	-0.000220162	43.8989	-0.000314338	43.8989	0.00187							43.8989	0.00721	43.8989	0.00448	43.8989	0.00263	43.8989	0.00413	43.8989	0.00129
44.2573	0.00135	44.2573	0.00034279	44.2573	0.00042425	44.2573	0.0014	44.2573	0.00263		44.2573	0.000743434	44.2573	0.00104	44.2573	-0.00023144	44.2573	-0.000325216	44.2573	0.00178							44.2573	0.00702	44.2573	0.00433	44.2573	0.00252	44.2573	0.00399	44.2573	0.00122
44.6156	0.00129	44.6156	0.000314003	44.6156	0.000383936	44.6156	0.00133	44.6156	0.00252		44.6156	0.000692887	44.6156	0.000986134	44.6156	-0.000242032	44.6156	-0.000335426	44.6156	0.0017							44.6156	0.00684	44.6156	0.00419	44.6156	0.00242	44.6156	0.00386	44.6156	0.00115
44.974	0.00122	44.974	0.000286641	44.974	0.000345481	44.974	0.00126	44.974	0.00242		44.974	0.000644551	44.974	0.000932887	44.974	-0.000251981	44.974	-0.000345009	44.974	0.00162							44.974	0.00666	44.974	0.00405	44.974	0.00232	44.974	0.00373	44.974	0.00109
45.3323	0.00116	45.3323	0.000260633	45.3323	0.0003088	45.3323	0.00119	45.3323	0.00232		45.3323	0.00059833	45.3323	0.000881884	45.3323	-0.000261324	45.3323	-0.000354004	45.3323	0.00154							45.3323	0.00649	45.3323	0.00392	45.3323	0.00223	45.3323	0.0036	45.3323	0.00103
45.6907	0.0011	45.6907	0.000235911	45.6907	0.000273811	45.6907	0.00112	45.6907	0.00222		45.6907	0.000554132	45.6907	0.000833029	45.6907	-0.000270099	45.6907	-0.000362446	45.6907	0.00146							45.6907	0.00632	45.6907	0.00379	45.6907	0.00214	45.6907	0.00348	45.6907	0.000969575
46.0491	0.00104	46.0491	0.000212413	46.0491	0.000240435	46.0491	0.00106	46.0491	0.00212		46.0491	0.000511867	46.0491	0.000786232	46.0491	-0.000278341	46.0491	-0.00037037	46.0491	0.00139							46.0491	0.00615	46.0491	0.00366	46.0491	0.00205	46.0491	0.00336	46.0491	0.000914134
46.4074	0.000987304	46.4074	0.000190078	46.4074	0.000208599	46.4074	0.001	46.4074	0.00203		46.4074	0.000471452	46.4074	0.000741406	46.4074	-0.000286081	46.4074	-0.000377808	46.4074	0.00132							46.4074	0.00599	46.4074	0.00354	46.4074	0.00196	46.4074	0.00324	46.4074	0.00086128
46.7658	0.000934339	46.7658	0.000168848	46.7658	0.000178231	46.7658	0.000946817	46.7658	0.00195		46.7658	0.000432805	46.7658	0.000698469	46.7658	-0.000293351	46.7658	-0.000384789	46.7658	0.00125							46.7658	0.00583	46.7658	0.00342	46.7658	0.00188	46.7658	0.00313	46.7658	0.000810891
47.1241	0.000883472	47.1241	0.000148669	47.1241	0.000149263	47.1241	0.000892121	47.1241	0.00186		47.1241	0.000395849	47.1241	0.00065734	47.1241	-0.000300179	47.1241	-0.000391341	47.1241	0.00118							47.1241	0.00568	47.1241	0.00331	47.1241	0.0018	47.1241	0.00302	47.1241	0.000762853
47.4825	0.00083462	47.4825	0.000129488	47.4825	0.000121631	47.4825	0.000839617	47.4825	0.00178		47.4825	0.000360511	47.4825	0.000617944	47.4825	-0.000306592	47.4825	-0.000397491	47.4825	0.00112							47.4825	0.00553	47.4825	0.0032	47.4825	0.00172	47.4825	0.00292	47.4825	0.000717056
47.8408	0.000787704	47.8408	0.000111256	47.8408	9.52742e-05	47.8408	0.000789217	47.8408	0.0017		47.8408	0.000326718	47.8408	0.000580208	47.8408	-0.000312615	47.8408	-0.000403263	47.8408	0.00106							47.8408	0.00538	47.8408	0.00309	47.8408	0.00165	47.8408	0.00281	47.8408	0.000673395
48.1992	0.000742646	48.1992	9.39271e-05	48.1992	7.01325e-05	48.1992	0.000740837	48.1992	0.00163		48.1992	0.000294404	48.1992	0.000544061	48.1992	-0.000318271	48.1992	-0.000408681	48.1992	0.00101							48.1992	0.00524	48.1992	0.00298	48.1992	0.00158	48.1992	0.00271	48.1992	0.000631771
48.5576	0.000699373	48.5576	7.74553e-05	48.5576	4.61503e-05	48.5576	0.000694396	48.5576	0.00155		48.5576	0.000263504	48.5576	0.000509437	48.5576	-0.000323584	48.5576	-0.000413766	48.5576	0.00094958							48.5576	0.0051	48.5576	0.00288	48.5576	0.00151	48.5576	0.00262	48.5576	0.000592088
48.9159	0.000657814	48.9159	6.17986e-05	48.9159	2.32742e-05	48.9159	0.000649817	48.9159	0.00148		48.9159	0.000233956	48.9159	0.000476272	48.9159	-0.000328574	48.9159	-0.000418539	48.9159	0.000896291							48.9159	0.00496	48.9159	0.00278	48.9159	0.00144	48.9159	0.00252	48.9159	0.000554257
49.2743	0.000617902	49.2743	4.69167e-05	49.2743	1.45318e-06	49.2743	0.000607024	49.2743	0.00141		49.2743	0.000205701	49.2743	0.000444503	49.2743	-0.00033326	49.2743	-0.000423018	49.2743	0.000845054							49.2743	0.00483	49.2743	0.00269	49.2743	0.00138	49.2743	0.00243	49.2743	0.00051819
49.6326	0.00057957	49.6326	3.27712e-05	49.6326	-1.93615e-05	49.6326	0.000565946	49.6326	0.00135		49.6326	0.000178682	49.6326	0.000414073	49.6326	-0.000337661	49.6326	-0.000427223	49.6326	0.000795791							49.6326	0.0047	49.6326	0.00259	49.6326	0.00132	49.6326	0.00235	49.6326	0.000483806
[truncated: 361 more rows]
[truncated: 3 more columns]

## Sheet: Fig5
Fig5a					Fig5b					Fig5c															Fig5d													Fig5e
[truncated: 601 more rows]
[truncated: 20 more columns]

## Sheet: FigS2
FigS2a			FigS2b			FigS2c			FigS2d			FigS2e			FigS2f
[truncated: 5,505 more rows]

## Sheet: FigS3
350	0.00637	400	0.01588
[truncated: 310 more rows]

[truncated: 23 more sheets: FigS4, FigS5, FigS6, FigS7, FigS8, FigS9, FigS12, FigS13, FigS14, FigS15, FigS16, FigS17, FigS18, FigS19, FigS20, FigS21, FigS22, FigS23, FigS24, FigS25 …]
